# Supplementary material for: Intralocus conflicts associated with a supergene
Source: Nat Commun. 2022 Mar 16;13:1384. doi: 10.1038/s41467-022-29033-w (PMC8927407; doi:10.1038/s41467-022-29033-w)
Supplement: Supplementary file 4 — Source Data [file 41467_2022_29033_MOESM4_ESM.zip]

Archive with 21 entries (20 files):
- Source Data/
- Source Data/.Rhistory
- Source Data/Fig1_fitted_values.csv
- Source Data/Fig1_raw.csv
- Source Data/Fig2_fitted_values.csv
- Source Data/Fig2_raw_fledging_success.csv
- Source Data/Fig2_raw_hatching_success.csv
- Source Data/Fig3_compensation.csv
- Source Data/Fig3_fitted_values.csv
- Source Data/Fig3_F_parvalues.csv
- Source Data/Fig3_parvalues.csv
- Source Data/Fig3_test.csv
- Source Data/Supplementary_Fig1_fitted_values.csv
- Source Data/Supplementary_Fig1_raw_female_age.csv
- Source Data/Supplementary_Fig1_raw_laying_rate.csv
- Source Data/Supplementary_Fig2_fitted_values.csv
- Source Data/Supplementary_Fig2_raw.csv
- Source Data/Supplementary_Fig3_fledging_success_fitted_values.csv
- Source Data/Supplementary_Fig3_hatching_success_fitted_values.csv
- Source Data/Supplementary_Fig4_raw.csv
- Source Data/Supplementary_Fig5_raw.csv
