# Supplementary material for: Intralocus conflicts associated with a supergene
Source: Nat Commun. 2022 Mar 16;13:1384. doi: 10.1038/s41467-022-29033-w (PMC8927407; doi:10.1038/s41467-022-29033-w)
Supplement: Supplementary file 4 — Source Data [file 41467_2022_29033_MOESM4_ESM.zip › Source Data/Fig1_fitted_values.csv]

	morph_mother	mean	2.5% quantile	97.5% quantile
Fig. 1a	Independent	18.80721546	18.46956831	19.15127496
	Satellite	18.71126383	18.11817448	19.307967
	Faeder	17.27450076	16.3493166	18.21088771
Fig. 1b	Independent	0.059050216	0.025959991	0.09199595
	Satellite	0.065635153	0.002012506	0.128462192
	Faeder	0.262289293	0.155862857	0.365234137
