# Supplementary material for: Intralocus conflicts associated with a supergene
Source: Nat Commun. 2022 Mar 16;13:1384. doi: 10.1038/s41467-022-29033-w (PMC8927407; doi:10.1038/s41467-022-29033-w)
Supplement: Supplementary file 4 — Source Data [file 41467_2022_29033_MOESM4_ESM.zip › Source Data/Fig1_raw.csv]

EggID	morph_mother	Sex	Morph	mass	year	Hatch_Status	mother	father	Fate	amass	SurvChick	Embryo_age	Chick_age
17-019	1_R	Female	Satellite	17.93	17	Unhatched	972	1310	K	99.3	NA	10	NA
17-020	2_S	Female	Satellite	19.55	17	Hatched	1023	1645	Alive	134.4	1	22	28
17-021	1_R	Male	Satellite	19.8	17	Hatched	972	1310	Alive	99.3	1	22	28
17-023	2_S	Female	Satellite	18.7	17	Unhatched	1023	1645	D	134.4	NA	6	NA
17-025	1_R	Male	Satellite	17.59	17	Unhatched	972	1310	K	99.3	NA	14	NA
17-027	2_S	Male	Independent	19.66	17	Unhatched	1023	372	K	134.4	NA	8	NA
17-029	1_R	Male	Independent	20.41	17	Unhatched	999	392	D	114.8	NA	6	NA
17-033	2_S	Female	Satellite	19.06	17	Unhatched	1023	1640	K	134.4	NA	14	NA
17-036	3_C	Male	Faeder	18.96	17	Unhatched	928	1659	K	78.2	NA	8	NA
17-037	1_R	Male	Independent	19.51	17	Unhatched	1043	302	D	125.8	NA	6	NA
17-039	1_R	Male	Independent	19.69	17	Hatched	972	1669	D	99.3	0	22	3
17-041	1_R	Female	Independent	14.67	17	Unhatched	655	1321	D	87.5	NA	22	NA
17-045	1_R	Male	Satellite	18.21	17	Unhatched	944	1633	D	93.6	NA	7	NA
17-046	1_R	Female	Independent	20.23	17	Unhatched	1001	1669	D	104.5	NA	21	NA
17-047	1_R	Female	Independent	20.08	17	Hatched	965	1640	D	112	0	22	5
17-048	1_R	Male	Faeder	17.12	17	Hatched	1038	955	D	126.5	0	22	8
17-049	1_R	Male	Independent	17.72	17	Hatched	972	1669	D	99.3	0	22	2
17-050	1_R	Female	Satellite	17.76	17	Unhatched	655	1321	D	87.5	NA	5	NA
17-051	3_C	Female	Faeder	19.08	17	Unhatched	928	1659	K	78.2	NA	14	NA
17-053	3_C	Male	Faeder	17.18	17	Hatched	847	302	D	74	1	22	28
17-056	1_R	Female	Independent	19	17	Unhatched	1038	955	K	126.5	NA	8	NA
17-058	1_R	Female	Independent	18.61	17	Unhatched	972	1669	K	99.3	NA	8	NA
17-060	1_R	Male	Independent	19.72	17	Hatched	1001	1669	D	104.5	0	22	3
17-062	1_R	Male	Faeder	18.24	17	Hatched	1038	955	D	126.5	0	22	2
17-064	1_R	Female	Independent	20.32	17	Unhatched	999	392	D	114.8	NA	7	NA
17-070	2_S	Female	Satellite	19.14	17	Unhatched	946	1310	K	107.4	NA	14	NA
17-071	1_R	Female	Satellite	18.02	17	Unhatched	916	331	D	103.2	NA	6	NA
17-076	1_R	Female	Independent	19.71	17	Unhatched	655	290	D	87.5	NA	6	NA
17-078	1_R	Male	Independent	18.06	17	Unhatched	1028	290	D	117.58	NA	6	NA
17-079	1_R	Male	Satellite	17.84	17	Unhatched	1029	331	D	121.1	NA	7	NA
17-081	1_R	Female	Satellite	18.69	17	Hatched	927	374	D	95.31	0	22	3
17-083	2_S	Female	Satellite	18.97	17	Unhatched	806	1669	D	82.5	NA	6	NA
17-084	2_S	Female	Independent	18.53	17	Unhatched	1006	382	D	98.1	NA	3	NA
17-085	1_R	Female	Satellite	18.02	17	Hatched	990	331	Alive	100	1	22	28
17-088	1_R	Male	Independent	19.43	17	Unhatched	655	290	D	87.5	NA	8	NA
17-089	1_R	Female	Independent	21.61	17	Hatched	944	382	D	93.6	0	22	15
17-090	2_S	Female	Satellite	18.67	17	Unhatched	1018	1645	D	107.6	NA	3	NA
17-091	1_R	Male	Satellite	18.74	17	Hatched	1029	331	Alive	121.1	1	22	28
17-093	1_R	Male	Independent	17.43	17	Unhatched	1028	290	D	117.58	NA	6	NA
17-095	1_R	Female	Independent	18.34	17	Unhatched	963	1669	D	109.3	NA	9	NA
17-096	1_R	Female	Independent	19.23	17	Unhatched	1045	329	D	139.1	NA	8	NA
17-098	1_R	Female	Independent	18.29	17	Hatched	1086	1659	Alive	99.1	1	22	28
17-099	1_R	Female	Faeder	19.69	17	Hatched	886	1015	Alive	114.1	1	22	28
17-100	1_R	Female	Independent	15.16	17	Unhatched	625	1310	D	88.6	NA	3	NA
17-101	2_S	Female	Satellite	19.07	17	Hatched	1010	1324	D	96.9	1	22	28
17-103	1_R	Female	Independent	19.24	17	Unhatched	655	290	D	87.5	NA	22	NA
17-105	1_R	Male	Independent	18.96	17	Unhatched	1019	1015	K	115.9	NA	14	NA
17-106	1_R	Male	Satellite	17.79	17	Unhatched	1049	329	D	110.3	NA	6	NA
17-108	1_R	Female	Independent	17.09	17	Unhatched	1028	290	D	117.58	NA	6	NA
17-114	2_S	Female	Satellite	20.28	17	Unhatched	1018	1645	K	107.6	NA	14	NA
17-116	1_R	Male	Satellite	19.35	17	Unhatched	1029	329	K	121.1	NA	8	NA
17-118	2_S	Female	Independent	20.74	17	Unhatched	689	372	K	84.3	NA	8	NA
17-119	1_R	Female	Satellite	19.54	17	Unhatched	1045	329	D	139.1	NA	8	NA
17-125	1_R	Female	Faeder	19.41	17	Unhatched	1036	382	D	110.4	NA	19	NA
17-127	3_C	Male	Satellite	17.11	17	Unhatched	928	1324	K	78.2	NA	8	NA
17-128	2_S	Male	Independent	20.44	17	Unhatched	1010	1324	K	96.9	NA	8	NA
17-131	1_R	Female	Satellite	17.99	17	Hatched	990	331	D	100	0	22	1
17-132	1_R	Female	Independent	19.27	17	Hatched	987	1654	Alive	106.6	1	22	28
17-133	1_R	Female	Independent	17.91	17	Hatched	1072	382	D	NA	1	22	28
17-135	1_R	Male	Independent	21.18	17	Unhatched	939	1678	D	100.3	NA	21	NA
17-137	2_S	Male	Independent	21.53	17	Hatched	806	1669	Alive	82.5	1	22	28
17-143	1_R	Male	Independent	18.63	17	Hatched	1019	1015	Alive	115.9	1	22	28
17-145	1_R	Male	Independent	19.38	17	Hatched	963	1669	D	109.3	1	22	28
17-152	1_R	Male	Independent	17.54	17	Unhatched	1029	329	D	121.1	NA	19	NA
17-155	1_R	Female	Independent	18.92	17	Hatched	1036	382	Alive	110.4	1	22	28
17-160	1_R	Female	Satellite	19.57	17	Hatched	1030	1633	Alive	115.2	1	22	28
17-162	1_R	Male	Independent	20.43	17	Unhatched	939	1678	D	100.3	NA	4	NA
17-163	1_R	Male	Satellite	18.78	17	Unhatched	1034	1301	K	126.6	NA	14	NA
17-168	2_S	Male	Independent	20.09	17	Unhatched	806	1669	D	82.5	NA	9	NA
17-173	1_R	Male	Independent	20.86	17	Unhatched	987	1654	D	106.6	NA	7	NA
17-178	1_R	Male	Satellite	19.76	17	Hatched	1007	1305	D	137.3	1	22	28
17-186	1_R	Male	Independent	18.61	17	Unhatched	927	1689	D	95.31	NA	7	NA
17-190	1_R	Female	Satellite	21.37	17	Unhatched	907	1305	D	99.8	NA	15	NA
17-200	1_R	Female	Satellite	19.35	17	Hatched	1034	1301	Alive	126.6	1	22	28
17-201	1_R	Female	Independent	19.82	17	Hatched	987	1654	D	106.6	0	22	1
17-202	1_R	Female	Satellite	19.31	17	Hatched	1058	1305	Alive	NA	1	22	28
17-210	1_R	Male	Independent	18.34	17	Unhatched	1036	382	D	110.4	NA	6	NA
17-214	1_R	Female	Satellite	21.4	17	Hatched	888	329	Alive	86	1	22	28
17-215	1_R	Male	Satellite	19.9	17	Unhatched	1054	329	D	NA	NA	4	NA
17-217	1_R	Male	Independent	20.7	17	Unhatched	659	372	D	92.1	NA	8	NA
17-219	2_S	Female	Satellite	20.4	17	Unhatched	806	1669	D	82.5	NA	21	NA
17-223	1_R	Male	Faeder	20.2	17	Hatched	1059	1015	Alive	NA	1	22	28
17-224	1_R	Female	Satellite	19.4	17	Unhatched	1043	1301	D	125.8	NA	6	NA
17-231	1_R	Female	Independent	19.7	17	Hatched	1016	1015	Alive	112.3	1	22	28
17-238	1_R	Male	Independent	20.6	17	Hatched	659	372	Alive	92.1	1	22	28
17-239	1_R	Male	Independent	18.4	17	Unhatched	927	1689	D	95.31	NA	22	NA
17-241	1_R	Female	Independent	19.8	17	Unhatched	698	321	D	92.6	NA	4	NA
17-242	1_R	Female	Independent	19.2	17	Unhatched	700	281	D	81	NA	12	NA
17-245	1_R	Male	Independent	18.6	17	Hatched	1049	1301	Alive	110.3	1	22	28
17-259	1_R	Male	Satellite	19.9	17	Hatched	1056	1301	D	NA	1	22	28
17-260	1_R	Female	Independent	18.7	17	Hatched	1049	1301	Alive	110.3	1	22	28
17-261	1_R	Male	Independent	18.6	17	Hatched	700	281	D	81	0	23	0
17-262	1_R	Female	Independent	19	17	Unhatched	1059	1647	D	NA	NA	18	NA
17-264	1_R	Male	Independent	19.2	17	Hatched	1054	1300	D	NA	1	22	28
17-269	2_S	Female	Satellite	17	17	Hatched	984	331	Alive	100	1	22	28
17-272	1_R	Female	Independent	20.1	17	Unhatched	934	1674	K	117.2	NA	14	NA
17-278	1_R	Male	Independent	23.2	17	Unhatched	907	1674	K	99.8	NA	14	NA
17-280	1_R	Female	Independent	16.8	17	Unhatched	991	1633	K	93.2	NA	14	NA
17-281	1_R	Female	Independent	18.4	17	Hatched	994	1674	Alive	97.9	1	22	28
17-283	1_R	Male	Satellite	18.4	17	Hatched	1056	1301	Alive	NA	1	22	28
17-284	1_R	Male	Independent	16.8	17	Hatched	1054	1300	D	NA	0	22	20
17-287	1_R	Female	Independent	18.6	17	Unhatched	966	1654	D	101.9	NA	23	NA
17-288	1_R	Female	Independent	19.3	17	Unhatched	700	1340	D	81	NA	19	NA
17-297	1_R	Male	Satellite	19.9	17	Hatched	1056	1301	Alive	NA	1	22	28
17-301	1_R	Male	Independent	18.2	17	Hatched	1054	1326	Alive	NA	1	22	28
17-302	2_S	Female	Satellite	18.4	17	Unhatched	835	1620	D	88.5	NA	5	NA
17-307	1_R	Male	Independent	19.8	17	Hatched	930	1674	Alive	87	1	22	28
17-309	1_R	Male	Satellite	20.2	17	Hatched	966	1654	Alive	101.9	1	22	28
17-310	1_R	Female	Independent	17.6	17	Unhatched	1056	1654	D	NA	NA	20	NA
17-313	1_R	Male	Satellite	18.5	17	Unhatched	1054	1326	D	NA	NA	6	NA
17-315	3_C	Female	Faeder	16.2	17	Unhatched	935	1674	D	78.82	NA	21	NA
17-317	1_R	Female	Independent	16.2	17	Unhatched	1047	1326	D	99.9	NA	20	NA
18-014	1_R	Female	Faeder	19.1	2018	Hatched	1007	1639	U	137.3	1	22	28
18-015	1_R	Male	Independent	19.9	2018	Hatched	1007	1639	U	137.3	1	22	28
18-018	1_R	Male	Independent	18.72	2018	Hatched	1033	329	U	107.97	1	22	28
18-022	2_S	Male	Satellite	18.71	2018	Unhatched	689	1640	D	84.3	NA	10	NA
18-026	2_S	Female	Independent	18.41	2018	Unhatched	1023	1320	K	134.4	NA	14	NA
18-027	1_R	Male	Independent	16.46	2018	Unhatched	916	1633	K	103.2	NA	14	NA
18-028	1_R	Female	Faeder	20.14	2018	Hatched	1007	1639	U	137.3	1	22	28
18-030	1_R	Male	Independent	19.39	2018	Hatched	1019	290	D	115.9	0	22	20
18-032	1_R	Male	Independent	19.21	2018	Hatched	916	1633	D	103.2	0	22	16
18-033	1_R	Female	Independent	19.8	2018	Unhatched	1007	1639	D	137.3	NA	18.5	NA
18-038	1_R	Male	Independent	17.5	2018	Hatched	1038	1680	D	126.5	0	22	9
18-039	1_R	Male	Satellite	18.01	2018	Hatched	1029	1680	D	121.1	1	22	28
18-040	1_R	Female	Independent	16.89	2018	Unhatched	1019	290	D	115.9	NA	6.5	NA
18-044	1_R	Female	Independent	16.12	2018	Unhatched	625	1647	K	88.6	NA	14	NA
18-045	1_R	Male	Independent	18.62	2018	Hatched	932	1671	U	94.57	1	22	28
18-046	1_R	Male	Satellite	19.07	2018	Unhatched	1033	1308	K	107.97	NA	14	NA
18-047	1_R	Female	Independent	18.51	2018	Unhatched	1072	1654	D	NA	NA	8	NA
18-049	1_R	Female	Independent	16.75	2018	Hatched	804	1647	U	101.2	1	22	28
18-050	1_R	Male	Independent	18.33	2018	Unhatched	967	1328	D	114.4	NA	6	NA
18-051	1_R	Female	Independent	17.66	2018	Hatched	1019	290	U	115.9	1	22	28
18-056	1_R	Male	Satellite	18.35	2018	Unhatched	1029	1680	D	121.1	NA	8	NA
18-057	1_R	Male	Faeder	17.61	2018	Unhatched	1034	1647	D	126.6	NA	5	NA
18-061	1_R	Male	Satellite	17.19	2018	Hatched	1072	1654	U	NA	1	22	28
18-063	1_R	Female	Satellite	18.88	2018	Hatched	932	1680	U	94.57	1	22	28
18-064	1_R	Male	Faeder	18.18	2018	Unhatched	804	952	K	101.2	NA	14	NA
18-066	1_R	Male	Independent	18.69	2018	Hatched	1038	1680	U	126.5	1	22	28
18-069	1_R	Female	Independent	19.65	2018	Unhatched	1016	1647	K	112.3	NA	14	NA
18-073	1_R	Female	Satellite	18.1	2018	Unhatched	1049	331	D	110.3	NA	18	NA
18-075	1_R	Male	Faeder	18.06	2018	Unhatched	1034	1647	D	126.6	NA	6	NA
18-076	1_R	Female	Independent	19.08	2018	Unhatched	892	1308	D	98.2	NA	6	NA
18-078	1_R	Female	Satellite	18.06	2018	Unhatched	1029	1308	D	121.1	NA	7	NA
18-079	1_R	Female	Independent	18.87	2018	Unhatched	1036	1320	D	110.4	NA	16	NA
18-085	1_R	Male	Satellite	19.68	2018	Hatched	932	1680	U	94.57	1	22	28
18-088	1_R	Male	Independent	17.68	2018	Unhatched	804	952	D	101.2	NA	17	NA
18-089	1_R	Female	Independent	19.42	2018	Hatched	1016	952	U	112.3	1	22	28
18-094	1_R	Female	Faeder	18.92	2018	Unhatched	1034	1647	D	126.6	NA	17	NA
18-096	1_R	Female	Independent	18.42	2018	Unhatched	1045	1320	D	139.1	NA	4.5	NA
18-098	1_R	Female	Satellite	17.8	2018	Unhatched	1054	1304	K	NA	NA	14	NA
18-101	1_R	Male	Satellite	18.97	2018	Hatched	1049	331	U	110.3	1	22	28
18-102	1_R	Female	Independent	18.15	2018	Unhatched	1029	1308	K	121.1	NA	14	NA
18-106	1_R	Male	Faeder	18.9	2018	Hatched	1016	1647	D	112.3	1	22	21
18-107	1_R	Male	Independent	19.65	2018	Hatched	932	1680	U	94.57	1	22	28
18-117	1_R	Male	Independent	18.67	2018	Hatched	1036	1320	D	110.4	0	22	5
18-118	1_R	Female	Independent	17.19	2018	Unhatched	927	329	D	95.31	NA	19	NA
18-119	1_R	Male	Independent	18.92	2018	Hatched	698	1654	U	92.6	1	22	28
18-120	1_R	Female	Faeder	20.71	2018	Unhatched	892	1647	D	98.2	NA	6	NA
18-121	1_R	Male	Satellite	20.99	2018	Unhatched	1055	1680	D	NA	NA	5	NA
18-122	2_S	Female	Satellite	18.6	2018	Unhatched	1039	1300	D	131.7	NA	6	NA
18-134	1_R	Female	Independent	19.11	2018	Unhatched	700	1680	D	81	NA	4.5	NA
18-135	1_R	Female	Independent	17.34	2018	Hatched	932	1680	U	94.57	1	22	28
18-136	1_R	Male	Satellite	18.23	2018	Unhatched	1049	331	D	110.3	NA	18.5	NA
18-142	1_R	Female	Independent	17.44	2018	Hatched	1045	1320	D	139.1	0	22	6
18-144	1_R	Male	Independent	18.62	2018	Unhatched	1019	1649	D	115.9	NA	5	NA
18-150	1_R	Male	Faeder	19.15	2018	Hatched	908	302	U	92.1	1	22	28
18-151	1_R	Female	Independent	20.78	2018	Unhatched	700	1680	D	81	NA	5	NA
18-157	1_R	Male	Independent	17.17	2018	Hatched	1019	1649	D	115.9	0	22	1
18-159	1_R	Male	Independent	19.24	2018	Unhatched	1038	329	D	126.5	NA	5	NA
18-160	2_S	Male	Satellite	19.43	2018	Unhatched	835	370	D	88.5	NA	4	NA
18-163	1_R	Female	Faeder	19.77	2018	Unhatched	892	302	D	98.2	NA	5.5	NA
18-164	1_R	Male	Independent	20.14	2018	Unhatched	948	1647	K	102.6	NA	14	NA
18-167	1_R	Male	Independent	17.88	2018	Hatched	985	370	D	NA	0	22	2
18-168	1_R	Female	Independent	17.54	2018	Unhatched	994	1633	D	97.9	NA	6.5	NA
18-169	2_S	Male	Satellite	17.43	2018	Unhatched	984	1310	K	100	NA	14	NA
18-171	1_R	Male	Faeder	18.38	2018	Unhatched	966	302	K	101.9	NA	14	NA
18-172	1_R	Male	Satellite	16.75	2018	Unhatched	996	329	D	93.9	NA	4	NA
18-176	1_R	Female	Independent	18.22	2018	Hatched	1019	1649	U	115.9	1	22	28
18-178	1_R	Male	Faeder	20.01	2018	Unhatched	908	302	K	92.1	NA	14	NA
18-179	1_R	Female	Independent	17.89	2018	Unhatched	1034	302	D	126.6	NA	9	NA
18-180	1_R	Male	Independent	19.83	2018	Unhatched	892	302	D	98.2	NA	21	NA
18-182	1_R	Female	Independent	20.07	2018	Hatched	948	302	D	102.6	0	22	1
18-183	1_R	Female	Independent	18.61	2018	Unhatched	907	329	D	99.8	NA	3	NA
18-185	1_R	Male	Independent	19.92	2018	Hatched	1036	1320	U	110.4	1	22	28
18-187	1_R	Male	Independent	17.87	2018	Hatched	1043	1680	D	125.8	0	22	1
18-189	1_R	Male	Independent	18.32	2018	Unhatched	908	302	D	92.1	NA	21	NA
18-190	1_R	Male	Faeder	17.99	2018	Unhatched	930	955	K	87	NA	14	NA
18-192	2_S	Female	Satellite	16.03	2018	Unhatched	984	1310	K	100	NA	14	NA
18-193	2_S	Female	Independent	18.93	2018	Hatched	973	1316	U	101.4	1	22	28
18-196	1_R	Male	Faeder	19.78	2018	Hatched	966	302	U	101.9	1	22	28
18-200	2_S	Male	Satellite	19.46	2018	Hatched	835	1654	U	88.5	1	22	28
18-201	1_R	Male	Satellite	18.14	2018	Hatched	1045	1300	D	139.1	0	22	3
18-203	1_R	Female	Satellite	18.52	2018	Unhatched	996	1310	K	93.9	NA	14	NA
18-204	1_R	Female	Faeder	19.73	2018	Unhatched	930	1651	K	87	NA	14	NA
18-207	1_R	Female	Independent	19.54	2018	Hatched	934	1310	D	117.2	0	22	8
18-209	1_R	Male	Independent	19.58	2018	Unhatched	991	1346	D	93.2	NA	21	NA
18-210	1_R	Female	Independent	19.5	2018	Unhatched	966	302	K	101.9	NA	14	NA
18-212	1_R	Female	Satellite	17.26	2018	Hatched	1045	1300	D	139.1	0	22	0
18-213	1_R	Male	Satellite	20.08	2018	Unhatched	934	1310	D	117.2	NA	2.5	NA
18-214	2_S	Male	Satellite	18.5	2018	Unhatched	835	1654	D	88.5	NA	6	NA
18-215	1_R	Female	Satellite	18.76	2018	Unhatched	996	1310	D	93.9	NA	21	NA
18-216	1_R	Female	Satellite	18.95	2018	Unhatched	700	1633	D	81	NA	2	NA
18-219	1_R	Female	Independent	19	2018	Unhatched	934	1310	D	117.2	NA	5.5	NA
18-224	1_R	Female	Satellite	18.5	2018	Unhatched	977	1300	D	109.3	NA	22	NA
18-227	3_C	Female	Independent	19.41	2018	Unhatched	847	292	D	74	NA	3	NA
18-228	3_C	Male	Independent	15.53	2018	Unhatched	935	292	D	78.82	NA	5	NA
18-229	3_C	Female	Faeder	14.34	2018	Unhatched	935	292	D	78.82	NA	6	NA
19-005	1_R	Male	Independent	19.31	2019	Unhatched	944	1310	D	93.6	NA	6	NA
19-007	1_R	Female	Faeder	20.21	2019	Unhatched	939	302	D	100.3	NA	6	NA
19-008	1_R	Male	Faeder	22.01	2019	Unhatched	939	302	D	100.3	NA	5	NA
19-009	1_R	Male	Independent	19.05	2019	Hatched	987	302	D	106.6	1	23	28
19-011	1_R	Male	Independent	21.24	2019	Unhatched	939	302.1654	D	100.3	NA	6	NA
19-012	1_R	Female	Faeder	21.1	2019	Unhatched	972	302	D	99.3	NA	20	NA
19-014	1_R	Male	Faeder	19.67	2019	Unhatched	1001	952	D	104.5	NA	6	NA
19-016	1_R	Male	Independent	22.26	2019	Hatched	944	1633	U	93.6	1	23	28
19-017	2_S	Male	Independent	20.82	2019	Hatched	1023	1674	U	134.4	1	23	28
19-018	1_R	Male	Faeder	19.65	2019	Hatched	1001	952	D	104.5	1	23	22
19-019	3_C	Male	Faeder	17.47	2019	Unhatched	960	1669	D	63	NA	20	NA
19-020	2_S	Female	Satellite	19.56	2019	Unhatched	1023	1674	D	134.4	NA	6	NA
19-021	1_R	Female	Independent	19.78	2019	Hatched	963	1310	D	109.3	0	23	18
19-023	1_R	Female	Faeder	17.52	2019	Hatched	916	952	U	103.2	1	23	28
19-024	1_R	Male	Faeder	19.61	2019	Unhatched	932	302	D	94.57	NA	7	NA
19-025	1_R	Male	Independent	17.3	2019	Unhatched	1019	1654	D	115.9	NA	22	NA
19-026	3_C	Female	Faeder	19.02	2019	Unhatched	928	1669	D	78.2	NA	5	NA
19-027	3_C	Female	Independent	18.08	2019	Unhatched	935	1669	D	78.82	NA	6	NA
19-028	1_R	Female	Satellite	19.2	2019	Hatched	963	1633	D	109.3	0	23	14
19-029	1_R	Female	Satellite	17.67	2019	Unhatched	991	1654	D	93.2	NA	18	NA
19-030	1_R	Female	Satellite	16.81	2019	Unhatched	659	1654	D	92.1	NA	15	NA
19-031	2_S	Female	Satellite	18.98	2019	Hatched	1023	1674	U	134.4	1	23	28
19-033	3_C	Female	Independent	18.02	2019	Unhatched	960	1669	D	63	NA	7	NA
19-034	1_R	Male	Satellite	17.71	2019	Unhatched	1019	1654	D	115.9	NA	7.5	NA
19-036	1_R	Female	Faeder	17.15	2019	Unhatched	963	1310	K	109.3	NA	14	NA
19-037	1_R	Male	Faeder	17.31	2019	Unhatched	1036	952	K	110.4	NA	14	NA
19-040	3_C	Female	Independent	17.34	2019	Unhatched	960	1669	D	63	NA	5	NA
19-043	1_R	Female	Independent	17.64	2019	Unhatched	965	1654	D	112	NA	5	NA
19-044	1_R	Male	Faeder	21.95	2019	Unhatched	939	302	D	100.3	NA	6.5	NA
19-045	1_R	Male	Satellite	18.85	2019	Unhatched	828	1345	D	89.3	NA	6	NA
19-046	1_R	Male	Satellite	16.46	2019	Unhatched	1019	1654	D	115.9	NA	9	NA
19-048	2_S	Male	Satellite	16.72	2019	Unhatched	1027	1674	D	111.2	NA	18	NA
19-049	1_R	Male	Faeder	19.97	2019	Hatched	857	952	D	92.1	0	23	0
19-051	2_S	Female	Independent	17.31	2019	Unhatched	1006	1674	D	98.1	NA	3	NA
19-052	1_R	Male	Faeder	19.24	2019	Hatched	1036	952	D	110.4	0	23	8
19-054	1_R	Female	Satellite	20.2	2019	Unhatched	700	1654	K	81	NA	14	NA
19-055	1_R	Female	Satellite	18.78	2019	Hatched	967	1633	U	114.4	1	23	28
19-056	1_R	Female	Independent	22.28	2019	Unhatched	939	1633	D	100.3	NA	7	NA
19-059	2_S	Male	Satellite	19.13	2019	Unhatched	1023	1674	K	134.4	NA	14	NA
19-060	2_S	Male	Independent	20.34	2019	Unhatched	1082	1359	K	NA	NA	14	NA
19-062	1_R	Male	Independent	18.01	2019	Unhatched	828	1345	D	89.3	NA	4	NA
19-063	1_R	Female	Independent	20.4	2019	Hatched	944	1633	D	93.6	0	23	1
19-064	1_R	Male	Satellite	21.83	2019	Unhatched	939	1633	D	100.3	NA	6.5	NA
19-066	1_R	Female	Independent	20.59	2019	Hatched	700	1654	U	81	1	23	28
19-068	2_S	Female	Satellite	19.4	2019	Unhatched	1023	1674	D	134.4	NA	7	NA
19-069	2_S	Male	Satellite	21.25	2019	Hatched	1082	1359	D	NA	0	23	0
19-070	1_R	Female	Faeder	20.58	2019	Unhatched	1036	952	K	110.4	NA	14	NA
19-072	1_R	Female	Independent	17.63	2019	Hatched	916	952	U	103.2	1	23	28
19-073	1_R	Male	Independent	17.37	2019	Hatched	987	1633	D	106.6	0	23	0
19-074	1_R	Female	Satellite	17.55	2019	Hatched	1019	1326	D	115.9	0	23	6
19-075	2_S	Female	Satellite	17.95	2019	Unhatched	1006	1674	K	98.1	NA	14	NA
19-077	3_C	Female	Independent	16.66	2019	Unhatched	960	1669	D	63	NA	5.5	NA
19-078	1_R	Male	Independent	17.54	2019	Hatched	828	1345	U	89.3	1	23	28
19-080	1_R	Female	Faeder	19.22	2019	Unhatched	999	952	K	114.8	NA	14	NA
19-081	1_R	Male	Satellite	20.13	2019	Unhatched	939	1633	D	100.3	NA	7	NA
19-082	1_R	Male	Independent	16.84	2019	Unhatched	1086	1654	D	99.1	NA	6	NA
19-083	2_S	Female	Independent	19.88	2019	Unhatched	1023	1674	D	134.4	NA	5.5	NA
19-084	3_C	Female	Faeder	18.86	2019	Unhatched	928	1669	D	78.2	NA	8	NA
19-086	1_R	Female	Faeder	18.14	2019	Unhatched	1001	952	K	104.5	NA	14	NA
19-087	2_S	Female	Satellite	15.53	2019	Hatched	1027	1674	U	111.2	1	23	28
19-088	1_R	Male	Independent	18.68	2019	Unhatched	1036	952	K	110.4	NA	14	NA
19-089	1_R	Male	Independent	15.69	2019	Unhatched	1019	1326	D	115.9	NA	6.5	NA
19-090	3_C	Female	Faeder	16.5	2019	Unhatched	935	1669	D	78.82	NA	6	NA
19-091	1_R	Female	Independent	17.79	2019	Unhatched	932	302	K	94.57	NA	14	NA
19-092	1_R	Male	Independent	16.43	2019	Unhatched	963	1633	K	109.3	NA	14	NA
19-095	1_R	Female	Faeder	18.59	2019	Hatched	857	952	U	92.1	1	23	28
19-096	1_R	Female	Independent	20.18	2019	Unhatched	972	1633	D	99.3	NA	6.5	NA
19-097	1_R	Male	Independent	19.3	2019	Unhatched	987	1633	D	106.6	NA	12.5	NA
19-098	1_R	Male	Satellite	20	2019	Hatched	888	1326	U	86	1	23	28
19-100	2_S	Male	Independent	18.11	2019	Hatched	1023	1674	U	134.4	1	23	28
19-101	2_S	Female	Independent	20.68	2019	Hatched	1082	1339	U	NA	1	23	28
19-102	1_R	Male	Satellite	16.23	2019	Unhatched	1019	1326	D	115.9	NA	18	NA
19-103	1_R	Female	Faeder	19.09	2019	Unhatched	1001	952	D	104.5	NA	20.5	NA
19-105	3_C	Male	Faeder	16.37	2019	Hatched	935	1669	D	78.82	0	23	0
19-106	3_C	Female	Independent	18.88	2019	Unhatched	928	1669	D	78.2	NA	6	NA
19-107	1_R	Male	Satellite	17.55	2019	Unhatched	1086	1654	K	99.1	NA	14	NA
19-108	1_R	Male	Faeder	19.7	2019	Unhatched	857	952	D	92.1	NA	6	NA
19-109	1_R	Female	Independent	17.63	2019	Unhatched	932	302	D	94.57	NA	7	NA
19-110	1_R	Female	Independent	16.83	2019	Unhatched	1029	1326	D	121.1	NA	6	NA
19-111	1_R	Male	Satellite	16.98	2019	Unhatched	1029	1326	K	121.1	NA	14	NA
19-112	1_R	Female	Independent	16.7	2019	Unhatched	1019	1326	K	115.9	NA	14	NA
19-114	1_R	Male	Faeder	19.3	2019	Hatched	1001	952	D	104.5	0	23	6
19-115	3_C	Male	Faeder	17.24	2019	Unhatched	960	1669	D	63	NA	5	NA
19-117	1_R	Male	Independent	18.71	2019	Unhatched	700	1300	D	81	NA	6	NA
19-118	3_C	Male	Independent	17.01	2019	Unhatched	935	382	D	78.82	NA	6	NA
19-120	1_R	Female	Faeder	18.11	2019	Unhatched	932	302	D	94.57	NA	20	NA
19-121	1_R	Female	Satellite	16.08	2019	Hatched	1086	1654	D	99.1	0	23	4
19-122	2_S	Male	Independent	17.86	2019	Hatched	969	1339	D	93.1	0	23	1
19-123	2_S	Female	Independent	17.11	2019	Unhatched	1006	1674	D	98.1	NA	4.5	NA
19-124	3_C	Male	Faeder	15.51	2019	Unhatched	960	382	D	63	NA	5	NA
19-126	1_R	Male	Independent	20.87	2019	Hatched	888	1301	U	86	1	23	28
19-129	1_R	Female	Faeder	18.15	2019	Hatched	1001	952	U	104.5	1	23	28
19-130	1_R	Female	Satellite	18.57	2019	Unhatched	700	1300	D	81	NA	6	NA
19-131	3_C	Male	Faeder	17.16	2019	Hatched	928	382	U	78.2	1	23	28
19-132	1_R	Female	Satellite	17.54	2019	Hatched	932	1633	U	94.57	1	23	28
19-133	1_R	Female	Faeder	18.81	2019	Unhatched	892	1698	D	98.2	NA	10	NA
19-134	1_R	Male	Independent	19.3	2019	Unhatched	1028	1300	D	117.58	NA	6	NA
19-135	3_C	Male	Faeder	15.76	2019	Hatched	960	382	D	63	0	23	12
19-136	2_S	Male	Satellite	18.01	2019	Hatched	969	1339	U	93.1	1	23	28
19-138	1_R	Male	Satellite	18.32	2019	Unhatched	987	1633	D	106.6	NA	24	NA
19-140	1_R	Female	Faeder	18.11	2019	Unhatched	967	952	D	114.4	NA	2.5	NA
19-142	1_R	Female	Independent	19.37	2019	Hatched	965	952	D	112	0	23	1
19-143	1_R	Male	Independent	17.29	2019	Unhatched	1045	1300	D	139.1	NA	21.5	NA
19-144	1_R	Female	Satellite	19.17	2019	Unhatched	700	1300	D	81	NA	18	NA
19-145	2_S	Female	Independent	17.65	2019	Unhatched	806	1371	D	82.5	NA	6	NA
19-146	2_S	Male	Independent	16.42	2019	Unhatched	1023	1681	K	134.4	NA	14	NA
19-148	1_R	Male	Faeder	20.93	2019	Unhatched	939	1651	D	100.3	NA	3.5	NA
19-150	1_R	Female	Faeder	18.84	2019	Unhatched	963	952	K	109.3	NA	14	NA
19-152	1_R	Male	Independent	20.38	2019	Unhatched	888	1301	D	86	NA	4	NA
19-153	1_R	Male	Independent	17.49	2019	Unhatched	1029	1301	D	121.1	NA	19	NA
19-154	1_R	Female	Satellite	16.22	2019	Hatched	1049	1301	D	110.3	0	23	11
19-156	2_S	Female	Satellite	19.96	2019	Hatched	969	1339	D	93.1	0	23	1
19-157	1_R	Female	Independent	21.13	2019	Unhatched	999	1698	K	114.8	NA	14	NA
19-158	1_R	Female	Independent	16.79	2019	Unhatched	1028	1300	D	117.58	NA	5	NA
19-159	3_C	Male	Satellite	17.19	2019	Unhatched	935	382	D	78.82	NA	6.5	NA
19-163	2_S	Male	Independent	17.01	2019	Unhatched	1006	1681	D	98.1	NA	7	NA
19-166	2_S	Male	Satellite	19.2	2019	Unhatched	1010	1371	D	96.9	NA	3	NA
19-168	1_R	Male	Independent	17.04	2019	Hatched	1034	1300	D	126.6	0	23	0
19-169	1_R	Male	Independent	17.91	2019	Hatched	1019	1300	D	115.9	0	23	1
19-170	1_R	Female	Independent	21.02	2019	Unhatched	939	1651	D	100.3	NA	6	NA
19-172	1_R	Female	Independent	17.73	2019	Hatched	967	952	U	114.4	1	23	28
19-174	2_S	Male	Independent	18.57	2019	Unhatched	835	1371	D	88.5	NA	22	NA
19-176	1_R	Male	Satellite	20.38	2019	Hatched	700	1300	D	81	0	23	1
19-177	1_R	Female	Satellite	16.62	2019	Hatched	1029	1301	D	121.1	0	23	11
19-179	1_R	Female	Independent	16.27	2019	Hatched	1000	1698	U	107.8	1	23	28
19-180	1_R	Female	Independent	19.48	2019	Hatched	965	952	U	112	1	23	28
19-185	1_R	Female	Independent	17.67	2019	Hatched	944	952	D	93.6	0	23	4
19-186	1_R	Female	Satellite	18.12	2019	Unhatched	1028	1300	D	117.58	NA	6	NA
19-187	1_R	Female	Satellite	17.76	2019	Hatched	1016	1300	U	112.3	1	23	28
19-188	1_R	Male	Satellite	17.82	2019	Hatched	1019	1300	U	115.9	1	23	28
19-189	2_S	Male	Independent	18.09	2019	Unhatched	1023	1681	D	134.4	NA	18	NA
19-192	2_S	Male	Independent	16.51	2019	Hatched	1027	1681	D	111.2	0	23	16
19-194	1_R	Female	Independent	18.39	2019	Hatched	963	952	U	109.3	1	23	28
19-200	1_R	Male	Faeder	17.83	2019	Unhatched	965	952	K	112	NA	14	NA
19-201	1_R	Male	Satellite	18.08	2019	Unhatched	1019	1300	K	115.9	NA	14	NA
19-202	1_R	Female	Independent	18.05	2019	Unhatched	1049	1301	K	110.3	NA	14	NA
19-203	1_R	Male	Independent	16.66	2019	Unhatched	1030	1698	D	115.2	NA	7	NA
19-204	1_R	Male	Independent	17.12	2019	Unhatched	1034	1300	D	126.6	NA	9	NA
19-206	1_R	Male	Independent	19.48	2019	Unhatched	1016	1301	K	112.3	NA	14	NA
19-208	3_C	Male	Faeder	16.96	2019	Unhatched	935	382	D	78.82	NA	7	NA
19-209	1_R	Male	Independent	17.58	2019	Unhatched	916	1698	D	103.2	NA	6	NA
19-210	1_R	Male	Independent	17.86	2019	Unhatched	1029	1300	D	121.1	NA	7	NA
19-211	1_R	Female	Faeder	16.38	2019	Unhatched	1000	1698	D	107.8	NA	5	NA
19-212	1_R	Female	Faeder	17.62	2019	Unhatched	1001	1698	D	104.5	NA	19	NA
19-213	1_R	Male	Independent	17.01	2019	Hatched	991	1300	D	93.2	0	23	2
19-214	2_S	Male	Independent	19.04	2019	Unhatched	689	1371	D	84.3	NA	13	NA
19-216	1_R	Male	Independent	16.99	2019	Unhatched	967	952	D	114.4	NA	7	NA
19-217	2_S	Female	Satellite	18.14	2019	Unhatched	1082	1339	K	NA	NA	14	NA
19-219	1_R	Female	Independent	19.1	2019	Hatched	698	1300	U	92.6	1	23	28
19-220	1_R	Female	Satellite	17.99	2019	Unhatched	1029	1301	D	121.1	NA	6	NA
19-223	1_R	Female	Satellite	19.23	2019	Hatched	1016	1301	U	112.3	1	23	28
19-224	1_R	Male	Independent	17.65	2019	Unhatched	1000	1698	K	107.8	NA	14	NA
19-225	1_R	Male	Independent	18.64	2019	Unhatched	1030	1698	K	115.2	NA	14	NA
19-226	1_R	Male	Faeder	18.97	2019	Hatched	1001	1698	U	104.5	1	23	28
19-227	2_S	Male	Satellite	18.04	2019	Unhatched	1094	1339	D	NA	NA	18	NA
19-229	1_R	Female	Satellite	18.71	2019	Hatched	659	1300	D	92.1	0	23	1
19-236	1_R	Female	Satellite	19.23	2019	Unhatched	1016	1301	D	112.3	NA	7	NA
19-238	1_R	Female	Independent	20.3	2019	Unhatched	1055	302	D	NA	NA	4	NA
19-239	1_R	Male	Independent	17.17	2019	Unhatched	1001	1698	D	104.5	NA	3.5	NA
19-246	3_C	Male	Faeder	16.06	2019	Unhatched	960	382	D	63	NA	6	NA
19-250	1_R	Male	Satellite	20.21	2019	Unhatched	700	1301	D	81	NA	8	NA
19-251	3_C	Male	Independent	16.39	2019	Unhatched	1060	382	K	NA	NA	14	NA
19-253	1_R	Male	Independent	18.48	2019	Unhatched	994	1300	D	97.9	NA	7	NA
19-255	1_R	Male	Satellite	16.55	2019	Unhatched	1019	1301	D	115.9	NA	9	NA
19-256	1_R	Female	Satellite	17.29	2019	Hatched	870	1300	U	93.5	1	23	28
19-257	2_S	Female	Satellite	17.29	2019	Unhatched	1035	1681	D	101.7	NA	7	NA
19-259	1_R	Male	Independent	20.77	2019	Unhatched	700	1301	D	81	NA	7	NA
19-261	1_R	Male	Independent	17.17	2019	Hatched	1029	1301	D	121.1	0	23	1
19-262	1_R	Male	Independent	18.83	2019	Hatched	985	952	U	NA	1	23	28
19-264	2_S	Male	Satellite	20.6	2019	Unhatched	806	1371	D	82.5	NA	20.5	NA
19-266	1_R	Female	Faeder	18.14	2019	Unhatched	967	952	D	114.4	NA	21	NA
19-268	2_S	Female	Satellite	19.88	2019	Hatched	969	1339	U	93.1	1	23	28
19-272	2_S	Male	Satellite	16.15	2019	Hatched	1027	1681	D	111.2	0	23	9
19-274	1_R	Male	Independent	19.07	2019	Hatched	698	1300	U	92.6	1	23	28
19-276	1_R	Male	Independent	18.16	2019	Unhatched	1028	1300	D	117.58	NA	19	NA
19-277	1_R	Female	Faeder	18.84	2019	Hatched	965	952	U	112	1	23	28
19-282	1_R	Male	Independent	16.72	2019	Unhatched	1034	1300	D	126.6	NA	20.5	NA
19-283	1_R	Male	Faeder	18.28	2019	Hatched	804	302	U	101.2	1	23	28
19-284	2_S	Male	Satellite	17.23	2019	Unhatched	1094	1339	D	NA	NA	6.5	NA
19-286	1_R	Male	Faeder	16.71	2019	Hatched	1000	1698	U	107.8	1	23	28
19-287	1_R	Female	Independent	17.12	2019	Hatched	1001	1698	U	104.5	1	23	28
19-288	2_S	Female	Independent	17.79	2019	Unhatched	1039	1681	D	131.7	NA	9	NA
19-289	1_R	Male	Faeder	18.41	2019	Hatched	985	952	D	NA	0	23	1
19-290	1_R	Female	Satellite	16.98	2019	Hatched	1029	1300	D	121.1	0	23	2
19-291	1_R	Male	Independent	18.36	2019	Hatched	870	1300	U	93.5	1	23	28
19-292	1_R	Male	Independent	18.75	2019	Hatched	1045	1301	U	139.1	1	23	28
19-293	1_R	Male	Satellite	17.71	2019	Unhatched	1019	1300	D	115.9	NA	3.5	NA
19-295	1_R	Male	Independent	21.28	2019	Unhatched	1055	302	D	NA	NA	6.5	NA
19-296	2_S	Male	Independent	19.2	2019	Unhatched	1023	1681	D	134.4	NA	19.5	NA
19-297	1_R	Male	Faeder	18.91	2019	Hatched	967	952	D	114.4	0	23	0
19-298	1_R	Male	Independent	18.87	2019	Unhatched	1077	302	D	NA	NA	8	NA
19-300	2_S	Male	Independent	20.74	2019	Unhatched	806	1371	D	82.5	NA	23	NA
19-301	1_R	Female	Independent	19.4	2019	Unhatched	994	1300	D	97.9	NA	23	NA
19-302	1_R	Male	Independent	20.45	2019	Unhatched	698	1300	D	92.6	NA	8.5	NA
19-303	1_R	Male	Independent	17.34	2019	Hatched	1028	1300	D	117.58	1	23	23
19-305	1_R	Male	Independent	17.98	2019	Unhatched	892	1698	D	98.2	NA	21.5	NA
19-306	1_R	Female	Satellite	15.44	2019	Unhatched	828	1305	D	89.3	NA	4.5	NA
19-308	2_S	Female	Satellite	17.67	2019	Unhatched	1039	1681	D	131.7	NA	20	NA
19-311	2_S	Male	Satellite	19	2019	Unhatched	806	1371	D	82.5	NA	6	NA
19-312	1_R	Female	Independent	19.64	2019	Unhatched	1055	302	D	NA	NA	19	NA
19-313	1_R	Female	Independent	18.91	2019	Unhatched	908	1698	K	92.1	NA	14	NA
19-314	1_R	Female	Independent	17.31	2019	Unhatched	1000	1698	K	107.8	NA	14	NA
19-315	1_R	Female	Faeder	22.36	2019	Unhatched	907	1698	K	99.8	NA	14	NA
19-316	1_R	Male	Independent	18.48	2019	Hatched	870	1300	D	93.5	0	23	3
19-317	1_R	Male	Satellite	19.26	2019	Unhatched	1045	1301	D	139.1	NA	6	NA
19-318	1_R	Male	Independent	16.42	2019	Unhatched	804	302	D	101.2	NA	21	NA
19-321	3_C	Male	Faeder	15.98	2019	Unhatched	1060	382	D	NA	NA	6	NA
19-322	3_C	Male	Independent	15.69	2019	Unhatched	960	382	D	63	NA	8	NA
19-330	1_R	Female	Faeder	16.86	2019	Unhatched	927	952	D	95.31	NA	4.5	NA
19-331	1_R	Male	Independent	19.84	2019	Unhatched	1059	1346	D	NA	NA	23	NA
19-333	1_R	Male	Faeder	18.94	2019	Hatched	948	952	D	102.6	0	23	2
19-334	1_R	Male	Faeder	17.63	2019	Unhatched	979	952	D	99.5	NA	22	NA
19-335	1_R	Female	Satellite	18.07	2019	Unhatched	700	1300	D	81	NA	6	NA
19-336	1_R	Male	Independent	19.58	2019	Unhatched	698	1300	D	92.6	NA	6.5	NA
19-337	1_R	Male	Satellite	18.37	2019	Hatched	870	1300	U	93.5	1	23	28
19-343	1_R	Male	Independent	17.55	2019	Hatched	804	302	D	101.2	0	23	8
19-345	3_C	Female	Faeder	16.25	2019	Unhatched	960	382	D	63	NA	5	NA
19-347	1_R	Female	Independent	23.33	2019	Hatched	907	1698	U	99.8	1	23	28
19-348	1_R	Female	Independent	17.6	2019	Hatched	1019	1301	U	115.9	1	23	28
19-350	1_R	Female	Satellite	19.78	2019	Hatched	1016	1301	U	112.3	1	23	28
19-356	1_R	Female	Faeder	19.05	2019	Unhatched	823	302	D	92.6	NA	3.5	NA
19-357	2_S	Female	Independent	20.29	2019	Unhatched	973	1681	D	101.4	NA	4.5	NA
19-360	1_R	Female	Independent	18.06	2019	Unhatched	967	952	D	114.4	NA	4	NA
19-361	1_R	Male	Independent	18.12	2019	Hatched	963	952	D	109.3	0	23	7
19-367	1_R	Male	Independent	21.02	2019	Unhatched	986	1698	D	110.7	NA	6	NA
19-368	1_R	Male	Faeder	19.92	2019	Unhatched	948	952	D	102.6	NA	20.5	NA
19-369	1_R	Female	Independent	18.79	2019	Unhatched	979	952	D	99.5	NA	21.9	NA
19-370	1_R	Female	Independent	18.96	2019	Unhatched	996	1301	D	93.9	NA	7	NA
19-371	3_C	Female	Independent	17.75	2019	Unhatched	960	382	D	63	NA	5	NA
19-372	1_R	Female	Independent	17.95	2019	Unhatched	1019	1301	D	115.9	NA	21.8	NA
19-373	1_R	Male	Independent	18.39	2019	Hatched	930	1651	U	87	1	23	28
19-374	1_R	Female	Independent	16.71	2019	Hatched	1030	302	U	115.2	1	23	28
19-375	1_R	Male	Faeder	17.9	2019	Hatched	908	1698	U	92.1	1	23	28
19-376	1_R	Male	Faeder	21.1	2019	Unhatched	968	952	D	103.4	NA	21	NA
19-377	1_R	Male	Satellite	18.19	2019	Hatched	1049	1301	U	110.3	1	23	28
19-378	1_R	Female	Independent	18.52	2019	Unhatched	870	1300	D	93.5	NA	7	NA
19-379	1_R	Female	Independent	19.47	2019	Hatched	1016	1301	U	112.3	1	23	28
19-380	3_C	Male	Independent	17.1	2019	Unhatched	808	382	D	73	NA	3.5	NA
19-381	1_R	Male	Independent	18.33	2019	Unhatched	940	952	D	104.9	NA	5	NA
19-382	1_R	Male	Independent	18.04	2019	Unhatched	1097	302	K	NA	NA	14	NA
19-385	1_R	Female	Faeder	20.7	2019	Unhatched	986	1698	D	110.7	NA	3.5	NA
19-386	1_R	Male	Faeder	20.44	2019	Unhatched	966	952	K	101.9	NA	14	NA
19-387	1_R	Male	Independent	19.91	2019	Unhatched	1016	1301	K	112.3	NA	14	NA
19-388	1_R	Male	Independent	18.76	2019	Unhatched	979	952	D	99.5	NA	9	NA
19-389	1_R	Male	Independent	16.3	2019	Unhatched	991	1301	K	93.2	NA	14	NA
19-391	1_R	Female	Independent	19.24	2019	Unhatched	948	952	D	102.6	NA	7	NA
19-395	1_R	Female	Faeder	19	2019	Unhatched	1002	1651	D	105.2	NA	21	NA
19-396	1_R	Female	Faeder	18.74	2019	Unhatched	1036	1698	K	110.4	NA	14	NA
19-397	1_R	Male	Independent	19.56	2019	Unhatched	985	952	D	NA	NA	5	NA
19-398	1_R	Male	Faeder	20.71	2019	Unhatched	968	952	D	103.4	NA	5	NA
19-399	1_R	Female	Independent	19.19	2019	Unhatched	940	952	D	104.9	NA	6	NA
19-400	1_R	Female	Independent	19.2	2019	Unhatched	1016	1301	K	112.3	NA	14	NA
19-402	2_S	Female	Satellite	19.57	2019	Unhatched	1069	1681	K	NA	NA	14	NA
19-405	1_R	Male	Independent	19.6	2019	Hatched	985	952	U	NA	1	23	28
19-406	1_R	Male	Faeder	19.85	2019	Hatched	966	952	U	101.9	1	23	28
19-407	1_R	Female	Faeder	19.95	2019	Unhatched	823	302	D	92.6	NA	16.5	NA
19-410	1_R	Male	Faeder	17.92	2019	Unhatched	940	952	D	104.9	NA	7	NA
19-411	1_R	Female	Faeder	21.74	2019	Unhatched	1002	1651	D	105.2	NA	4	NA
19-412	1_R	Male	Independent	20.42	2019	Unhatched	1055	302	D	NA	NA	21	NA
19-413	1_R	Male	Independent	16.16	2019	Unhatched	681	1346	D	94.6	NA	6	NA
19-415	1_R	Male	Independent	18.4	2019	Unhatched	991	1301	D	93.2	NA	7	NA
19-417	1_R	Male	Faeder	18.73	2019	Unhatched	823	302	D	92.6	NA	21	NA
19-419	1_R	Male	Satellite	17.4	2019	Unhatched	681	1346	D	94.6	NA	6	NA
19-421	1_R	Female	Independent	19.07	2019	Unhatched	991	1301	D	93.2	NA	18	NA
