# Supplementary material for: Intralocus conflicts associated with a supergene
Source: Nat Commun. 2022 Mar 16;13:1384. doi: 10.1038/s41467-022-29033-w (PMC8927407; doi:10.1038/s41467-022-29033-w)
Supplement: Supplementary file 4 — Source Data [file 41467_2022_29033_MOESM4_ESM.zip › Source Data/Fig2_fitted_values.csv]

	morph_mother	Sex	Morph	egg_mass.z	mean	2.5% quantile	97.5% quantile
Hatching success	Independent	Female	Independent	1.13E-15	0.380180131	0.279945962	0.491039845
	Satellite	Female	Independent	1.13E-15	0.282737483	0.138119339	0.487844538
	Faeder	Female	Independent	1.13E-15	0.110569202	0.027584401	0.354176211
	Independent	Male	Independent	1.13E-15	0.454354868	0.351023426	0.563291584
	Satellite	Male	Independent	1.13E-15	0.348592995	0.182369987	0.561585739
	Faeder	Male	Independent	1.13E-15	0.144396181	0.038148475	0.426717576
	Independent	Female	Satellite	1.13E-15	0.433298773	0.303642131	0.572755003
	Satellite	Female	Satellite	1.13E-15	0.329478635	0.177072146	0.529765302
	Faeder	Female	Satellite	1.13E-15	0.134172302	0.033231722	0.417797047
	Independent	Male	Satellite	1.13E-15	0.509321101	0.36760035	0.649685331
	Satellite	Male	Satellite	1.13E-15	0.40014749	0.222868219	0.60546831
	Faeder	Male	Satellite	1.13E-15	0.173809191	0.044033011	0.489093237
	Independent	Female	Faeder	1.13E-15	0.425969773	0.277067966	0.592421987
	Satellite	Female	Faeder	1.13E-15	0.322905094	0.1405171	0.584711569
	Faeder	Female	Faeder	1.13E-15	0.130735637	0.033987821	0.382941693
	Independent	Male	Faeder	1.13E-15	0.501844938	0.343195583	0.658498243
	Satellite	Male	Faeder	1.13E-15	0.392990372	0.183378034	0.652828826
	Faeder	Male	Faeder	1.13E-15	0.169556091	0.046694761	0.451789041
Fledging success	Independent	Female	Independent	-1.16E-15	0.70138923	0.545247252	0.819765415
	Satellite	Female	Independent	-1.16E-15	0.76451222	0.461730835	0.925853545
	Faeder	Female	Independent	-1.16E-15	0.740833253	0.188662406	0.97196765
	Independent	Male	Independent	-1.16E-15	0.588105551	0.449714261	0.717559407
	Satellite	Male	Independent	-1.16E-15	0.663693226	0.364959113	0.876985419
	Faeder	Male	Independent	-1.16E-15	0.634720329	0.131531248	0.951380746
	Independent	Female	Satellite	-1.16E-15	0.747144791	0.57297142	0.865514077
	Satellite	Female	Satellite	-1.16E-15	0.803307965	0.539369065	0.933295667
	Faeder	Female	Satellite	-1.16E-15	0.78241979	0.226151605	0.977654893
	Independent	Male	Satellite	-1.16E-15	0.642368559	0.441558132	0.803520854
	Satellite	Male	Satellite	-1.16E-15	0.712860218	0.416574563	0.898413385
	Faeder	Male	Satellite	-1.16E-15	0.686119858	0.152811306	0.963434902
	Independent	Female	Faeder	-1.16E-15	0.750041455	0.509563074	0.894980855
	Satellite	Female	Faeder	-1.16E-15	0.805728528	0.452206191	0.95430309
	Faeder	Female	Faeder	-1.16E-15	0.78502862	0.271919565	0.973743958
	Independent	Male	Faeder	-1.16E-15	0.645896648	0.418646343	0.823211316
	Satellite	Male	Faeder	-1.16E-15	0.716000347	0.356901905	0.920575524
	Faeder	Male	Faeder	-1.16E-15	0.689425012	0.199272654	0.952039879
