# Supplementary material for: Intralocus conflicts associated with a supergene
Source: Nat Commun. 2022 Mar 16;13:1384. doi: 10.1038/s41467-022-29033-w (PMC8927407; doi:10.1038/s41467-022-29033-w)
Supplement: Supplementary file 4 — Source Data [file 41467_2022_29033_MOESM4_ESM.zip › Source Data/Fig2_raw_fledging_success.csv]

EggID	morph_mother	Sex	Morph	egg_mass	Cohort	SurvChick	mother	father
17-020	2_S	Female	2_S	19.55	17	1	1023	1645
17-021	1_R	Male	2_S	19.8	17	1	972	1310
17-039	1_R	Male	1_R	19.69	17	0	972	1669
17-047	1_R	Female	1_R	20.08	17	0	965	1640
17-048	1_R	Male	3_C	17.12	17	0	1038	955
17-049	1_R	Male	1_R	17.72	17	0	972	1669
17-053	3_C	Male	3_C	17.18	17	1	847	302
17-060	1_R	Male	1_R	19.72	17	0	1001	1669
17-062	1_R	Male	3_C	18.24	17	0	1038	955
17-081	1_R	Female	2_S	18.69	17	0	927	374
17-085	1_R	Female	2_S	18.02	17	1	990	331
17-089	1_R	Female	1_R	21.61	17	0	944	382
17-091	1_R	Male	2_S	18.74	17	1	1029	331
17-098	1_R	Female	1_R	18.29	17	1	1086	1659
17-099	1_R	Female	3_C	19.69	17	1	886	1015
17-101	2_S	Female	2_S	19.07	17	1	1010	1324
17-131	1_R	Female	2_S	17.99	17	0	990	331
17-132	1_R	Female	1_R	19.27	17	1	987	1654
17-133	1_R	Female	1_R	17.91	17	1	1072	382
17-137	2_S	Male	1_R	21.53	17	1	806	1669
17-143	1_R	Male	1_R	18.63	17	1	1019	1015
17-145	1_R	Male	1_R	19.38	17	1	963	1669
17-155	1_R	Female	1_R	18.92	17	1	1036	382
17-160	1_R	Female	2_S	19.57	17	1	1030	1633
17-178	1_R	Male	2_S	19.76	17	1	1007	1305
17-200	1_R	Female	2_S	19.35	17	1	1034	1301
17-201	1_R	Female	1_R	19.82	17	0	987	1654
17-202	1_R	Female	2_S	19.31	17	1	1058	1305
17-214	1_R	Female	2_S	21.4	17	1	888	329
17-223	1_R	Male	3_C	20.2	17	1	1059	1015
17-231	1_R	Female	1_R	19.7	17	1	1016	1015
17-238	1_R	Male	1_R	20.6	17	1	659	372
17-245	1_R	Male	1_R	18.6	17	1	1049	1301
17-259	1_R	Male	2_S	19.9	17	1	1056	1301
17-260	1_R	Female	1_R	18.7	17	1	1049	1301
17-261	1_R	Male	1_R	18.6	17	0	700	281
17-264	1_R	Male	1_R	19.2	17	1	1054	1300
17-269	2_S	Female	2_S	17	17	1	984	331
17-281	1_R	Female	1_R	18.4	17	1	994	1674
17-283	1_R	Male	2_S	18.4	17	1	1056	1301
17-284	1_R	Male	1_R	16.8	17	0	1054	1300
17-297	1_R	Male	2_S	19.9	17	1	1056	1301
17-301	1_R	Male	1_R	18.2	17	1	1054	1326
17-307	1_R	Male	1_R	19.8	17	1	930	1674
17-309	1_R	Male	2_S	20.2	17	1	966	1654
18-014	1_R	Female	3_C	19.1	2018	1	1007	1639
18-015	1_R	Male	1_R	19.9	2018	1	1007	1639
18-018	1_R	Male	1_R	18.72	2018	1	1033	329
18-028	1_R	Female	3_C	20.14	2018	1	1007	1639
18-030	1_R	Male	1_R	19.39	2018	0	1019	290
18-032	1_R	Male	1_R	19.21	2018	0	916	1633
18-038	1_R	Male	1_R	17.5	2018	0	1038	1680
18-039	1_R	Male	2_S	18.01	2018	1	1029	1680
18-045	1_R	Male	1_R	18.62	2018	1	932	1671
18-049	1_R	Female	1_R	16.75	2018	1	804	1647
18-051	1_R	Female	1_R	17.66	2018	1	1019	290
18-061	1_R	Male	2_S	17.19	2018	1	1072	1654
18-063	1_R	Female	2_S	18.88	2018	1	932	1680
18-066	1_R	Male	1_R	18.69	2018	1	1038	1680
18-085	1_R	Male	2_S	19.68	2018	1	932	1680
18-089	1_R	Female	1_R	19.42	2018	1	1016	952
18-101	1_R	Male	2_S	18.97	2018	1	1049	331
18-106	1_R	Male	3_C	18.9	2018	1	1016	1647
18-107	1_R	Male	1_R	19.65	2018	1	932	1680
18-117	1_R	Male	1_R	18.67	2018	0	1036	1320
18-119	1_R	Male	1_R	18.92	2018	1	698	1654
18-135	1_R	Female	1_R	17.34	2018	1	932	1680
18-142	1_R	Female	1_R	17.44	2018	0	1045	1320
18-150	1_R	Male	3_C	19.15	2018	1	908	302
18-157	1_R	Male	1_R	17.17	2018	0	1019	1649
18-167	1_R	Male	1_R	17.88	2018	0	985	370
18-176	1_R	Female	1_R	18.22	2018	1	1019	1649
18-182	1_R	Female	1_R	20.07	2018	0	948	302
18-185	1_R	Male	1_R	19.92	2018	1	1036	1320
18-187	1_R	Male	1_R	17.87	2018	0	1043	1680
18-193	2_S	Female	1_R	18.93	2018	1	973	1316
18-196	1_R	Male	3_C	19.78	2018	1	966	302
18-200	2_S	Male	2_S	19.46	2018	1	835	1654
18-201	1_R	Male	2_S	18.14	2018	0	1045	1300
18-207	1_R	Female	1_R	19.54	2018	0	934	1310
18-212	1_R	Female	2_S	17.26	2018	0	1045	1300
19-009	1_R	Male	1_R	19.05	2019	1	987	302
19-016	1_R	Male	1_R	22.26	2019	1	944	1633
19-017	2_S	Male	1_R	20.82	2019	1	1023	1674
19-018	1_R	Male	3_C	19.65	2019	1	1001	952
19-021	1_R	Female	1_R	19.78	2019	0	963	1310
19-023	1_R	Female	3_C	17.52	2019	1	916	952
19-028	1_R	Female	2_S	19.2	2019	0	963	1633
19-031	2_S	Female	2_S	18.98	2019	1	1023	1674
19-049	1_R	Male	3_C	19.97	2019	0	857	952
19-052	1_R	Male	3_C	19.24	2019	0	1036	952
19-055	1_R	Female	2_S	18.78	2019	1	967	1633
19-063	1_R	Female	1_R	20.4	2019	0	944	1633
19-066	1_R	Female	1_R	20.59	2019	1	700	1654
19-069	2_S	Male	2_S	21.25	2019	0	1082	1359
19-072	1_R	Female	1_R	17.63	2019	1	916	952
19-073	1_R	Male	1_R	17.37	2019	0	987	1633
19-074	1_R	Female	2_S	17.55	2019	0	1019	1326
19-078	1_R	Male	1_R	17.54	2019	1	828	1345
19-087	2_S	Female	2_S	15.53	2019	1	1027	1674
19-095	1_R	Female	3_C	18.59	2019	1	857	952
19-098	1_R	Male	2_S	20	2019	1	888	1326
19-100	2_S	Male	1_R	18.11	2019	1	1023	1674
19-101	2_S	Female	1_R	20.68	2019	1	1082	1339
19-105	3_C	Male	3_C	16.37	2019	0	935	1669
19-114	1_R	Male	3_C	19.3	2019	0	1001	952
19-121	1_R	Female	2_S	16.08	2019	0	1086	1654
19-122	2_S	Male	1_R	17.86	2019	0	969	1339
19-126	1_R	Male	1_R	20.87	2019	1	888	1301
19-129	1_R	Female	3_C	18.15	2019	1	1001	952
19-131	3_C	Male	3_C	17.16	2019	1	928	382
19-132	1_R	Female	2_S	17.54	2019	1	932	1633
19-135	3_C	Male	3_C	15.76	2019	0	960	382
19-136	2_S	Male	2_S	18.01	2019	1	969	1339
19-142	1_R	Female	1_R	19.37	2019	0	965	952
19-154	1_R	Female	2_S	16.22	2019	0	1049	1301
19-156	2_S	Female	2_S	19.96	2019	0	969	1339
19-168	1_R	Male	1_R	17.04	2019	0	1034	1300
19-169	1_R	Male	1_R	17.91	2019	0	1019	1300
19-172	1_R	Female	1_R	17.73	2019	1	967	952
19-176	1_R	Male	2_S	20.38	2019	0	700	1300
19-177	1_R	Female	2_S	16.62	2019	0	1029	1301
19-179	1_R	Female	1_R	16.27	2019	1	1000	1698
19-180	1_R	Female	1_R	19.48	2019	1	965	952
19-185	1_R	Female	1_R	17.67	2019	0	944	952
19-187	1_R	Female	2_S	17.76	2019	1	1016	1300
19-188	1_R	Male	2_S	17.82	2019	1	1019	1300
19-192	2_S	Male	1_R	16.51	2019	0	1027	1681
19-194	1_R	Female	1_R	18.39	2019	1	963	952
19-213	1_R	Male	1_R	17.01	2019	0	991	1300
19-219	1_R	Female	1_R	19.1	2019	1	698	1300
19-223	1_R	Female	2_S	19.23	2019	1	1016	1301
19-226	1_R	Male	3_C	18.97	2019	1	1001	1698
19-229	1_R	Female	2_S	18.71	2019	0	659	1300
19-256	1_R	Female	2_S	17.29	2019	1	870	1300
19-261	1_R	Male	1_R	17.17	2019	0	1029	1301
19-262	1_R	Male	1_R	18.83	2019	1	985	952
19-268	2_S	Female	2_S	19.88	2019	1	969	1339
19-272	2_S	Male	2_S	16.15	2019	0	1027	1681
19-274	1_R	Male	1_R	19.07	2019	1	698	1300
19-277	1_R	Female	3_C	18.84	2019	1	965	952
19-283	1_R	Male	3_C	18.28	2019	1	804	302
19-286	1_R	Male	3_C	16.71	2019	1	1000	1698
19-287	1_R	Female	1_R	17.12	2019	1	1001	1698
19-289	1_R	Male	3_C	18.41	2019	0	985	952
19-290	1_R	Female	2_S	16.98	2019	0	1029	1300
19-291	1_R	Male	1_R	18.36	2019	1	870	1300
19-292	1_R	Male	1_R	18.75	2019	1	1045	1301
19-297	1_R	Male	3_C	18.91	2019	0	967	952
19-303	1_R	Male	1_R	17.34	2019	1	1028	1300
19-316	1_R	Male	1_R	18.48	2019	0	870	1300
19-333	1_R	Male	3_C	18.94	2019	0	948	952
19-337	1_R	Male	2_S	18.37	2019	1	870	1300
19-343	1_R	Male	1_R	17.55	2019	0	804	302
19-347	1_R	Female	1_R	23.33	2019	1	907	1698
19-348	1_R	Female	1_R	17.6	2019	1	1019	1301
19-350	1_R	Female	2_S	19.78	2019	1	1016	1301
19-361	1_R	Male	1_R	18.12	2019	0	963	952
19-373	1_R	Male	1_R	18.39	2019	1	930	1651
19-374	1_R	Female	1_R	16.71	2019	1	1030	302
19-375	1_R	Male	3_C	17.9	2019	1	908	1698
19-377	1_R	Male	2_S	18.19	2019	1	1049	1301
19-379	1_R	Female	1_R	19.47	2019	1	1016	1301
19-405	1_R	Male	1_R	19.6	2019	1	985	952
19-406	1_R	Male	3_C	19.85	2019	1	966	952
