# Supplementary material for: Intralocus conflicts associated with a supergene
Source: Nat Commun. 2022 Mar 16;13:1384. doi: 10.1038/s41467-022-29033-w (PMC8927407; doi:10.1038/s41467-022-29033-w)
Supplement: Supplementary file 4 — Source Data [file 41467_2022_29033_MOESM4_ESM.zip › Source Data/Fig3_compensation.csv]

	V1	V2	V3	V4	V5	V6	V7	V8	V9	V10	V11	V12	V13	V14	V15	V16	V17	V18	V19	V20	V21	V22	V23	V24	V25	V26	V27	V28	V29	V30	V31	V32	V33	V34	V35	V36	V37	V38	V39	V40	V41	V42	V43	V44	V45	V46	V47	V48	V49
1	1.3324826420508	1.2391707685917	1.34772394861558	1.39635926082395	1.37017479539179	1.43747405149515	1.26723409524186	1.21250766353948	1.04346411999071	1.26046893959238	1.5620000824465	1.22286504464537	1.33385637774354	1.33272959084512	1.54790361105915	1.32117909690322	1.17752877094511	1.3614521960219	1.50417659298568	1.29197988381436	1.00038502807208	1.39935838668866	1.36665869826087	1.23280908508719	1.26132913166041	1.26762335784493	1.09439734067431	1.36440495838803	1.12178974381291	1.35001904477174	1.31238393629518	1.07430550252463	1.27562669231497	1.35953944472327	1.29949522577303	0.748650960739201	1.25063680550692	1.04818904654339	1.15371036973043	1.42060085491957	1.27903052500853	1.21499268815473	1.07839463906549	1.36107038325745	1.12369272740001	1.45542351555853	1.23896951819894	1.34000040841465	1.299002274585
2	3.33197866496641	3.2785855495998	2.9764820739817	3.38845477352507	3.12484675893793	3.25898649574549	2.94477265342068	3.20429516105753	3.06553556884648	3.1741868354557	3.41100594892973	2.42816426157114	2.91410896742516	2.92522591402935	3.42830947016162	2.98866435093844	3.12293712708095	3.03650511787212	3.27831125666604	3.30484460297232	3.25777803178638	3.36143855237105	2.90380479321788	1.94457182970914	3.27986180688989	3.20988156194206	2.31100851497659	3.25732336013078	3.20337238227403	3.17775856526207	3.35905255745034	3.10028305011627	3.27185996659129	3.3453489005999	3.03967263434475	2.57793859419486	3.16902445569987	3.10193424002772	2.52200095270455	3.38750933017587	2.60345887312262	3.10098325024349	3.26019929445955	3.37643796338325	2.76375836353908	3.23005587826656	3.29644638483442	3.08366370095427	2.99140837500178
3	23.6023550368506	21.9106214136942	24.203788200748	31.2614532616932	24.4375389225868	22.9895600479023	25.8031742985163	28.4248706853841	25.2112734945972	26.9557130905446	22.0921582196173	20.8550498061353	22.1996289410941	31.9411015517367	30.4588810651612	24.0779384683776	22.7408967230182	26.9738294611548	13.0171154796192	28.4963097533646	27.5013460899765	25.5626865292322	17.7092810051068	23.9411033912192	24.1661990895387	22.0608915017135	19.6316218783147	26.4157743075449	29.9455459577863	32.0919587767668	28.1890772202059	25.4613467571848	29.804316375899	32.8782243187804	21.9233870544772	20.7925752711745	29.7810480526312	28.7600917378233	21.888013287121	20.8807535844517	25.6373790936873	25.1787508726402	31.1799846815686	29.5649196863461	25.7787637187575	26.5338519787505	24.2618509440982	27.0018457772406	27.5077075252246
4	13.274340577584	16.0980959615211	12.8708104072153	14.0284647101444	12.0419970624831	8.63544317306264	17.5335350398536	22.3112348152477	28.2533089239354	18.7042396129609	3.69291186630274	15.8471936493533	12.3509281685249	17.8391598255692	5.80483597845112	13.9674912386572	19.3730589304997	13.6915317107902	3.40846455050801	18.13168740677	33.310161413605	11.3295929919518	8.80240730110011	17.6549549467536	16.7485202656372	15.0184035688489	19.8886707336276	13.3208840935675	28.8113368125179	16.9893335749477	16.8918263160757	26.9233769334888	19.8593352427112	16.8919820113747	13.5993589497989	36.9526047670466	21.2134535462739	31.9530870076152	19.5929318306134	8.4825063887529	16.7885879474729	19.6264194825002	32.7311305580787	15.1168295817508	24.6479036688106	9.13648347973586	17.8378431771702	14.7610812319686	17.0777499162228
5	1.04228474536901	1.19456202351423	4.82424107329821	0.902199076759941	3.3708122024247	2.04688165075073	5.2836453728814	2.37923283097037	3.13499306361981	2.78184652742225	0.924403362224573	8.98396364257734	4.99313146831101	7.02656088320592	1.00143879577355	4.60505586672597	2.62391972190115	4.71763069363548	1.16143219162476	1.43402989006266	0.805722609640689	1.04123879827261	4.11854913187354	15.5358375120353	1.37772107440944	1.95193352169735	9.37795189626354	2.12561097974321	2.1510837429681	3.62021936367623	0.836583009456863	2.861037530382	1.86143051155216	1.38549840589712	3.65444723911414	6.78478019370504	3.1037623728961	3.11123841906102	8.40880871224561	0.680922986770347	9.13371896660544	3.26889416928622	1.24227028164633	0.859007468033738	7.0031437870645	2.74421811393166	1.13150473865674	4.10913393283989	5.16304656708201
6	1.77804350422553	1.36106912681267	1.88051781006575	2.22843011745164	2.02935931604917	2.66223279884648	1.47164700329202	1.27401602469615	0.892329941334373	1.44115524866704	5.98231396237881	1.31600902138192	1.79740572029782	1.79050481435538	5.24715619497803	1.72385563427011	1.17384130222287	1.97011043256007	3.81905555616799	1.57163032397772	0.825614314758139	2.25627580332243	2.01186793559229	1.35605576244314	1.44288562250602	1.46892387067505	0.987075614114409	1.98303461857316	1.03936676568147	1.88894747608519	1.66879984986459	0.945696627138719	1.50077109891369	1.94638049558902	1.61208974153899	0.562682262921741	1.40387551643434	0.900072400859705	1.11713823517324	2.46162544741939	1.52707179269036	1.28290088240958	0.952609462305076	1.95576192259501	1.0458805773157	2.90416460967733	1.36013366095458	1.82925934441454	1.61073371258904
7	22.644824403042	18.3419705150481	5.01711830586454	34.6502829219934	7.24974797023943	11.2315042931136	4.88359314024981	11.9470739960288	8.04189131617632	9.68986348629474	23.8988293664927	2.32136400322211	4.44603333238557	4.5457659988514	30.4151199191696	5.22858770125978	8.66676542472167	5.71766448305184	11.2078135714572	19.8714893956076	34.1325237258027	24.5502631784757	4.29988339050135	1.54102431701365	17.5407051096301	11.3020711292103	2.09338052652377	12.4273794966641	13.9211437284478	8.86464480544029	33.6954933360494	8.89934035705752	16.0115116792872	23.7302505573736	5.99909798117419	3.06459084562032	9.59514436823419	9.24393693573094	2.60298622981468	30.6653674352957	2.80689379511481	7.70252861325828	25.0991955150428	34.4175351048111	3.6810273360906	9.66900256362466	21.4421116546985	6.57117685102544	5.32780542802098
8	43.4142099243685	43.351802301751	46.8643576799135	50.7729442613698	50.668633879243	44.2808555841051	48.119585107275	43.6552463574209	42.203356924179	38.1654614252028	41.4114029249658	44.9003574656275	39.8609952617739	52.9123430246734	40.6304763208698	49.0792929420614	41.0016651249926	40.5241417814393	54.0883554054318	37.68732220937	49.8742166640349	53.1925083191639	45.9388685899195	40.2367892955085	42.9980165297097	42.3242671300516	51.8527626420284	45.1717286953103	33.5034531290022	40.9732687152649	48.2708041094398	42.7813082648411	46.6517113571438	38.621401405379	33.394008422497	49.6797669869489	45.2962787399379	47.8037055178305	43.3612225813159	39.5458722149273	48.9879541447676	43.5316285346017	44.6632135194293	48.8656192630856	42.7924436487934	44.1028218401184	45.3703333986064	48.0402107124893	41.2501895599115
9	23.6392983514863	20.6181136785797	21.6691360956467	31.0711621094512	36.0782111043853	29.9205771783959	29.6848765156423	33.5653943677987	35.8280222789503	29.2272812526617	18.6043065642434	20.1887643741787	29.4781207492152	31.004734675747	22.740374709229	49.0588816328192	27.5314399663312	22.7613085673316	20.7783107934243	19.7894056996657	29.45089278858	22.0631755430616	20.0978361841386	14.1932439980405	31.838315169866	26.5774242983561	39.1013988650847	35.0828306208368	12.6869553471879	20.4124526715783	33.0701744456487	28.8245853646859	34.3905262413908	31.8907769260427	15.8532724589065	43.2949494401854	21.0674080101496	25.3231201780325	48.8466231578236	30.5032830604688	30.5329638472852	41.6836899320306	28.9826558964853	36.0789082059863	37.76508679955	24.4256371625977	23.8060713820404	13.7650519813366	30.6213807114346
10	3.3953037054536	6.53651956836886	10.3157647231973	15.6704076456607	5.09072645921431	7.56783577571458	1.33700531324643	3.0060882621952	11.2177615081788	5.30560623326443	8.08023733709577	6.90428826148391	6.50078083948978	13.7772695149448	4.8859723255412	14.9715240763315	2.67607095449103	16.3195177429465	2.243512559531	2.84272955515639	6.83011934417629	6.18299463023279	23.7346219406888	4.78952188005943	23.9438702082812	9.4167753806353	6.84922283760392	39.8757274291753	2.18137272406549	5.80623636012668	4.40748994270645	2.00686103764964	24.5361144051604	11.2715104409221	10.2980151963021	15.6388221490178	4.80167541394779	5.5139779910948	5.14738219335877	8.03587120657745	17.2157922204852	4.68988917394383	6.44416957125483	10.1552027459491	4.80031374956415	9.46730363659528	15.8655380180898	7.58524203852057	26.4938049273491
[truncated: 5,000 more columns]
