# Supplementary material for: Intralocus conflicts associated with a supergene
Source: Nat Commun. 2022 Mar 16;13:1384. doi: 10.1038/s41467-022-29033-w (PMC8927407; doi:10.1038/s41467-022-29033-w)
Supplement: Supplementary file 4 — Source Data [file 41467_2022_29033_MOESM4_ESM.zip › Source Data/Fig3_fitted_values.csv]

			mean	2.5%quantile	97.5% quantile
Panel A	Eggs	Independent	100.000	-	-
		Satellite	93.017	73.267	114.317
		Faeder	59.539	26.897	93.222
	Hatchlings	Independent	45.620	34.972	56.742
		Satellite	30.751	15.329	52.711
		Faeder	7.837	1.695	24.765
	Fledglings	Independent	24.712	16.696	35.191
		Satellite	16.262	6.718	34.151
		Faeder	3.032	0.456	15.760
Panel B	Observed	Independent	0.937	0.902	0.999
		Satellite	1.197	0.926	1.346
		Faeder	2.944	1.908	3.102
	Equal output	Independent	0.975	-	-
		Satellite	1.097	-	-
		Faeder	1.272	-	-
	No Faeder output	Independent	0.933	0.900	0.995
		Satellite	1.195	0.922	1.344
		Faeder	3.189	-	-
Panel C	female	male
	Independent	Independent	0.709
	Independent	Satellite	0.209
	Independent	Faeder	0.022
	Satellite	Independent	0.044
	Satellite	Satellite	0.013
	Satellite	Faeder	0.001
	Faeder	Independent	0.002
	Faeder	Satellite	0.000
	Faeder	Faeder	0.000
