# Supplementary material for: Intralocus conflicts associated with a supergene
Source: Nat Commun. 2022 Mar 16;13:1384. doi: 10.1038/s41467-022-29033-w (PMC8927407; doi:10.1038/s41467-022-29033-w)
Supplement: Supplementary file 4 — Source Data [file 41467_2022_29033_MOESM4_ESM.zip › Source Data/Fig3_F_parvalues.csv]

	V1	V2	V3	V4	V5	V6	V7	V8	V9	V10	V11	V12	V13	V14	V15	V16	V17	V18	V19	V20	V21	V22	V23	V24	V25	V26	V27	V28	V29	V30	V31	V32	V33	V34	V35	V36	V37	V38	V39	V40	V41	V42	V43	V44	V45	V46	V47	V48	V49
1	0.236023550368506	0.219106214136942	0.24203788200748	0.312614532616932	0.244375389225868	0.229895600479023	0.258031742985163	0.284248706853841	0.252112734945972	0.269557130905446	0.220921582196173	0.208550498061353	0.221996289410941	0.319411015517367	0.304588810651612	0.240779384683776	0.227408967230182	0.269738294611548	0.130171154796192	0.284963097533646	0.275013460899765	0.255626865292322	0.177092810051068	0.239411033912192	0.241661990895387	0.220608915017135	0.196316218783147	0.264157743075449	0.299455459577863	0.320919587767668	0.281890772202059	0.254613467571848	0.29804316375899	0.328782243187804	0.219233870544772	0.207925752711745	0.297810480526312	0.287600917378233	0.21888013287121	0.208807535844517	0.256373790936873	0.251787508726402	0.311799846815686	0.295649196863461	0.257787637187575	0.265338519787505	0.242618509440983	0.270018457772406	0.275077075252246
2	0.185065667689758	0.141966130610092	0.149455063022207	0.201462384578362	0.136699912375936	0.0975426398941749	0.195260317106707	0.238996555771423	0.321089578955557	0.249398029301834	0.0549550509229224	0.211394475591881	0.136286936761702	0.183947878477366	0.0731250505820977	0.137694311601304	0.20542847724053	0.145483504843953	0.059134897832411	0.220976025869118	0.344199125901266	0.147216713747729	0.116004153635145	0.205050284837773	0.211678488219422	0.203115041565729	0.210871843142186	0.130696129162338	0.341659996638284	0.235254220021013	0.192512429930887	0.314161394845481	0.220028914030336	0.232089190375679	0.153833412018972	0.412123931517479	0.249543452997089	0.393446947579479	0.192211169819979	0.088031788850315	0.232988113890481	0.251175269132942	0.373269448465193	0.18407170853369	0.278822104224087	0.110364345029173	0.196682228403091	0.184378139471423	0.164727739694155
3	0.0179309930604191	0.0217385169657099	0.0614611367965435	0.0187785434361028	0.0571593171223735	0.0518228784837437	0.0859086651552136	0.0548270080419864	0.083973810483317	0.040684712010012	0.0194707801171973	0.16196154973062	0.0838061958373771	0.0893759735264594	0.0189789568623452	0.0690812834012193	0.0531102304670559	0.0733419921572849	0.0201255747686741	0.0293134689405657	0.0137080366598359	0.0258888091234547	0.0551156793720502	0.211797233505492	0.0235490837181265	0.0469104460693328	0.178583399366375	0.0255247618683243	0.0476248277970282	0.0600998458037351	0.0147668372969721	0.0786540702041591	0.0409364837570709	0.0414542219058107	0.0588950423923611	0.0976383600615618	0.0629047946682954	0.0496535001296791	0.155241358998224	0.015402400575531	0.206577078642718	0.138551391284444	0.0220311155038478	0.0382947529760037	0.124244812355188	0.0652747993036022	0.0230438738593796	0.0628543832285333	0.0522891972306989
4	3.38732868146319	3.54258905631358	3.5517686723784	3.40790645073293	3.69969111455645	4.03361135225056	4.14816095929223	3.86254141884496	3.8447311979154	3.72202642678235	4.167314837968	3.82793162357667	3.02849095615264	3.28891406340401	3.85578117215703	3.51095240957254	3.97841089731503	3.38118489199129	4.27405328653138	3.92920753404955	3.51525085573251	3.61094057323266	3.61767683405898	3.54329698718197	3.49780460578709	4.47762274778099	3.17333560200115	3.55133314060071	3.64344911019072	3.83744447484816	3.60992868639005	4.10158244315891	3.39281682780339	3.74828421543317	3.64835678850427	4.21530558320113	4.53735697004265	3.84933823606718	3.36453185700156	4.21971371448171	3.86251554918188	3.88826919568672	4.16486910364772	3.85241706027656	3.6027108825716	3.52570467612429	4.05092595726133	3.95614515146298	4.23851752747923
5	2.59413158211415	4.27480505205995	3.26576028046094	2.53937395307122	3.48311265399378	3.82578579151517	3.96573573359355	3.83311006550668	3.57333772762511	2.97226855207179	3.01304147905476	3.04794042566999	2.9286610135643	3.40345482209523	3.29183897254129	3.79912620401575	3.98285748365542	3.39933252314092	2.64517153777075	3.43733970702467	3.58854038617586	2.97390367933075	2.93248510272668	3.23910189673156	2.94740476004101	3.52633111716958	3.16346782469948	3.86841773029893	3.25541126152088	2.95998288826063	3.37973106758732	3.71722546456811	3.26288228060984	2.91551008738807	3.4381835389795	3.94248152798852	4.10559753008763	3.30278747292236	3.63417480866634	4.35453092868136	2.96289953542672	3.22950299904271	3.86374855197056	3.38147159319847	3.37234260846589	3.12876096346841	3.90972399991824	3.38126961118535	4.68384836247256
6	2.10226249527801	2.0715973124617	2.97657928344093	1.7520680175564	2.33176492920257	1.70687503045449	2.71622014083285	1.78181135641185	1.51608545376958	2.70983549373693	2.12873669271687	2.2552973252889	1.92539843252908	2.75906800649455	2.18809857135971	2.4966393898182	2.08655372612274	2.32341402134461	2.64840547684801	2.04937001907913	2.17952150065965	1.55420383955974	2.88786561925534	2.75951501169844	2.17935184608004	1.9844349397921	1.7613398983343	3.16071346500538	1.74365469689259	2.46894723600686	2.18215634196415	1.57777308034174	1.64381426816444	1.33883209292525	2.413260752884	3.05539772145199	2.38295527399838	2.54822288857713	1.93113237679346	1.99786570786827	1.81803414157996	0.975127626846441	2.48456236487064	0.923612361413533	2.15027339242877	1.58889494329498	2.11675096662336	2.76112321289115	4.46100781477842
7	0.434142099243685	0.43351802301751	0.468643576799135	0.507729442613698	0.50668633879243	0.442808555841051	0.48119585107275	0.436552463574209	0.42203356924179	0.381654614252028	0.414114029249658	0.449003574656275	0.398609952617739	0.529123430246734	0.406304763208698	0.490792929420614	0.410016651249926	0.405241417814393	0.540883554054318	0.3768732220937	0.498742166640349	0.53192508319164	0.459388685899195	0.402367892955085	0.429980165297097	0.423242671300516	0.518527626420284	0.451717286953103	0.335034531290022	0.409732687152649	0.482708041094398	0.427813082648411	0.466517113571438	0.38621401405379	0.33394008422497	0.496797669869489	0.452962787399379	0.478037055178305	0.433612225813159	0.395458722149273	0.489879541447676	0.435316285346017	0.446632135194294	0.488656192630856	0.427924436487934	0.441028218401184	0.453703333986064	0.480402107124893	0.412501895599115
8	0.329569857543271	0.181827330786416	0.251620682641406	0.446212079477546	0.409557340950972	0.337971315038259	0.330582417552584	0.359550410967442	0.40717370908059	0.389709846382275	0.276854864572563	0.269309087284468	0.325277802897459	0.319704247404224	0.286466500869492	0.483632229935828	0.291938501235777	0.241857157778805	0.360491731010109	0.241179109683472	0.30432069748845	0.28668886875249	0.26486305355893	0.164844868386672	0.402392946703362	0.359443972611556	0.414576929677706	0.344210649232769	0.150448594227914	0.28265473809103	0.376893505867468	0.336346067077066	0.38102534900317	0.438166734503541	0.179329261255808	0.482858648006635	0.247825453271125	0.311810384231755	0.479196613354777	0.316564285431133	0.423729361904796	0.53346011718884	0.330521427065933	0.439318723518806	0.427206350249582	0.295049999635992	0.262488638477062	0.171936908561257	0.2953662429567
9	0.0584112618466362	0.118950911494457	0.131423495878477	0.326166849662801	0.0863241351316392	0.19160220311025	0.0217388438588169	0.0692722558216707	0.300478552844764	0.0775948850919927	0.170194669247794	0.124469473731759	0.109111028938006	0.175243180255885	0.0925974292072741	0.22459056471785	0.0541658130593398	0.253709122235573	0.0388761221592594	0.0581091545573459	0.116203176180915	0.153730698528518	0.317623942561722	0.0652946764681834	0.409267314367291	0.226311566828456	0.130429064990668	0.478835712016724	0.0482954234972774	0.0963902666907182	0.0777982413415763	0.0551715198661553	0.539596961893002	0.337244484037569	0.165962730300742	0.225055035584091	0.0973168592466532	0.0879997833719549	0.0950297044831784	0.181770493435883	0.389369114205361	0.198779965446741	0.114284504948912	0.452721303421871	0.0851637634746647	0.225192138222439	0.32311261659768	0.116025838476589	0.268318283253596
[truncated: 5,000 more columns]
