# Supplementary material for: Intralocus conflicts associated with a supergene
Source: Nat Commun. 2022 Mar 16;13:1384. doi: 10.1038/s41467-022-29033-w (PMC8927407; doi:10.1038/s41467-022-29033-w)
Supplement: Supplementary file 4 — Source Data [file 41467_2022_29033_MOESM4_ESM.zip › Source Data/Fig3_parvalues.csv]

	V1	V2	V3	V4	V5	V6	V7	V8	V9	V10	V11	V12	V13	V14	V15	V16	V17	V18	V19	V20	V21	V22	V23	V24	V25	V26	V27	V28	V29	V30	V31	V32	V33	V34	V35	V36	V37	V38	V39	V40	V41	V42	V43	V44	V45	V46	V47	V48	V49
1	23.6023550368506	21.9106214136942	24.203788200748	31.2614532616932	24.4375389225868	22.9895600479023	25.8031742985163	28.4248706853841	25.2112734945972	26.9557130905446	22.0921582196173	20.8550498061353	22.1996289410941	31.9411015517367	30.4588810651612	24.0779384683776	22.7408967230182	26.9738294611548	13.0171154796192	28.4963097533646	27.5013460899765	25.5626865292322	17.7092810051068	23.9411033912192	24.1661990895387	22.0608915017135	19.6316218783147	26.4157743075449	29.9455459577863	32.0919587767668	28.1890772202059	25.4613467571848	29.804316375899	32.8782243187804	21.9233870544772	20.7925752711745	29.7810480526312	28.7600917378233	21.888013287121	20.8807535844517	25.6373790936873	25.1787508726402	31.1799846815686	29.5649196863461	25.7787637187575	26.5338519787505	24.2618509440982	27.0018457772406	27.5077075252246
2	14.1729586486915	17.1309040565078	13.7420100674763	15.0118067886483	12.8697553350625	9.25169068571268	18.6673281124317	23.7175477026423	29.8424375428703	19.9159767944836	3.97334625178141	16.8320082822633	13.1794429678324	19.035410532132	6.24298632695848	14.8996057571773	20.5658080336942	14.6264349745548	3.65980342660209	19.3313705483405	35.1375339876202	12.1244954823893	9.40328470433891	18.7446541722603	17.8369650135393	15.9962312991504	21.0216117858668	14.2365473279003	30.5272220642937	18.1461509141667	18.0236314026688	28.4721507634612	21.1602477012064	18.0524831315606	14.4971431142709	38.5450344033135	22.5797747684102	33.7583129886943	20.7615508187394	9.08443494496468	17.872300204779	20.8620145397863	34.6282021141817	16.156954031179	26.0993372186956	9.79389047597761	18.9826532713237	15.7585775064666	18.2035286823302
3	1.11284312090217	1.27120172865688	5.15078439505504	0.965439804358871	3.60251942435733	2.19295240828856	5.62530839223921	2.5291996893721	3.31132310733162	2.96206592902954	0.994601216439654	9.54226683824142	5.32807660441231	7.49774498063151	1.07702762532977	4.91237228873964	2.78546766878861	5.03976618774095	1.24707575850855	1.52891248124246	0.849923998545398	1.11429378925728	4.39969303067521	16.4947405596795	1.46725574635247	2.07902124553371	9.91215887427125	2.27172319053746	2.27919348303021	3.86672300157364	0.892636682265439	3.02561941268343	1.98336602014327	1.48068394723718	3.89570161538925	7.07716242559704	3.30367024689246	3.28701137101655	8.91035149377541	0.729242076852206	9.72330537076693	3.47468970330925	1.31427132701571	0.91811210137709	7.41553576910865	2.94167572344996	1.20412327406659	4.38681317089898	5.5033986756536
4	5.60551886998916	5.28893498702113	5.74856614140713	7.34271820600569	5.77602058896936	5.36821223887998	6.21411096091424	6.89675883274551	6.30813985608192	6.48811332076404	5.04976999201297	5.08059299989291	5.28731197170153	7.60827618594635	6.97717226997315	5.74381838940101	5.55458489049672	6.38891907839712	3.00615768352262	6.81563636504775	6.92419040976865	6.00236931038353	4.19494919416538	5.84362919981185	5.81127386677796	5.30206537005128	4.89617024302663	6.24360380563525	7.38147982867445	7.60792920652987	6.71623680663781	6.33405826847789	7.15005666291875	7.77241096822204	5.24712258929677	5.51613908395938	7.18050038507795	7.18798067126747	5.39314749917324	4.88487863041363	6.17739787440716	6.11126507903463	7.74150199161467	6.98577807471871	6.37367245320649	6.17883594481828	5.8559130918131	6.41643019871603	6.58656585137377
5	16.5115666253727	15.4984756305075	16.9327287855246	21.7060170173916	17.0401325461468	15.8993341495346	18.2230025905631	20.1770691329713	18.278133505442	19.0298401745741	15.0609144994485	14.8447353206552	15.5601338327166	22.3897658559692	20.7946864740715	16.8949704178868	16.2162355704848	18.8355201967994	8.93565062306143	20.0308677170799	20.024530577032	17.7455114430099	12.3669826818505	17.0638621273127	17.0497026138337	15.558483492606	14.2011369248273	18.4195637057615	21.4880187071907	22.422950850215	19.7630714635761	18.3861308510693	20.9934555627979	22.9284909571871	15.4177176950651	15.7017971906825	21.04911749384	20.8347955039953	15.7018234060474	14.4590790403863	18.1123427486678	17.8770801421791	22.4852886786664	20.6111355705236	18.5366435381678	18.3165454272373	17.160462200733	18.8968342372361	19.3507100876497
6	0.304989984594744	0.368329330555914	0.312969638696766	0.322137600625426	0.287929220761313	0.205302567105305	0.419330292179652	0.513207365265185	0.646286062803742	0.434499787717998	0.088395476590452	0.397043679023551	0.301802082388027	0.43506270186988	0.136830335847975	0.336484750316212	0.447519101005338	0.331237038392013	0.0828224275064363	0.416041378063326	0.748040652273926	0.261596488140693	0.217864900645635	0.4670254721228	0.384118986500208	0.347712617547821	0.487373804252565	0.311247711144233	0.656420778832622	0.400836769374607	0.385638956337328	0.616043954364361	0.45671442595837	0.388741947478983	0.323650072825185	0.846620061195612	0.492383661393828	0.729146509807153	0.47761909147234	0.195556850854558	0.419850874553653	0.456715094924749	0.739217296177645	0.346198653632509	0.584373821451637	0.219962407217534	0.407277074706292	0.352456358912001	0.408987466471629
7	22.1170854953619	20.7874106175286	22.6812949269318	29.0487352233973	22.8161531351161	21.2675463884146	24.4371135514773	27.0738279657169	24.5862733615239	25.5179534953382	20.1106844914614	19.9253283205481	20.8474458044181	29.9980420419155	27.7718587440446	22.6387888072878	21.7708204609815	25.2244392751965	11.941808306584	26.8465040821277	26.9487209868007	23.7478807533934	16.5619318760159	22.9074913271246	22.8609764806116	20.8605488626573	19.097307167854	24.6631675113968	28.8694985358652	30.0308800567449	26.4793082702139	24.7201891195472	28.1435122257166	30.7009019254092	20.6648402843619	21.2179362746419	28.229617878918	28.0227761752627	21.0949709052206	19.3439576708	24.289740623075	23.9883452212138	30.226790670281	27.5969136452423	24.9103159913743	24.4953813720556	23.0163752925461	25.3132644359521	25.9372759390235
8	5.45302387769178	5.10477032174317	5.59208132205875	7.18164940569297	5.63205597858871	5.26556095532733	6.00444581482441	6.64015515011292	5.98499682468005	6.27086342690504	5.00557225371775	4.88207116038114	5.13641093050751	7.39074483501141	6.90875710204916	5.57557601424291	5.33082533999405	6.22330055920112	2.9647464697694	6.60761567601608	6.55017008363168	5.87157106631318	4.08601674384256	5.61011646375045	5.61921437352786	5.12820906127737	4.65248334090035	6.08797995006314	7.05326943925814	7.40751082184257	6.52341732846914	6.02603629129571	6.92169944993956	7.57803999448254	5.08529755288418	5.09282905336158	6.93430855438104	6.82340741636389	5.15433795343707	4.78710020498635	5.96747243713033	5.88290753157226	7.37189334352584	6.81267874790245	6.08148554248067	6.06885474120951	5.65227455445996	6.24020201926003	6.38207211813796
9	0.262197510730434	0.319179827680816	0.254229041249033	0.276379716772044	0.237589804870839	0.169898213144335	0.347452160323634	0.442900888301972	0.564919074258484	0.370603865072845	0.0722982517123744	0.314880911365325	0.244118927313926	0.352604006758611	0.113700966736097	0.276173235596124	0.385176055663245	0.270267551843762	0.0668882558138545	0.358728903923717	0.667008238126901	0.223192595371066	0.173761226649604	0.350958807653535	0.331781260968963	0.297469827087868	0.397367154266702	0.262822475831243	0.574056177134367	0.3354346660112	0.333898754861921	0.537597523379586	0.393186923394409	0.33329408667773	0.269101160706078	0.749156252770758	0.420490091613084	0.638725869206274	0.390345611069648	0.166961394757227	0.332730417164551	0.38963611070369	0.653263961906266	0.298235278227173	0.49145063811283	0.179641450921485	0.353665955148662	0.291601376217595	0.337965490468546
10	22.3447255014639	21.0669148602866	22.9148994533732	29.2864668728343	23.030006108677	21.4181488144896	24.7545687863307	27.4653144615689	25.0948988626601	25.8467091252728	20.1741245480246	20.2294503663477	21.0733577320156	30.3237413941203	27.8702765278232	22.8910720488818	22.114521028718	25.47098729981	12.0018792434574	27.1592692178345	27.5411503804478	23.9408744035143	16.7241098120006	23.2659168132274	23.1513368499686	21.1232406941823	19.4796146629675	24.8943401652112	29.3783339587836	30.3295034306281	26.7680814789957	25.2021915309935	28.487913129623	30.98968300607	20.9083178961933	21.9246490406981	28.6028233371817	28.5959582298605	21.465053764114	19.4876846594318	24.607758485922	24.3368608107071	30.8040188338166	27.8539643856463	25.3646972750045	24.6562845828201	23.3254037400291	25.5764807845158	26.2450897455102
11	0.746385185088941	0.758843294766039	0.746412742827812	0.737981685389793	0.742727580741401	0.73356328758301	0.757052950320609	0.762823221856459	0.786997477447735	0.756630127856284	0.71768442244072	0.765966219503891	0.748543302981849	0.748626234344981	0.719268743796326	0.749761293362784	0.768013179693137	0.744325048341291	0.725297949865651	0.751764493144331	0.79197486372731	0.737753214855972	0.74439680510299	0.767464533516055	0.755912567619898	0.755485473543146	0.784423561089465	0.742728847594016	0.775166538486607	0.744999951848538	0.748817524880038	0.782415618287618	0.754083699422669	0.742860611090781	0.752286596774167	0.834746066680906	0.75795662513909	0.786099977012045	0.774849384166195	0.734962687340097	0.757454329909628	0.7630918998873	0.78086398481242	0.742494916449963	0.77755242783019	0.731503227301046	0.758767106412287	0.746805503456455	0.752624057510304
12	0.228745419785425	0.216277378627654	0.231370415684003	0.237012138963876	0.234063320524064	0.242529983936913	0.220653561426435	0.212733670558172	0.18887683495518	0.219353018232211	0.257835319215285	0.215434862498408	0.229643329500897	0.229474757048737	0.256072497744192	0.227830858145347	0.208002251577351	0.233073483472222	0.250924525799535	0.223390858576926	0.182224353144912	0.237447664158503	0.233987364789869	0.217611567362184	0.219294544781256	0.220264337538442	0.197448343620275	0.233078072150874	0.200001990702883	0.231325748370397	0.226029300899842	0.193327282917148	0.22124373790133	0.232288109623104	0.224846353411845	0.143734692302604	0.218023544046655	0.189515718640169	0.205608906983108	0.240140383052946	0.222825658128488	0.21324474811323	0.193678293064037	0.23243520331483	0.200957901914752	0.244868809705807	0.216220542739073	0.23016552631673	0.224861883401054
13	0.0248693951256335	0.0248793266063063	0.022216841488185	0.0250061756463312	0.0232090987345358	0.023906728480077	0.0222934882529557	0.0244431075853697	0.0241256875970849	0.0240168539115058	0.0244802583439949	0.018598917997701	0.0218133675172546	0.0218990086062815	0.024658758459482	0.0224078484918685	0.0239845687295119	0.0226014681864874	0.0237775243348137	0.0248446482787426	0.0258007831277784	0.0247991209855254	0.0216158301071414	0.0149238991217619	0.0247928875988458	0.0242501889184121	0.0181280952902602	0.02419308025511	0.0248314708105095	0.0236742997810652	0.0251531742201193	0.0242570987952335	0.0246725626760009	0.0248512792861151	0.0228670498139878	0.0215192410164906	0.0240198308142551	0.0243843043477867	0.0195417088506968	0.0248969296069571	0.0197200119618837	0.02366335199947	0.0254577221235433	0.0250698802352073	0.0214896702550581	0.023627962993147	0.0250123508486406	0.0230289702268155	0.0225140590886415
14	0.925517629510287	0.940965685509889	0.925551801106487	0.915097289883343	0.920982200119337	0.909618476602933	0.938745658397556	0.945900795102009	0.975876872035192	0.938221358541792	0.889928683826493	0.949798112184825	0.928193695697493	0.928296530587777	0.891893242307445	0.929704003769853	0.95233634281949	0.9229630599432	0.899369457833407	0.932187971498971	0.982048831021864	0.914813986421405	0.923052038327707	0.951656021559908	0.937331583848674	0.936801987193501	0.972685215750937	0.92098377101658	0.961206507723393	0.923799940292187	0.928533730851248	0.970195366676647	0.93506378728411	0.921147157752569	0.932835379999967	1.03508512268432	0.939866215172471	0.974763971494935	0.960813236366082	0.911353732301721	0.939243369087939	0.946233955860252	0.968271341167401	0.920693696397954	0.964165010509436	0.907064001853297	0.940871211951236	0.926038824286004	0.933253831312777
15	1.23323617623447	1.1660171717317	1.2473883280355	1.27780457528351	1.261906597608	1.30755295687727	1.18961050508165	1.14691196300927	1.01829250149749	1.18259888090409	1.39006867750849	1.16147491086098	1.23807708078744	1.23716825539319	1.38056477044695	1.22830549608796	1.12140344328659	1.25657008480676	1.35281048691923	1.20436810711038	0.982426947389961	1.28015262415888	1.26149709712799	1.17321018925699	1.18228363273373	1.18751208064203	1.06450411343105	1.25659482376993	1.07827160205033	1.24714751295345	1.21859275267741	1.04228622094463	1.19279232607674	1.25233589535934	1.21221512274212	0.774917471544472	1.17543128094718	1.02173691788613	1.1085001941698	1.29466989124197	1.20132093947533	1.14966733765393	1.04417862347568	1.25312892221908	1.08342521032301	1.32016227841392	1.16571075215848	1.24089240275107	1.21229884964047
16	3.08380499557856	3.08503649918199	2.75488834453494	3.10076578014507	2.87792824308244	2.96443433152955	2.76439254336651	3.03094534058584	2.99158526203852	2.97808988502671	3.03555203465537	2.30626583171493	2.70485757213957	2.7154770671789	3.05768604897576	2.77857321299169	2.97408652245947	2.80258205512444	2.9484130175169	3.08073638656409	3.19929710784452	3.07509100220516	2.68036293328553	1.85056349109847	3.07431806225688	3.0070234258831	2.24788381599226	2.99994195163365	3.07910238050318	2.93561317285208	3.11899360329479	3.00788025060895	3.05939777182411	3.08155863147828	2.83551417693449	2.66838588604484	2.97845902096764	3.02365373912555	2.4231718974864	3.08721927126268	2.44528148327357	2.93425564793428	3.15675754331937	3.1086651491657	2.6647191116272	2.92986741115023	3.10153150523143	2.85559230812512	2.79174332699154
17	100	100	100	100	100	100	100	100	100	100	100	100	100	100	100	100	100	100	100	100	100	100	100	100	100	100	100	100	100	100	100	100	100	100	100	100	100	100	100	100	100	100	100	100	100	100	100	100	100
18	76.5834032082648	120.668950987737	91.9474375079182	74.5141919175945	94.1460393893279	94.847655299774	95.6022626053111	99.2380313853805	92.9411587879682	79.8561915274009	72.3017481569483	79.6236904258522	96.7036407229309	103.482631545948	85.3741129375282	108.207852480641	100.111767900681	100.53672401035	61.8890631547891	87.4817549655375	102.084901859104	82.3581451707026	81.0598966474425	91.4149140884647	84.2644198925393	78.7545381959021	99.6890408535597	108.928607290404	89.349711305573	77.1342206424434	93.6232086891189	90.6290563723308	96.17030468227	77.7825244783669	94.2392353130861	93.5277751558542	90.4843404914876	85.8014357370886	108.014278453142	103.194937460733	76.7090642794769	83.0575980342414	92.7699876230581	87.7753249528936	93.6056963321663	88.7414361349112	96.5143288514079	85.468795550511	110.506759311626
19	62.062548189741	58.4769297124575	83.8055503611303	51.4118577750156	63.0259353281745	42.3162987555094	65.480104737698	46.130543680867	39.4328075416975	72.8053802691441	51.0817342937988	58.9168654789513	63.5761658332666	83.8899391502777	56.7485153763442	71.1100322240531	52.4469136038946	68.7159707488306	61.9647276086568	52.1573371047417	62.0018766827233	43.0415236152269	79.8265227028364	77.8798678654684	62.3062775569086	44.318940017346	55.5043688799754	89.0007594294783	47.8572540512668	64.3383181747419	60.4487382310678	38.4674232983742	48.4498383376829	35.718531892879	66.1465117799888	72.4834216913807	52.5185761167032	66.198986223165	57.3967630229089	47.3460012467613	47.0686556061901	25.0787066885224	59.6552329266382	23.974879847179	59.6848723784883	45.0660247880321	52.2535091718736	69.7932736838557	105.24924778196
20	43.4142099243685	43.351802301751	46.8643576799135	50.7729442613698	50.668633879243	44.2808555841051	48.119585107275	43.6552463574209	42.203356924179	38.1654614252028	41.4114029249658	44.9003574656275	39.8609952617739	52.9123430246734	40.6304763208698	49.0792929420614	41.0016651249926	40.5241417814393	54.0883554054318	37.68732220937	49.8742166640349	53.192508319164	45.9388685899195	40.2367892955085	42.9980165297097	42.3242671300516	51.8527626420284	45.1717286953103	33.5034531290022	40.9732687152649	48.2708041094398	42.7813082648411	46.6517113571438	38.621401405379	33.394008422497	49.6797669869489	45.2962787399379	47.8037055178305	43.3612225813159	39.5458722149273	48.9879541447676	43.5316285346017	44.6632135194294	48.8656192630856	42.7924436487934	44.1028218401184	45.3703333986064	48.0402107124893	41.2501895599115
21	25.2395812855267	21.9409132668969	23.1358769928704	33.2491325261388	38.5582015533586	32.0557867899601	31.6044270955607	35.6810749682134	37.8431963499451	31.1207441328169	20.0170906943514	21.4433833948073	31.4555477865402	33.0838368378058	24.4568233980506	52.3328049917793	29.2264794769888	24.3155263215353	22.3104955072639	21.098771776136	31.0665485368026	23.6111634715421	21.4697717472129	15.0692794814919	33.9074082228083	28.3078440703235	41.3287764795842	37.4943866354514	13.4425384605934	21.8023529335456	35.2859793534036	30.4827266737392	36.6433239053031	34.0817147521278	16.899852450008	45.1606950628243	22.4243226962417	26.7537786448178	51.7600764287056	32.6678316373673	32.5038828594567	44.30791598077	30.6624686980621	38.5613437147537	39.9889478926355	26.1831606993029	25.3339147737335	14.695240485409	32.6399663191953
22	3.62515175318044	6.95588409069414	11.0140184024795	16.7688436857888	5.44065935806729	8.10789606902713	1.42346177275179	3.19556682305377	11.8487129447354	5.64932511606307	8.69383887273677	7.33335124008993	6.93686087000101	14.7011397281673	5.25476663517894	15.9706422943046	2.8408297178079	17.4338686222511	2.40894832007938	3.03081876311902	7.20481499970983	6.61680349110051	25.3548148618677	5.08514077566063	25.499922883939	10.0298887555019	7.23938293591233	42.6167420114434	2.31128635182273	6.20158764729565	4.70280552569439	2.12230620870606	26.1433855712208	12.0458778587934	10.9778556948772	16.3127590480104	5.11094287978385	5.82549644708154	5.45439742835806	8.60610600883973	18.3270807402194	4.98514444899343	6.81766876263288	10.8539388537976	5.08298835425713	10.1485144832024	16.8837680749349	8.09782309919544	28.2402974785878
[truncated: 5,000 more columns]
