# Supplementary material for: Intralocus conflicts associated with a supergene
Source: Nat Commun. 2022 Mar 16;13:1384. doi: 10.1038/s41467-022-29033-w (PMC8927407; doi:10.1038/s41467-022-29033-w)
Supplement: Supplementary file 4 — Source Data [file 41467_2022_29033_MOESM4_ESM.zip › Source Data/Fig3_test.csv]

	V1	V2	V3	V4	V5	V6	V7	V8	V9	V10	V11	V12	V13	V14	V15	V16	V17	V18	V19	V20	V21	V22	V23	V24	V25	V26	V27	V28	V29	V30	V31	V32	V33	V34	V35	V36	V37	V38	V39	V40	V41	V42	V43	V44	V45	V46	V47	V48	V49
1	0.873192592544471	0.87942164738302	0.873206371413906	0.868990842694896	0.8713637903707	0.866781643791505	0.878526475160305	0.881411610928229	0.893498738723868	0.878315063928142	0.85884221122036	0.882983109751946	0.874271651490924	0.874313117172491	0.859634371898163	0.874880646681392	0.884006589846568	0.872162524170645	0.862648974932826	0.875882246572166	0.895987431863655	0.868876607427986	0.872198402551495	0.883732266758027	0.877956283809949	0.877742736771573	0.892211780544733	0.871364423797008	0.887583269243304	0.872499975924269	0.874408762440019	0.891207809143809	0.877041849711334	0.87143030554539	0.876143298387083	0.917373033340453	0.878978312569545	0.893049988506022	0.887424692083098	0.867481343670049	0.878727164954814	0.88154594994365	0.89043199240621	0.871247458224981	0.888776213915095	0.865751613650523	0.879383553206143	0.873402751728227	0.876312028755152
2	0.114372709892712	0.108138689313827	0.115685207842002	0.118506069481938	0.117031660262032	0.121264991968456	0.110326780713217	0.106366835279086	0.09443841747759	0.109676509116105	0.128917659607642	0.107717431249204	0.114821664750448	0.114737378524369	0.128036248872096	0.113915429072674	0.104001125788676	0.116536741736111	0.125462262899768	0.111695429288463	0.091112176572456	0.118723832079251	0.116993682394935	0.108805783681092	0.109647272390628	0.110132168769221	0.0987241718101373	0.116539036075437	0.100000995351442	0.115662874185199	0.113014650449921	0.0966636414585742	0.110621868950665	0.116144054811552	0.112423176705923	0.0718673461513019	0.109011772023327	0.0947578593200844	0.102804453491554	0.120070191526473	0.111412829064244	0.106622374056615	0.0968391465320183	0.116217601657415	0.100478950957376	0.122434404852903	0.108110271369536	0.115082763158365	0.112430941700527
3	0.0124346975628168	0.0124396633031532	0.0111084207440925	0.0125030878231656	0.0116045493672679	0.0119533642400385	0.0111467441264779	0.0122215537926848	0.0120628437985424	0.0120084269557529	0.0122401291719975	0.00929945899885051	0.0109066837586273	0.0109495043031407	0.012329379229741	0.0112039242459342	0.0119922843647559	0.0113007340932437	0.0118887621674068	0.0124223241393713	0.0129003915638892	0.0123995604927627	0.0108079150535707	0.00746194956088093	0.0123964437994229	0.0121250944592061	0.00906404764513008	0.012096540127555	0.0124157354052548	0.0118371498905326	0.0125765871100596	0.0121285493976167	0.0123362813380005	0.0124256396430576	0.0114335249069939	0.0107596205082453	0.0120099154071276	0.0121921521738933	0.0097708544253484	0.0124484648034785	0.00986000598094183	0.011831675999735	0.0127288610617716	0.0125349401176036	0.010744835127529	0.0118139814965735	0.0125061754243203	0.0115144851134077	0.0112570295443207
4	0.436596296272235	0.43971082369151	0.436603185706953	0.434495421347448	0.43568189518535	0.433390821895753	0.439263237580152	0.440705805464115	0.446749369361934	0.439157531964071	0.42942110561018	0.441491554875973	0.437135825745462	0.437156558586245	0.429817185949082	0.437440323340696	0.442003294923284	0.436081262085323	0.431324487466413	0.437941123286083	0.447993715931827	0.434438303713993	0.436099201275747	0.441866133379014	0.438978141904975	0.438871368385787	0.446105890272366	0.435682211898504	0.443791634621652	0.436249987962134	0.43720438122001	0.445603904571905	0.438520924855667	0.435715152772695	0.438071649193542	0.458686516670226	0.439489156284772	0.446524994253011	0.443712346041549	0.433740671835024	0.439363582477407	0.440772974971825	0.445215996203105	0.435623729112491	0.444388106957548	0.432875806825262	0.439691776603072	0.436701375864114	0.438156014377576
5	0.493782651218592	0.493780168348423	0.494445789627954	0.493748456088417	0.494197725316366	0.494023317879981	0.494426627936761	0.493889223103658	0.493968578100729	0.493995786522124	0.493879935414001	0.495350270500575	0.494546658120686	0.49452524784843	0.49383531038513	0.494398037877033	0.494003857817622	0.494349632953378	0.494055618916297	0.493788837930314	0.493549804218055	0.493800219753619	0.494596042473215	0.49626902521956	0.493801778100289	0.493937452770397	0.495467976177435	0.493951729936222	0.493792132297373	0.494081425054734	0.49371170644497	0.493935725301192	0.493831859331	0.493787180178471	0.494283237546503	0.494620189745877	0.493995042296436	0.493903923913053	0.495114572787326	0.493775767598261	0.495069997009529	0.494084162000132	0.493635569469114	0.493732529941198	0.494627582436236	0.494093009251713	0.49374691228784	0.494242757443296	0.49437148522784
6	0.00621734878140839	0.00621983165157659	0.00555421037204624	0.00625154391158279	0.00580227468363394	0.00597668212001925	0.00557337206323893	0.00611077689634242	0.00603142189927122	0.00600421347787644	0.00612006458599873	0.00464972949942526	0.00545334187931364	0.00547475215157037	0.00616468961487049	0.00560196212296712	0.00599614218237797	0.00565036704662185	0.00594438108370342	0.00621116206968566	0.00645019578194461	0.00619978024638136	0.00540395752678535	0.00373097478044047	0.00619822189971145	0.00606254722960303	0.00453202382256504	0.00604827006377751	0.00620786770262739	0.00591857494526629	0.00628829355502981	0.00606427469880837	0.00616814066900023	0.00621281982152878	0.00571676245349695	0.00537981025412265	0.00600495770356378	0.00609607608694667	0.0048854272126742	0.00622423240173927	0.00493000299047092	0.0059158379998675	0.00636443053088582	0.00626747005880182	0.00537241756376452	0.00590699074828675	0.00625308771216014	0.00575724255670387	0.00562851477216036
7	0.0634037037277646	0.0602891763084902	0.063396814293047	0.0655045786525518	0.0643181048146499	0.0666091781042474	0.0607367624198476	0.0592941945358853	0.0532506306380662	0.0608424680359291	0.0705788943898199	0.0585084451240272	0.0628641742545378	0.0628434414137546	0.0701828140509184	0.0625596766593039	0.0579967050767158	0.0639187379146773	0.0686755125335873	0.0620588767139172	0.0520062840681726	0.065561696286007	0.0639007987242526	0.0581338666209864	0.0610218580950254	0.0611286316142134	0.0538941097276337	0.064317788101496	0.0562083653783482	0.0637500120378656	0.0627956187799904	0.0543960954280955	0.0614790751443328	0.0642848472273047	0.0619283508064583	0.0413134833297736	0.0605108437152275	0.0534750057469889	0.0562876539584512	0.0662593281649757	0.060636417522593	0.0592270250281749	0.054784003796895	0.0643762708875092	0.0556118930424524	0.0671241931747385	0.0603082233969283	0.0632986241358863	0.061843985622424
8	0.436596296272235	0.43971082369151	0.436603185706953	0.434495421347448	0.43568189518535	0.433390821895753	0.439263237580152	0.440705805464115	0.446749369361934	0.439157531964071	0.42942110561018	0.441491554875973	0.437135825745462	0.437156558586245	0.429817185949082	0.437440323340696	0.442003294923284	0.436081262085323	0.431324487466413	0.437941123286083	0.447993715931827	0.434438303713993	0.436099201275747	0.441866133379014	0.438978141904975	0.438871368385787	0.446105890272366	0.435682211898504	0.443791634621652	0.436249987962134	0.43720438122001	0.445603904571905	0.438520924855667	0.435715152772695	0.438071649193542	0.458686516670226	0.439489156284772	0.446524994253011	0.443712346041549	0.433740671835024	0.439363582477407	0.440772974971825	0.445215996203105	0.435623729112491	0.444388106957548	0.432875806825262	0.439691776603072	0.436701375864114	0.438156014377576
9	0.0571863549463562	0.0540693446569136	0.0578426039210008	0.059253034740969	0.0585158301310159	0.0606324959842282	0.0551633903566087	0.0531834176395429	0.047219208738795	0.0548382545580527	0.0644588298038212	0.0538587156246019	0.0574108323752242	0.0573686892621843	0.064018124436048	0.0569577145363368	0.0520005628943379	0.0582683708680555	0.0627311314498838	0.0558477146442316	0.045556088286228	0.0593619160396257	0.0584968411974673	0.0544028918405459	0.0548236361953139	0.0550660843846104	0.0493620859050686	0.0582695180377185	0.0500004976757208	0.0578314370925993	0.0565073252249606	0.0483318207292871	0.0553109344753325	0.058072027405776	0.0562115883529613	0.0359336730756509	0.0545058860116637	0.0473789296600422	0.051402226745777	0.0600350957632364	0.0557064145321221	0.0533111870283074	0.0484195732660092	0.0581088008287074	0.0502394754786879	0.0612172024264517	0.0540551356847682	0.0575413815791825	0.0562154708502636
10	0.442813645053644	0.445930655343086	0.442157396078999	0.440746965259031	0.441484169868984	0.439367504015772	0.444836609643391	0.446816582360457	0.452780791261205	0.445161745441947	0.435541170196179	0.446141284375398	0.442589167624776	0.442631310737816	0.435981875563952	0.443042285463663	0.447999437105662	0.441731629131945	0.437268868550116	0.444152285355768	0.454443911713772	0.440638083960374	0.441503158802533	0.445597108159454	0.445176363804686	0.44493391561539	0.450637914094931	0.441730481962281	0.449999502324279	0.442168562907401	0.443492674775039	0.451668179270713	0.444689065524667	0.441927972594224	0.443788411647039	0.464066326924349	0.445494113988336	0.452621070339958	0.448597773254223	0.439964904236764	0.444293585467878	0.446688812971693	0.451580426733991	0.441891199171293	0.449760524521312	0.438782797573548	0.445944864315232	0.442458618420818	0.443784529149736
11	0.0634037037277646	0.0602891763084902	0.063396814293047	0.0655045786525518	0.0643181048146499	0.0666091781042474	0.0607367624198476	0.0592941945358853	0.0532506306380662	0.0608424680359291	0.0705788943898199	0.0585084451240272	0.0628641742545378	0.0628434414137546	0.0701828140509184	0.0625596766593039	0.0579967050767158	0.0639187379146773	0.0686755125335873	0.0620588767139172	0.0520062840681726	0.065561696286007	0.0639007987242526	0.0581338666209864	0.0610218580950254	0.0611286316142134	0.0538941097276337	0.064317788101496	0.0562083653783482	0.0637500120378656	0.0627956187799904	0.0543960954280955	0.0614790751443328	0.0642848472273047	0.0619283508064583	0.0413134833297736	0.0605108437152275	0.0534750057469889	0.0562876539584512	0.0662593281649757	0.060636417522593	0.0592270250281749	0.054784003796895	0.0643762708875092	0.0556118930424524	0.0671241931747385	0.0603082233969283	0.0632986241358863	0.061843985622424
12	19.0461602278744	17.9569821034373	19.5321641595456	24.9631502759698	19.6302785803321	18.256366321372	21.1002584679549	23.4108393906976	21.3903484564719	22.031175246747	17.1959869712249	17.2431455008945	17.9624738678034	25.8473006197012	23.756020288068	19.5118541958484	18.8499389195032	21.7109180975417	10.2301420123292	23.1499730511777	23.4754802860132	20.4066829934821	14.2552691071126	19.8313637571469	19.7336982772559	18.0049930247295	16.6040017821576	21.219396565098	25.0414557910025	25.8522120548656	22.8165330922659	21.4818024039469	24.2824803548837	26.4149348313085	17.8217974850548	18.6880961478668	24.3804273278656	24.3745756590227	18.2963470848845	16.6108804724189	20.9751205465021	20.7442132334021	26.2566787107272	23.7421161712534	21.6203187817014	21.0164831408511	19.8820691255907	21.800838459847	22.3707462620287
13	3.01910349346597	2.84645234272735	3.09614244254503	3.95703560740797	3.11169505719343	2.89390925411741	3.34470902751338	3.71097093292248	3.39069266344171	3.4922733693729	2.72582314320972	2.73329848101895	2.84732287016094	4.09718676436413	3.7656873083315	3.0929230071514	2.98799945829521	3.44150778374279	1.62163171571318	3.66961968587061	3.72121748921168	3.23476686001556	2.25967503405721	3.14357008882932	3.12808863808009	2.85406279745752	2.6319845672968	3.36359421177027	3.96944821189961	4.0979653008715	3.61676442618744	3.40518949267183	3.84913916465724	4.18716534328871	2.82502354297253	2.96234493941089	3.86466523630455	3.86373765858627	2.90024680779479	2.63307494339097	3.32487278066346	3.28827049089448	4.16207936266097	3.763483296229	3.42714642650928	3.3314293753578	3.15160765404849	3.4557615166066	3.54610049390881
14	0.27946178012356	0.263480414121957	0.286592851282619	0.366280989456571	0.288032471151437	0.267873239000245	0.309601290862388	0.343504137948807	0.313857742746501	0.323260509152872	0.252314433589981	0.253006384434225	0.263560994051317	0.379254010054951	0.348568931423706	0.286294845882003	0.276582650919592	0.318561418525517	0.150105515415032	0.339676480786188	0.344452605222941	0.299424550016612	0.209165670830789	0.290982967251263	0.289549934632597	0.264184871995305	0.243628313513055	0.311349388342934	0.367429955881449	0.379326074890984	0.334783960542383	0.315199634374775	0.356293610082091	0.387582831472854	0.261496868165904	0.274207953420427	0.357730773011503	0.357644912251543	0.268459871434733	0.243729243621926	0.307765158756401	0.30437708641056	0.385260760428411	0.348364918163835	0.31723206679373	0.308372066611263	0.291726960389915	0.319880808062221	0.328242989572733
15	0.0773499784927225	0.0888250877978946	0.0793651122552835	0.0844059511884501	0.0740762472005065	0.0547001410303059	0.101875057326243	0.121720869413132	0.137660561667569	0.105744157783401	0.0249554200272613	0.0929216332239651	0.0758901547904933	0.109363349665078	0.0384125520693727	0.0842015087222753	0.103818533268814	0.0846890137784521	0.0227514906331216	0.103276242356481	0.155611258626796	0.0686028380198647	0.055686964660944	0.10859998601996	0.0937586171432827	0.0850207860227786	0.105066309139048	0.0800750573298016	0.147585355914256	0.102213395491401	0.0968657475554887	0.13404154291802	0.112313522051982	0.0999608668181254	0.0801724609938152	0.139907295139427	0.119178203130134	0.155964455209337	0.10753623257898	0.0518298622227254	0.101833011706644	0.108199505431414	0.161989132642106	0.0891479132285495	0.129992537821511	0.059059196453001	0.0982486272233381	0.0892400103482951	0.101173659984892
16	0.926189174412247	0.926189174412247	0.926189174412247	0.926189174412247	0.926189174412247	0.926189174412247	0.926189174412247	0.926189174412247	0.926189174412247	0.926189174412247	0.926189174412247	0.926189174412247	0.926189174412247	0.926189174412247	0.926189174412247	0.926189174412247	0.926189174412247	0.926189174412247	0.926189174412247	0.926189174412247	0.926189174412247	0.926189174412247	0.926189174412247	0.926189174412247	0.926189174412247	0.926189174412247	0.926189174412247	0.926189174412247	0.926189174412247	0.926189174412247	0.926189174412247	0.926189174412247	0.926189174412247	0.926189174412247	0.926189174412247	0.926189174412247	0.926189174412247	0.926189174412247	0.926189174412247	0.926189174412247	0.926189174412247	0.926189174412247	0.926189174412247	0.926189174412247	0.926189174412247	0.926189174412247	0.926189174412247	0.926189174412247	0.926189174412247
17	0.0675574084199016	0.0675574084199016	0.0675574084199016	0.0675574084199016	0.0675574084199016	0.0675574084199016	0.0675574084199016	0.0675574084199016	0.0675574084199016	0.0675574084199016	0.0675574084199016	0.0675574084199016	0.0675574084199016	0.0675574084199016	0.0675574084199016	0.0675574084199016	0.0675574084199016	0.0675574084199016	0.0675574084199016	0.0675574084199016	0.0675574084199016	0.0675574084199016	0.0675574084199016	0.0675574084199016	0.0675574084199016	0.0675574084199016	0.0675574084199016	0.0675574084199016	0.0675574084199016	0.0675574084199016	0.0675574084199016	0.0675574084199016	0.0675574084199016	0.0675574084199016	0.0675574084199016	0.0675574084199016	0.0675574084199016	0.0675574084199016	0.0675574084199016	0.0675574084199016	0.0675574084199016	0.0675574084199016	0.0675574084199016	0.0675574084199016	0.0675574084199016	0.0675574084199016	0.0675574084199016	0.0675574084199016	0.0675574084199016
18	0.00625341716785133	0.00625341716785133	0.00625341716785126	0.00625341716785113	0.0062534171678512	0.00625341716785127	0.0062534171678512	0.00625341716785107	0.00625341716785128	0.00625341716785116	0.00625341716785144	0.00625341716785121	0.00625341716785131	0.00625341716785131	0.0062534171678513	0.00625341716785144	0.00625341716785138	0.00625341716785146	0.00625341716785143	0.00625341716785102	0.00625341716785144	0.00625341716785122	0.0062534171678513	0.00625341716785108	0.00625341716785115	0.00625341716785119	0.00625341716785125	0.00625341716785151	0.00625341716785126	0.00625341716785122	0.00625341716785119	0.00625341716785113	0.00625341716785146	0.00625341716785127	0.00625341716785151	0.00625341716785118	0.00625341716785136	0.00625341716785141	0.00625341716785152	0.0062534171678513	0.0062534171678512	0.00625341716785116	0.00625341716785137	0.00625341716785124	0.00625341716785134	0.00625341716785116	0.00625341716785116	0.00625341716785132	0.00625341716785111
19	1	1	1	1	1	1	1	1	1	1	1	1	1	1	1	1	1	1	1	1	1	1	1	1	1	1	1	1	1	1	1	1	1	1	1	1	1	1	1	1	1	1	1	1	1	1	1	1	1
[truncated: 5,000 more columns]
