# Supplementary material for: Intralocus conflicts associated with a supergene
Source: Nat Commun. 2022 Mar 16;13:1384. doi: 10.1038/s41467-022-29033-w (PMC8927407; doi:10.1038/s41467-022-29033-w)
Supplement: Supplementary file 4 — Source Data [file 41467_2022_29033_MOESM4_ESM.zip › Source Data/Supplementary_Fig1_fitted_values.csv]

m_morph	year	mean_age	mean_age.l	mean_age.q	lwr	upr	fit
Independent	2017	1.2	-0.289782345	0.404014711	0.150492168	2.553404663	1.353071516
Satellite	2017	1.2	-0.289782345	0.404014711	-0.062269825	2.247731822	1.099124701
Faeder	2017	1.2	-0.289782345	0.404014711	-1.872512686	1.62902182	-0.122453925
Independent	2018	1.2	-0.289782345	0.404014711	-0.762325472	1.617005039	0.436459318
Satellite	2018	1.2	-0.289782345	0.404014711	-0.96872302	1.306119197	0.182512503
Faeder	2018	1.2	-0.289782345	0.404014711	-2.85426384	0.708806825	-1.039066123
Independent	2019	1.2	-0.289782345	0.404014711	0.698435647	3.496253743	2.072807496
Satellite	2019	1.2	-0.289782345	0.404014711	0.480710831	3.2030615	1.818860681
Faeder	2019	1.2	-0.289782345	0.404014711	-1.393694248	2.532664585	0.597282055
Independent	2017	1.326262626	-0.282750493	0.380901781	0.260173761	2.585703342	1.424490136
Satellite	2017	1.326262626	-0.282750493	0.380901781	0.04425447	2.283553111	1.170543321
Faeder	2017	1.326262626	-0.282750493	0.380901781	-1.760706245	1.667004298	-0.051035305
Independent	2018	1.326262626	-0.282750493	0.380901781	-0.647749973	1.643685217	0.507877938
Satellite	2018	1.326262626	-0.282750493	0.380901781	-0.863518215	1.339503134	0.253931123
Faeder	2018	1.326262626	-0.282750493	0.380901781	-2.743601696	0.743288255	-0.967647503
Independent	2019	1.326262626	-0.282750493	0.380901781	0.815414721	3.526273239	2.144226116
Satellite	2019	1.326262626	-0.282750493	0.380901781	0.592301773	3.234388141	1.890279301
Faeder	2019	1.326262626	-0.282750493	0.380901781	-1.275840588	2.565503788	0.668700675
Independent	2017	1.452525253	-0.275718642	0.358272106	0.366598504	2.612928803	1.494257199
Satellite	2017	1.452525253	-0.275718642	0.358272106	0.145718176	2.320086462	1.240310383
Faeder	2017	1.452525253	-0.275718642	0.358272106	-1.64984163	1.699907476	0.018731758
Independent	2018	1.452525253	-0.275718642	0.358272106	-0.530502018	1.672498177	0.577645
Satellite	2018	1.452525253	-0.275718642	0.358272106	-0.758330494	1.381184612	0.323698185
Faeder	2018	1.452525253	-0.275718642	0.358272106	-2.631636886	0.780280637	-0.897880441
Independent	2019	1.452525253	-0.275718642	0.358272106	0.920364259	3.548290187	2.213993178
Satellite	2019	1.452525253	-0.275718642	0.358272106	0.699601305	3.270210339	1.960046363
Faeder	2019	1.452525253	-0.275718642	0.358272106	-1.157292495	2.594376239	0.738467737
Independent	2017	1.578787879	-0.268686791	0.336125687	0.468107795	2.641775011	1.562372704
Satellite	2017	1.578787879	-0.268686791	0.336125687	0.245680457	2.356191437	1.308425889
Faeder	2017	1.578787879	-0.268686791	0.336125687	-1.551029346	1.738920297	0.086847263
Independent	2018	1.578787879	-0.268686791	0.336125687	-0.425980708	1.703945544	0.645760506
Satellite	2018	1.578787879	-0.268686791	0.336125687	-0.657779867	1.41716416	0.391813691
Faeder	2018	1.578787879	-0.268686791	0.336125687	-2.520724482	0.82434457	-0.829764935
Independent	2019	1.578787879	-0.268686791	0.336125687	1.031673129	3.575789909	2.282108684
Satellite	2019	1.578787879	-0.268686791	0.336125687	0.8004468	3.297742618	2.028161869
Faeder	2019	1.578787879	-0.268686791	0.336125687	-1.050051448	2.628452621	0.806583243
Independent	2017	1.705050505	-0.261654939	0.314462522	0.570775897	2.674774622	1.628836653
Satellite	2017	1.705050505	-0.261654939	0.314462522	0.339118181	2.393689201	1.374889838
Faeder	2017	1.705050505	-0.261654939	0.314462522	-1.449221158	1.780662895	0.153311212
Independent	2018	1.705050505	-0.261654939	0.314462522	-0.324276486	1.729955812	0.712224455
Satellite	2018	1.705050505	-0.261654939	0.314462522	-0.565126212	1.445025237	0.45827764
Faeder	2018	1.705050505	-0.261654939	0.314462522	-2.42143251	0.868617957	-0.763300986
Independent	2019	1.705050505	-0.261654939	0.314462522	1.130799914	3.596702852	2.348572633
Satellite	2019	1.705050505	-0.261654939	0.314462522	0.900545537	3.321237426	2.094625818
Faeder	2019	1.705050505	-0.261654939	0.314462522	-0.943805803	2.662604186	0.873047192
Independent	2017	1.831313131	-0.254623088	0.293282613	0.671298819	2.704959073	1.693649045
Satellite	2017	1.831313131	-0.254623088	0.293282613	0.434239721	2.429321364	1.43970223
Faeder	2017	1.831313131	-0.254623088	0.293282613	-1.359661	1.811454803	0.218123604
Independent	2018	1.831313131	-0.254623088	0.293282613	-0.226756184	1.762346685	0.777036847
Satellite	2018	1.831313131	-0.254623088	0.293282613	-0.476100967	1.486697419	0.523090032
Faeder	2018	1.831313131	-0.254623088	0.293282613	-2.327533049	0.900636399	-0.698488594
Independent	2019	1.831313131	-0.254623088	0.293282613	1.226622789	3.622652693	2.413385025
Satellite	2019	1.831313131	-0.254623088	0.293282613	0.995287613	3.356805887	2.15943821
Faeder	2019	1.831313131	-0.254623088	0.293282613	-0.845379134	2.706042902	0.937859584
Independent	2017	1.957575758	-0.247591237	0.27258596	0.768562999	2.73392356	1.75680988
Satellite	2017	1.957575758	-0.247591237	0.27258596	0.529153311	2.470605765	1.502863065
Faeder	2017	1.957575758	-0.247591237	0.27258596	-1.272196607	1.853145523	0.281284439
Independent	2018	1.957575758	-0.247591237	0.27258596	-0.131641928	1.795758155	0.840197681
Satellite	2018	1.957575758	-0.247591237	0.27258596	-0.381951424	1.529103147	0.586250866
Faeder	2018	1.957575758	-0.247591237	0.27258596	-2.234727109	0.931598142	-0.635327759
Independent	2019	1.957575758	-0.247591237	0.27258596	1.33359702	3.64801372	2.47654586
Satellite	2019	1.957575758	-0.247591237	0.27258596	1.089120854	3.395024538	2.222599045
Faeder	2019	1.957575758	-0.247591237	0.27258596	-0.749239429	2.747026576	1.001020419
Independent	2017	2.083838384	-0.240559386	0.252372561	0.860351446	2.768261329	1.818319158
Satellite	2017	2.083838384	-0.240559386	0.252372561	0.615671082	2.506098795	1.564372343
Faeder	2017	2.083838384	-0.240559386	0.252372561	-1.179971351	1.893864548	0.342793717
Independent	2018	2.083838384	-0.240559386	0.252372561	-0.043061998	1.824251264	0.901706959
Satellite	2018	2.083838384	-0.240559386	0.252372561	-0.295583575	1.56597807	0.647760144
Faeder	2018	2.083838384	-0.240559386	0.252372561	-2.147568953	0.959711677	-0.573818481
Independent	2019	2.083838384	-0.240559386	0.252372561	1.425030013	3.67829875	2.538055138
Satellite	2019	2.083838384	-0.240559386	0.252372561	1.177435859	3.427060525	2.284108323
Faeder	2019	2.083838384	-0.240559386	0.252372561	-0.647092324	2.768789452	1.062529697
Independent	2017	2.21010101	-0.233527534	0.232642418	0.955271284	2.801948207	1.878176879
Satellite	2017	2.21010101	-0.233527534	0.232642418	0.703004062	2.541205139	1.624230064
Faeder	2017	2.21010101	-0.233527534	0.232642418	-1.09720212	1.928319851	0.402651438
Independent	2018	2.21010101	-0.233527534	0.232642418	0.0523636	1.853134165	0.96156468
Satellite	2018	2.21010101	-0.233527534	0.232642418	-0.21640586	1.600783126	0.707617865
Faeder	2018	2.21010101	-0.233527534	0.232642418	-2.051198079	0.99685392	-0.51396076
Independent	2019	2.21010101	-0.233527534	0.232642418	1.518358869	3.703758116	2.597912859
Satellite	2019	2.21010101	-0.233527534	0.232642418	1.267362488	3.452377759	2.343966044
Faeder	2019	2.21010101	-0.233527534	0.232642418	-0.552596544	2.792397505	1.122387418
Independent	2017	2.336363636	-0.226495683	0.21339553	1.040849296	2.833203949	1.936383043
Satellite	2017	2.336363636	-0.226495683	0.21339553	0.780282602	2.578005744	1.682436228
Faeder	2017	2.336363636	-0.226495683	0.21339553	-1.008422121	1.956906787	0.460857602
Independent	2018	2.336363636	-0.226495683	0.21339553	0.136270141	1.884347056	1.019770845
Satellite	2018	2.336363636	-0.226495683	0.21339553	-0.135927914	1.635787716	0.765824029
Faeder	2018	2.336363636	-0.226495683	0.21339553	-1.975130201	1.029747853	-0.455754596
Independent	2019	2.336363636	-0.226495683	0.21339553	1.602884558	3.727635485	2.656119023
Satellite	2019	2.336363636	-0.226495683	0.21339553	1.353435271	3.488814033	2.402172208
Faeder	2019	2.336363636	-0.226495683	0.21339553	-0.466194955	2.820312509	1.180593582
Independent	2017	2.462626263	-0.219463832	0.194631897	1.125334697	2.861470548	1.99293765
Satellite	2017	2.462626263	-0.219463832	0.194631897	0.858510521	2.619404766	1.738990835
Faeder	2017	2.462626263	-0.219463832	0.194631897	-0.935352802	1.983722995	0.517412209
Independent	2018	2.462626263	-0.219463832	0.194631897	0.221134867	1.916949143	1.076325452
Satellite	2018	2.462626263	-0.219463832	0.194631897	-0.066471003	1.672640465	0.822378637
Faeder	2018	2.462626263	-0.219463832	0.194631897	-1.891515791	1.059554772	-0.399199989
Independent	2019	2.462626263	-0.219463832	0.194631897	1.693566686	3.75861716	2.71267363
Satellite	2019	2.462626263	-0.219463832	0.194631897	1.43394034	3.512326942	2.458726815
Faeder	2019	2.462626263	-0.219463832	0.194631897	-0.38558113	2.849495313	1.237148189
Independent	2017	2.588888889	-0.212431981	0.17635152	1.202039274	2.892728484	2.0478407
Satellite	2017	2.588888889	-0.212431981	0.17635152	0.92674379	2.656699276	1.793893885
Faeder	2017	2.588888889	-0.212431981	0.17635152	-0.857435686	2.015547849	0.572315259
Independent	2018	2.588888889	-0.212431981	0.17635152	0.298790637	1.943521615	1.131228502
Satellite	2018	2.588888889	-0.212431981	0.17635152	0.002733266	1.708410641	0.877281687
Faeder	2018	2.588888889	-0.212431981	0.17635152	-1.803590512	1.089584144	-0.344296939
Independent	2019	2.588888889	-0.212431981	0.17635152	1.772667546	3.776930715	2.76757668
Satellite	2019	2.588888889	-0.212431981	0.17635152	1.513928644	3.542067166	2.513629865
Faeder	2019	2.588888889	-0.212431981	0.17635152	-0.30141663	2.879518226	1.292051239
Independent	2017	2.715151515	-0.205400129	0.158554398	1.277170348	2.924867279	2.101092194
Satellite	2017	2.715151515	-0.205400129	0.158554398	0.994985783	2.694034873	1.847145378
Faeder	2017	2.715151515	-0.205400129	0.158554398	-0.782613334	2.055749061	0.625566753
Independent	2018	2.715151515	-0.205400129	0.158554398	0.376036639	1.97601154	1.184479995
Satellite	2018	2.715151515	-0.205400129	0.158554398	0.075805662	1.750748544	0.93053318
Faeder	2018	2.715151515	-0.205400129	0.158554398	-1.739749365	1.119124376	-0.291045446
Independent	2019	2.715151515	-0.205400129	0.158554398	1.853047028	3.799202769	2.820828173
Satellite	2019	2.715151515	-0.205400129	0.158554398	1.592846285	3.575774244	2.566881358
Faeder	2019	2.715151515	-0.205400129	0.158554398	-0.222388226	2.911482127	1.345302732
Independent	2017	2.841414141	-0.198368278	0.141240531	1.343696838	2.957470641	2.15269213
Satellite	2017	2.841414141	-0.198368278	0.141240531	1.060195286	2.73190003	1.898745315
Faeder	2017	2.841414141	-0.198368278	0.141240531	-0.715168101	2.083854063	0.677166689
Independent	2018	2.841414141	-0.198368278	0.141240531	0.447710531	2.003176617	1.236079932
Satellite	2018	2.841414141	-0.198368278	0.141240531	0.145316137	1.793040994	0.982133116
Faeder	2018	2.841414141	-0.198368278	0.141240531	-1.659518958	1.152248518	-0.239445509
Independent	2019	2.841414141	-0.198368278	0.141240531	1.93384532	3.817322675	2.87242811
Satellite	2019	2.841414141	-0.198368278	0.141240531	1.666485458	3.599445156	2.618481295
Faeder	2019	2.841414141	-0.198368278	0.141240531	-0.145434278	2.932976295	1.396902669
Independent	2017	2.967676768	-0.191336427	0.124409919	1.406933868	2.995212155	2.202640509
Satellite	2017	2.967676768	-0.191336427	0.124409919	1.114833237	2.786500473	1.948693694
Faeder	2017	2.967676768	-0.191336427	0.124409919	-0.651627313	2.115952721	0.727115068
Independent	2018	2.967676768	-0.191336427	0.124409919	0.517689304	2.03431046	1.286028311
Satellite	2018	2.967676768	-0.191336427	0.124409919	0.206516858	1.83614465	1.032081496
Faeder	2018	2.967676768	-0.191336427	0.124409919	-1.590066759	1.179955996	-0.18949713
Independent	2019	2.967676768	-0.191336427	0.124409919	2.00390858	3.839673696	2.922376489
Satellite	2019	2.967676768	-0.191336427	0.124409919	1.731501469	3.630061503	2.668429674
Faeder	2019	2.967676768	-0.191336427	0.124409919	-0.070118827	2.964666687	1.446851048
Independent	2017	3.093939394	-0.184304576	0.108062563	1.477970973	3.025825073	2.250937332
Satellite	2017	3.093939394	-0.184304576	0.108062563	1.164287187	2.824603287	1.996990517
Faeder	2017	3.093939394	-0.184304576	0.108062563	-0.587827877	2.146769612	0.775411891
Independent	2018	3.093939394	-0.184304576	0.108062563	0.586227483	2.065482506	1.334325133
Satellite	2018	3.093939394	-0.184304576	0.108062563	0.264453964	1.883944639	1.080378318
Faeder	2018	3.093939394	-0.184304576	0.108062563	-1.529880244	1.204591785	-0.141200308
Independent	2019	3.093939394	-0.184304576	0.108062563	2.071256896	3.861505552	2.970673312
Satellite	2019	3.093939394	-0.184304576	0.108062563	1.791454742	3.66637787	2.716726496
Faeder	2019	3.093939394	-0.184304576	0.108062563	-0.000775464	2.988363727	1.495147871
Independent	2017	3.22020202	-0.177272724	0.092198462	1.537351366	3.060310504	2.297582597
Satellite	2017	3.22020202	-0.177272724	0.092198462	1.213762235	2.864327657	2.043635782
Faeder	2017	3.22020202	-0.177272724	0.092198462	-0.527534094	2.176575666	0.822057156
Independent	2018	3.22020202	-0.177272724	0.092198462	0.648656602	2.101648757	1.380970399
Satellite	2018	3.22020202	-0.177272724	0.092198462	0.321461778	1.921219589	1.127023584
Faeder	2018	3.22020202	-0.177272724	0.092198462	-1.461784555	1.232296492	-0.094555042
Independent	2019	3.22020202	-0.177272724	0.092198462	2.13764711	3.884806369	3.017318577
Satellite	2019	3.22020202	-0.177272724	0.092198462	1.846860757	3.700328469	2.763371762
Faeder	2019	3.22020202	-0.177272724	0.092198462	0.075812329	3.011117795	1.541793136
Independent	2017	3.346464646	-0.170240873	0.076817617	1.59679992	3.091535565	2.342576306
Satellite	2017	3.346464646	-0.170240873	0.076817617	1.267271391	2.906559782	2.088629491
Faeder	2017	3.346464646	-0.170240873	0.076817617	-0.469635516	2.211252107	0.867050865
Independent	2018	3.346464646	-0.170240873	0.076817617	0.707499006	2.131770407	1.425964107
Satellite	2018	3.346464646	-0.170240873	0.076817617	0.372562161	1.961880489	1.172017292
Faeder	2018	3.346464646	-0.170240873	0.076817617	-1.393128989	1.263035785	-0.049561333
Independent	2019	3.346464646	-0.170240873	0.076817617	2.204660741	3.913903565	3.062312286
Satellite	2019	3.346464646	-0.170240873	0.076817617	1.909604151	3.725724526	2.808365471
Faeder	2019	3.346464646	-0.170240873	0.076817617	0.140941716	3.044282662	1.586786845
Independent	2017	3.472727273	-0.163209022	0.061920026	1.650649368	3.122869686	2.385918457
Satellite	2017	3.472727273	-0.163209022	0.061920026	1.313724595	2.950390976	2.131971642
Faeder	2017	3.472727273	-0.163209022	0.061920026	-0.409837501	2.243560605	0.910393017
Independent	2018	3.472727273	-0.163209022	0.061920026	0.766015209	2.157818968	1.469306259
Satellite	2018	3.472727273	-0.163209022	0.061920026	0.418633559	2.001742197	1.215359444
Faeder	2018	3.472727273	-0.163209022	0.061920026	-1.336161991	1.296103514	-0.006219182
Independent	2019	3.472727273	-0.163209022	0.061920026	2.269183853	3.934523378	3.105654437
Satellite	2019	3.472727273	-0.163209022	0.061920026	1.966041575	3.754748104	2.851707622
Faeder	2019	3.472727273	-0.163209022	0.061920026	0.205223572	3.065015269	1.630128996
Independent	2017	3.598989899	-0.15617717	0.047505691	1.694633835	3.155647008	2.427609052
Satellite	2017	3.598989899	-0.15617717	0.047505691	1.357223379	2.992154162	2.173662237
Faeder	2017	3.598989899	-0.15617717	0.047505691	-0.355682446	2.271929769	0.952083611
Independent	2018	3.598989899	-0.15617717	0.047505691	0.819570531	2.186684499	1.510996854
Satellite	2018	3.598989899	-0.15617717	0.047505691	0.462088846	2.043037019	1.257050039
Faeder	2018	3.598989899	-0.15617717	0.047505691	-1.278176208	1.321024345	0.035471413
Independent	2019	3.598989899	-0.15617717	0.047505691	2.329779063	3.958849017	3.147345032
Satellite	2019	3.598989899	-0.15617717	0.047505691	2.012130921	3.790908904	2.893398217
Faeder	2019	3.598989899	-0.15617717	0.047505691	0.257252871	3.087897259	1.671819591
Independent	2017	3.725252525	-0.149145319	0.033574611	1.738696023	3.186499717	2.46764809
Satellite	2017	3.725252525	-0.149145319	0.033574611	1.393387347	3.030730897	2.213701275
Faeder	2017	3.725252525	-0.149145319	0.033574611	-0.303563208	2.298104663	0.992122649
Independent	2018	3.725252525	-0.149145319	0.033574611	0.871646321	2.21334659	1.551035892
Satellite	2018	3.725252525	-0.149145319	0.033574611	0.504554063	2.082134906	1.297089077
Faeder	2018	3.725252525	-0.149145319	0.033574611	-1.225615677	1.351579151	0.075510451
Independent	2019	3.725252525	-0.149145319	0.033574611	2.385199291	3.983604071	3.18738407
Satellite	2019	3.725252525	-0.149145319	0.033574611	2.061982264	3.820747187	2.933437255
Faeder	2019	3.725252525	-0.149145319	0.033574611	0.317522466	3.115489467	1.711858629
Independent	2017	3.851515152	-0.142113468	0.020126787	1.779977953	3.222404713	2.506035571
Satellite	2017	3.851515152	-0.142113468	0.020126787	1.429254382	3.068394833	2.252088756
Faeder	2017	3.851515152	-0.142113468	0.020126787	-0.259368137	2.319706127	1.03051013
Independent	2018	3.851515152	-0.142113468	0.020126787	0.915022577	2.243546519	1.589423372
Satellite	2018	3.851515152	-0.142113468	0.020126787	0.54371319	2.120828012	1.335476557
Faeder	2018	3.851515152	-0.142113468	0.020126787	-1.17662602	1.377840217	0.113897932
Independent	2019	3.851515152	-0.142113468	0.020126787	2.437913178	4.006359393	3.225771551
Satellite	2019	3.851515152	-0.142113468	0.020126787	2.112536142	3.851189682	2.971824735
Faeder	2019	3.851515152	-0.142113468	0.020126787	0.36363365	3.13171394	1.75024611
Independent	2017	3.977777778	-0.135081617	0.007162217	1.82004934	3.257932856	2.542771495
Satellite	2017	3.977777778	-0.135081617	0.007162217	1.464325303	3.114062053	2.28882468
Faeder	2017	3.977777778	-0.135081617	0.007162217	-0.218862773	2.341083649	1.067246054
Independent	2018	3.977777778	-0.135081617	0.007162217	0.953141877	2.273683226	1.626159296
Satellite	2018	3.977777778	-0.135081617	0.007162217	0.578474253	2.162346919	1.372212481
Faeder	2018	3.977777778	-0.135081617	0.007162217	-1.137138732	1.409340466	0.150633855
Independent	2019	3.977777778	-0.135081617	0.007162217	2.485897145	4.030879353	3.262507474
Satellite	2019	3.977777778	-0.135081617	0.007162217	2.151673172	3.877895426	3.008560659
Faeder	2019	3.977777778	-0.135081617	0.007162217	0.421368178	3.154511853	1.786982034
Independent	2017	4.104040404	-0.128049765	-0.005319097	1.863745008	3.294220515	2.577855862
Satellite	2017	4.104040404	-0.128049765	-0.005319097	1.493635074	3.155376452	2.323909047
Faeder	2017	4.104040404	-0.128049765	-0.005319097	-0.179524596	2.364438766	1.102330421
Independent	2018	4.104040404	-0.128049765	-0.005319097	0.99221273	2.308375631	1.661243663
Satellite	2018	4.104040404	-0.128049765	-0.005319097	0.616265931	2.201706569	1.407296848
Faeder	2018	4.104040404	-0.128049765	-0.005319097	-1.094611279	1.439018275	0.185718222
Independent	2019	4.104040404	-0.128049765	-0.005319097	2.535411964	4.053299978	3.297591841
Satellite	2019	4.104040404	-0.128049765	-0.005319097	2.201205006	3.905049112	3.043645026
Faeder	2019	4.104040404	-0.128049765	-0.005319097	0.469860384	3.17524695	1.822066401
Independent	2017	4.23030303	-0.121017914	-0.017317155	1.901650662	3.329582719	2.611288672
Satellite	2017	4.23030303	-0.121017914	-0.017317155	1.521578164	3.186437002	2.357341857
Faeder	2017	4.23030303	-0.121017914	-0.017317155	-0.136521557	2.390231092	1.135763231
Independent	2018	4.23030303	-0.121017914	-0.017317155	1.029094563	2.336587654	1.694676473
Satellite	2018	4.23030303	-0.121017914	-0.017317155	0.642784665	2.232483511	1.440729658
Faeder	2018	4.23030303	-0.121017914	-0.017317155	-1.052953613	1.466913212	0.219151032
Independent	2019	4.23030303	-0.121017914	-0.017317155	2.585865213	4.073689481	3.331024651
Satellite	2019	4.23030303	-0.121017914	-0.017317155	2.24796328	3.931915675	3.077077836
Faeder	2019	4.23030303	-0.121017914	-0.017317155	0.511878922	3.199739756	1.855499211
Independent	2017	4.356565657	-0.113986063	-0.028831959	1.938112318	3.359571106	2.643069925
Satellite	2017	4.356565657	-0.113986063	-0.028831959	1.548883941	3.219697945	2.38912311
Faeder	2017	4.356565657	-0.113986063	-0.028831959	-0.097398072	2.412267601	1.167544484
Independent	2018	4.356565657	-0.113986063	-0.028831959	1.062499343	2.370783757	1.726457726
Satellite	2018	4.356565657	-0.113986063	-0.028831959	0.668016332	2.267375655	1.472510911
Faeder	2018	4.356565657	-0.113986063	-0.028831959	-1.015928815	1.495394943	0.250932285
Independent	2019	4.356565657	-0.113986063	-0.028831959	2.624620629	4.090351506	3.362805904
Satellite	2019	4.356565657	-0.113986063	-0.028831959	2.279976462	3.957124203	3.108859089
Faeder	2019	4.356565657	-0.113986063	-0.028831959	0.554852555	3.223259774	1.887280464
Independent	2017	4.482828283	-0.106954212	-0.039863507	1.968025816	3.390202291	2.673199621
Satellite	2017	4.482828283	-0.106954212	-0.039863507	1.572132284	3.261130336	2.419252806
Faeder	2017	4.482828283	-0.106954212	-0.039863507	-0.063579698	2.442491725	1.19767418
Independent	2018	4.482828283	-0.106954212	-0.039863507	1.09078401	2.400084489	1.756587422
Satellite	2018	4.482828283	-0.106954212	-0.039863507	0.689211844	2.304975378	1.502640607
Faeder	2018	4.482828283	-0.106954212	-0.039863507	-0.978713516	1.50939373	0.281061982
Independent	2019	4.482828283	-0.106954212	-0.039863507	2.662944602	4.108184377	3.392935601
Satellite	2019	4.482828283	-0.106954212	-0.039863507	2.306903489	3.984622117	3.138988786
Faeder	2019	4.482828283	-0.106954212	-0.039863507	0.59400033	3.233570045	1.91741016
Independent	2017	4.609090909	-0.09992236	-0.0504118	1.998483188	3.416303676	2.70167776
Satellite	2017	4.609090909	-0.09992236	-0.0504118	1.597614593	3.296307186	2.447730945
Faeder	2017	4.609090909	-0.09992236	-0.0504118	-0.028511723	2.468698086	1.226152319
Independent	2018	4.609090909	-0.09992236	-0.0504118	1.115972326	2.429458615	1.785065562
Satellite	2018	4.609090909	-0.09992236	-0.0504118	0.716603397	2.341700938	1.531118747
Faeder	2018	4.609090909	-0.09992236	-0.0504118	-0.940517455	1.533191832	0.309540121
Independent	2019	4.609090909	-0.09992236	-0.0504118	2.701759869	4.12886159	3.42141374
Satellite	2019	4.609090909	-0.09992236	-0.0504118	2.344160011	4.010817418	3.167466925
Faeder	2019	4.609090909	-0.09992236	-0.0504118	0.630026442	3.251556025	1.945888299
Independent	2017	4.735353535	-0.092890509	-0.060476837	2.025490546	3.447049657	2.728504342
Satellite	2017	4.735353535	-0.092890509	-0.060476837	1.620389248	3.331742663	2.474557527
Faeder	2017	4.735353535	-0.092890509	-0.060476837	0.003154336	2.491642324	1.252978901
Independent	2018	4.735353535	-0.092890509	-0.060476837	1.14434447	2.459040021	1.811892144
Satellite	2018	4.735353535	-0.092890509	-0.060476837	0.737072774	2.374718294	1.557945329
Faeder	2018	4.735353535	-0.092890509	-0.060476837	-0.906418718	1.549673655	0.336366703
Independent	2019	4.735353535	-0.092890509	-0.060476837	2.737441864	4.154191683	3.448240322
Satellite	2019	4.735353535	-0.092890509	-0.060476837	2.372854328	4.039574626	3.194293507
Faeder	2019	4.735353535	-0.092890509	-0.060476837	0.664154011	3.271051437	1.972714881
Independent	2017	4.861616162	-0.085858658	-0.07005862	2.042591804	3.47330311	2.753679368
Satellite	2017	4.861616162	-0.085858658	-0.07005862	1.643475481	3.366502047	2.499732552
Faeder	2017	4.861616162	-0.085858658	-0.07005862	0.028757622	2.510447713	1.278153927
Independent	2018	4.861616162	-0.085858658	-0.07005862	1.170078117	2.489565835	1.837067169
Satellite	2018	4.861616162	-0.085858658	-0.07005862	0.754164613	2.40497417	1.583120354
Faeder	2018	4.861616162	-0.085858658	-0.07005862	-0.877912597	1.565894374	0.361541728
Independent	2019	4.861616162	-0.085858658	-0.07005862	2.767194111	4.172977818	3.473415347
Satellite	2019	4.861616162	-0.085858658	-0.07005862	2.393755908	4.062262508	3.219468532
Faeder	2019	4.861616162	-0.085858658	-0.07005862	0.696372972	3.286767726	1.997889906
Independent	2017	4.987878788	-0.078826806	-0.079157147	2.056430155	3.498520515	2.777202836
Satellite	2017	4.987878788	-0.078826806	-0.079157147	1.658486056	3.393260167	2.523256021
Faeder	2017	4.987878788	-0.078826806	-0.079157147	0.056488771	2.529906576	1.301677395
Independent	2018	4.987878788	-0.078826806	-0.079157147	1.189157553	2.518778548	1.860590638
Satellite	2018	4.987878788	-0.078826806	-0.079157147	0.770630041	2.432491425	1.606643823
Faeder	2018	4.987878788	-0.078826806	-0.079157147	-0.846831797	1.577110987	0.385065197
Independent	2019	4.987878788	-0.078826806	-0.079157147	2.79572941	4.189026759	3.496938816
Satellite	2019	4.987878788	-0.078826806	-0.079157147	2.417797679	4.087467431	3.242992001
Faeder	2019	4.987878788	-0.078826806	-0.079157147	0.729652117	3.298857993	2.021413375
Independent	2017	5.114141414	-0.071794955	-0.087772418	2.073899812	3.521660797	2.799074747
Satellite	2017	5.114141414	-0.071794955	-0.087772418	1.673330356	3.420329586	2.545127932
Faeder	2017	5.114141414	-0.071794955	-0.087772418	0.088432597	2.547588571	1.323549307
Independent	2018	5.114141414	-0.071794955	-0.087772418	1.208628579	2.544831762	1.882462549
Satellite	2018	5.114141414	-0.071794955	-0.087772418	0.784782656	2.463239961	1.628515734
Faeder	2018	5.114141414	-0.071794955	-0.087772418	-0.819487225	1.595524951	0.406937108
Independent	2019	5.114141414	-0.071794955	-0.087772418	2.825667804	4.205772819	3.518810727
Satellite	2019	5.114141414	-0.071794955	-0.087772418	2.435912461	4.108946358	3.264863912
Faeder	2019	5.114141414	-0.071794955	-0.087772418	0.764005033	3.312640909	2.043285286
Independent	2017	5.24040404	-0.064763104	-0.095904435	2.089354434	3.545333324	2.819295102
Satellite	2017	5.24040404	-0.064763104	-0.095904435	1.685389643	3.447434105	2.565348287
Faeder	2017	5.24040404	-0.064763104	-0.095904435	0.109799711	2.565087516	1.343769661
Independent	2018	5.24040404	-0.064763104	-0.095904435	1.224619713	2.56964444	1.902682904
Satellite	2018	5.24040404	-0.064763104	-0.095904435	0.801335807	2.486954288	1.648736089
Faeder	2018	5.24040404	-0.064763104	-0.095904435	-0.797075583	1.619813121	0.427157463
Independent	2019	5.24040404	-0.064763104	-0.095904435	2.852999426	4.218376906	3.539031082
Satellite	2019	5.24040404	-0.064763104	-0.095904435	2.453778838	4.128548062	3.285084267
Faeder	2019	5.24040404	-0.064763104	-0.095904435	0.793253256	3.323822422	2.063505641
Independent	2017	5.366666667	-0.057731253	-0.103553196	2.108017825	3.57033246	2.837863899
Satellite	2017	5.366666667	-0.057731253	-0.103553196	1.699612568	3.469089833	2.583917084
Faeder	2017	5.366666667	-0.057731253	-0.103553196	0.126445396	2.580817009	1.362338459
Independent	2018	5.366666667	-0.057731253	-0.103553196	1.236929681	2.593042431	1.921251701
Satellite	2018	5.366666667	-0.057731253	-0.103553196	0.813084346	2.507608867	1.667304886
Faeder	2018	5.366666667	-0.057731253	-0.103553196	-0.7709017	1.64035246	0.44572626
Independent	2019	5.366666667	-0.057731253	-0.103553196	2.871002475	4.233317802	3.557599879
Satellite	2019	5.366666667	-0.057731253	-0.103553196	2.47189017	4.148566967	3.303653064
Faeder	2019	5.366666667	-0.057731253	-0.103553196	0.81701109	3.337577903	2.082074438
Independent	2017	5.492929293	-0.050699401	-0.110718702	2.120726783	3.587355773	2.85478114
Satellite	2017	5.492929293	-0.050699401	-0.110718702	1.709750636	3.493023349	2.600834325
Faeder	2017	5.492929293	-0.050699401	-0.110718702	0.143355013	2.597003561	1.379255699
Independent	2018	5.492929293	-0.050699401	-0.110718702	1.245893715	2.613309393	1.938168942
Satellite	2018	5.492929293	-0.050699401	-0.110718702	0.824253037	2.530904447	1.684222127
Faeder	2018	5.492929293	-0.050699401	-0.110718702	-0.752167241	1.651984301	0.462643501
Independent	2019	5.492929293	-0.050699401	-0.110718702	2.889393755	4.252441893	3.57451712
Satellite	2019	5.492929293	-0.050699401	-0.110718702	2.484748293	4.167221063	3.320570305
Faeder	2019	5.492929293	-0.050699401	-0.110718702	0.838061814	3.346852617	2.098991679
Independent	2017	5.619191919	-0.04366755	-0.117400952	2.132746811	3.606191437	2.870046824
Satellite	2017	5.619191919	-0.04366755	-0.117400952	1.71852502	3.510871164	2.616100009
Faeder	2017	5.619191919	-0.04366755	-0.117400952	0.160496587	2.61185529	1.394521383
Independent	2018	5.619191919	-0.04366755	-0.117400952	1.25873498	2.63160582	1.953434625
Satellite	2018	5.619191919	-0.04366755	-0.117400952	0.83567698	2.549463507	1.69948781
Faeder	2018	5.619191919	-0.04366755	-0.117400952	-0.737204343	1.668571726	0.477909185
Independent	2019	5.619191919	-0.04366755	-0.117400952	2.906407162	4.269397321	3.589782804
Satellite	2019	5.619191919	-0.04366755	-0.117400952	2.499239337	4.181430865	3.335835989
Faeder	2019	5.619191919	-0.04366755	-0.117400952	0.857525538	3.360790852	2.114257363
Independent	2017	5.745454545	-0.036635699	-0.123599948	2.141341325	3.630332818	2.883660951
Satellite	2017	5.745454545	-0.036635699	-0.123599948	1.727948753	3.533319012	2.629714135
Faeder	2017	5.745454545	-0.036635699	-0.123599948	0.170861513	2.625522163	1.40813551
Independent	2018	5.745454545	-0.036635699	-0.123599948	1.267555915	2.6501305	1.967048752
Satellite	2018	5.745454545	-0.036635699	-0.123599948	0.839688013	2.570403804	1.713101937
Faeder	2018	5.745454545	-0.036635699	-0.123599948	-0.722245253	1.689287374	0.491523311
Independent	2019	5.745454545	-0.036635699	-0.123599948	2.918296229	4.280875135	3.60339693
Satellite	2019	5.745454545	-0.036635699	-0.123599948	2.50699342	4.191348503	3.349450115
Faeder	2019	5.745454545	-0.036635699	-0.123599948	0.876075321	3.370213043	2.127871489
Independent	2017	5.871717172	-0.029603848	-0.129315688	2.149936812	3.647346576	2.89562352
Satellite	2017	5.871717172	-0.029603848	-0.129315688	1.733682123	3.551431836	2.641676705
Faeder	2017	5.871717172	-0.029603848	-0.129315688	0.186354433	2.632814273	1.420098079
Independent	2018	5.871717172	-0.029603848	-0.129315688	1.276084407	2.66924745	1.979011322
Satellite	2018	5.871717172	-0.029603848	-0.129315688	0.842277009	2.586463344	1.725064507
Faeder	2018	5.871717172	-0.029603848	-0.129315688	-0.708515449	1.69973891	0.503485881
Independent	2019	5.871717172	-0.029603848	-0.129315688	2.930507451	4.290492363	3.6153595
Satellite	2019	5.871717172	-0.029603848	-0.129315688	2.514939445	4.204639754	3.361412685
Faeder	2019	5.871717172	-0.029603848	-0.129315688	0.895436795	3.377599129	2.139834059
Independent	2017	5.997979798	-0.022571996	-0.134548173	2.158297031	3.663550677	2.905934533
Satellite	2017	5.997979798	-0.022571996	-0.134548173	1.73342618	3.569456391	2.651987718
Faeder	2017	5.997979798	-0.022571996	-0.134548173	0.198370604	2.644140292	1.430409092
Independent	2018	5.997979798	-0.022571996	-0.134548173	1.281784735	2.685350423	1.989322335
Satellite	2018	5.997979798	-0.022571996	-0.134548173	0.848507841	2.60197303	1.73537552
Faeder	2018	5.997979798	-0.022571996	-0.134548173	-0.698095021	1.710706979	0.513796894
Independent	2019	5.997979798	-0.022571996	-0.134548173	2.940305473	4.297289369	3.625670513
Satellite	2019	5.997979798	-0.022571996	-0.134548173	2.527637164	4.21367768	3.371723698
Faeder	2019	5.997979798	-0.022571996	-0.134548173	0.910472675	3.385179712	2.150145072
Independent	2017	6.124242424	-0.015540145	-0.139297402	2.161280734	3.67937541	2.914593989
Satellite	2017	6.124242424	-0.015540145	-0.139297402	1.733538511	3.578832465	2.660647174
Faeder	2017	6.124242424	-0.015540145	-0.139297402	0.206369597	2.649149363	1.439068548
Independent	2018	6.124242424	-0.015540145	-0.139297402	1.286539939	2.701470763	1.997981791
Satellite	2018	6.124242424	-0.015540145	-0.139297402	0.852100531	2.617192892	1.744034976
Faeder	2018	6.124242424	-0.015540145	-0.139297402	-0.692524796	1.71911963	0.52245635
Independent	2019	6.124242424	-0.015540145	-0.139297402	2.944912633	4.305897381	3.634329969
Satellite	2019	6.124242424	-0.015540145	-0.139297402	2.535093701	4.223499152	3.380383154
Faeder	2019	6.124242424	-0.015540145	-0.139297402	0.917274806	3.388229167	2.158804528
Independent	2017	6.250505051	-0.008508294	-0.143563376	2.164376654	3.691545106	2.921601888
Satellite	2017	6.250505051	-0.008508294	-0.143563376	1.737575425	3.590210909	2.667655073
Faeder	2017	6.250505051	-0.008508294	-0.143563376	0.211508681	2.655326022	1.446076447
Independent	2018	6.250505051	-0.008508294	-0.143563376	1.288655277	2.715430486	2.00498969
Satellite	2018	6.250505051	-0.008508294	-0.143563376	0.853896172	2.626635494	1.751042875
Faeder	2018	6.250505051	-0.008508294	-0.143563376	-0.68772859	1.719799778	0.529464249
Independent	2019	6.250505051	-0.008508294	-0.143563376	2.951332207	4.31508168	3.641337868
Satellite	2019	6.250505051	-0.008508294	-0.143563376	2.536145197	4.232301401	3.387391053
Faeder	2019	6.250505051	-0.008508294	-0.143563376	0.922148407	3.392090686	2.165812427
Independent	2017	6.376767677	-0.001476443	-0.147346095	2.163721605	3.702731174	2.92695823
Satellite	2017	6.376767677	-0.001476443	-0.147346095	1.735981762	3.602209982	2.673011415
Faeder	2017	6.376767677	-0.001476443	-0.147346095	0.222031305	2.663281589	1.451432789
Independent	2018	6.376767677	-0.001476443	-0.147346095	1.29079797	2.724487025	2.010346032
Satellite	2018	6.376767677	-0.001476443	-0.147346095	0.851226965	2.639967756	1.756399217
Faeder	2018	6.376767677	-0.001476443	-0.147346095	-0.685555221	1.731171844	0.534820591
Independent	2019	6.376767677	-0.001476443	-0.147346095	2.957360622	4.31978947	3.64669421
Satellite	2019	6.376767677	-0.001476443	-0.147346095	2.536220267	4.240107943	3.392747395
Faeder	2019	6.376767677	-0.001476443	-0.147346095	0.928510887	3.393494971	2.171168769
Independent	2017	6.503030303	0.005555409	-0.150645559	2.163763492	3.708663974	2.930663015
Satellite	2017	6.503030303	0.005555409	-0.150645559	1.736541305	3.607792439	2.6767162
Faeder	2017	6.503030303	0.005555409	-0.150645559	0.220815927	2.665427086	1.455137574
Independent	2018	6.503030303	0.005555409	-0.150645559	1.288447276	2.733171524	2.014050817
Satellite	2018	6.503030303	0.005555409	-0.150645559	0.851191548	2.648746868	1.760104002
Faeder	2018	6.503030303	0.005555409	-0.150645559	-0.685446269	1.735030307	0.538525376
Independent	2019	6.503030303	0.005555409	-0.150645559	2.959495933	4.325573557	3.650398995
Satellite	2019	6.503030303	0.005555409	-0.150645559	2.539876346	4.249089523	3.39645218
Faeder	2019	6.503030303	0.005555409	-0.150645559	0.935368164	3.394783024	2.174873554
Independent	2017	6.629292929	0.01258726	-0.153461767	2.16140191	3.711652122	2.932716244
Satellite	2017	6.629292929	0.01258726	-0.153461767	1.733813245	3.612473617	2.678769428
Faeder	2017	6.629292929	0.01258726	-0.153461767	0.225721118	2.66548566	1.457190803
Independent	2018	6.629292929	0.01258726	-0.153461767	1.287727839	2.741104615	2.016104045
Satellite	2018	6.629292929	0.01258726	-0.153461767	0.843076803	2.652676146	1.76215723
Faeder	2018	6.629292929	0.01258726	-0.153461767	-0.6834995	1.737779361	0.540578604
Independent	2019	6.629292929	0.01258726	-0.153461767	2.958842806	4.324630954	3.652452223
Satellite	2019	6.629292929	0.01258726	-0.153461767	2.536579954	4.250611755	3.398505408
Faeder	2019	6.629292929	0.01258726	-0.153461767	0.938432297	3.393206122	2.176926782
Independent	2017	6.755555556	0.019619111	-0.15579472	2.156980264	3.716048979	2.933117915
Satellite	2017	6.755555556	0.019619111	-0.15579472	1.731583691	3.617402017	2.6791711
Faeder	2017	6.755555556	0.019619111	-0.15579472	0.223169811	2.669038145	1.457592474
Independent	2018	6.755555556	0.019619111	-0.15579472	1.283159822	2.744672951	2.016505716
Satellite	2018	6.755555556	0.019619111	-0.15579472	0.836778068	2.657971722	1.762558901
Faeder	2018	6.755555556	0.019619111	-0.15579472	-0.684662431	1.737974304	0.540980276
Independent	2019	6.755555556	0.019619111	-0.15579472	2.957869236	4.326190798	3.652853895
Satellite	2019	6.755555556	0.019619111	-0.15579472	2.534820333	4.255189223	3.39890708
Faeder	2019	6.755555556	0.019619111	-0.15579472	0.939585749	3.392074145	2.177328454
Independent	2017	6.881818182	0.026650963	-0.157644418	2.153602279	3.719512263	2.931868029
Satellite	2017	6.881818182	0.026650963	-0.157644418	1.7250107	3.618623538	2.677921214
Faeder	2017	6.881818182	0.026650963	-0.157644418	0.223879722	2.662388236	1.456342588
Independent	2018	6.881818182	0.026650963	-0.157644418	1.276564596	2.749042981	2.015255831
Satellite	2018	6.881818182	0.026650963	-0.157644418	0.831857371	2.658301223	1.761309016
Faeder	2018	6.881818182	0.026650963	-0.157644418	-0.686016096	1.741177993	0.53973039
Independent	2019	6.881818182	0.026650963	-0.157644418	2.953034982	4.324448819	3.651604009
Satellite	2019	6.881818182	0.026650963	-0.157644418	2.529283464	4.255324915	3.397657194
Faeder	2019	6.881818182	0.026650963	-0.157644418	0.941305519	3.388161313	2.176078568
Independent	2017	7.008080808	0.033682814	-0.159010861	2.147937987	3.718527566	2.928966586
Satellite	2017	7.008080808	0.033682814	-0.159010861	1.718533358	3.615599582	2.675019771
Faeder	2017	7.008080808	0.033682814	-0.159010861	0.221876107	2.663987435	1.453441146
Independent	2018	7.008080808	0.033682814	-0.159010861	1.271506241	2.748039706	2.012354388
Satellite	2018	7.008080808	0.033682814	-0.159010861	0.827700318	2.660425608	1.758407573
Faeder	2018	7.008080808	0.033682814	-0.159010861	-0.689695286	1.738454612	0.536828947
Independent	2019	7.008080808	0.033682814	-0.159010861	2.948981052	4.323500274	3.648702566
Satellite	2019	7.008080808	0.033682814	-0.159010861	2.529098264	4.251884277	3.394755751
Faeder	2019	7.008080808	0.033682814	-0.159010861	0.94116245	3.384013255	2.173177125
Independent	2017	7.134343434	0.040714665	-0.159894048	2.138748388	3.713115088	2.924413587
Satellite	2017	7.134343434	0.040714665	-0.159894048	1.708883225	3.615051751	2.670466772
Faeder	2017	7.134343434	0.040714665	-0.159894048	0.216250867	2.657583513	1.448888146
Independent	2018	7.134343434	0.040714665	-0.159894048	1.261205278	2.745322296	2.007801389
Satellite	2018	7.134343434	0.040714665	-0.159894048	0.81681303	2.661237888	1.753854573
Faeder	2018	7.134343434	0.040714665	-0.159894048	-0.695320643	1.734237493	0.532275948
Independent	2019	7.134343434	0.040714665	-0.159894048	2.942789889	4.320743574	3.644149567
Satellite	2019	7.134343434	0.040714665	-0.159894048	2.523263837	4.243069862	3.390202752
Faeder	2019	7.134343434	0.040714665	-0.159894048	0.939087841	3.379503134	2.168624126
Independent	2017	7.260606061	0.047746516	-0.16029398	2.130498454	3.709930493	2.91820903
Satellite	2017	7.260606061	0.047746516	-0.16029398	1.70041702	3.610120809	2.664262215
Faeder	2017	7.260606061	0.047746516	-0.16029398	0.212820147	2.650206063	1.442683589
Independent	2018	7.260606061	0.047746516	-0.16029398	1.252693435	2.739975007	2.001596832
Satellite	2018	7.260606061	0.047746516	-0.16029398	0.807895657	2.658925386	1.747650017
Faeder	2018	7.260606061	0.047746516	-0.16029398	-0.703713862	1.728505291	0.526071391
Independent	2019	7.260606061	0.047746516	-0.16029398	2.93763201	4.316904248	3.63794501
Satellite	2019	7.260606061	0.047746516	-0.16029398	2.518781232	4.235970504	3.383998195
Faeder	2019	7.260606061	0.047746516	-0.16029398	0.931486156	3.374150921	2.162419569
Independent	2017	7.386868687	0.054778368	-0.160210656	2.118651911	3.703197682	2.910352917
Satellite	2017	7.386868687	0.054778368	-0.160210656	1.68787473	3.603374218	2.656406102
Faeder	2017	7.386868687	0.054778368	-0.160210656	0.202669654	2.646824187	1.434827476
Independent	2018	7.386868687	0.054778368	-0.160210656	1.239964607	2.735211704	1.993740719
Satellite	2018	7.386868687	0.054778368	-0.160210656	0.796411314	2.651814781	1.739793904
Faeder	2018	7.386868687	0.054778368	-0.160210656	-0.714157497	1.726453491	0.518215278
Independent	2019	7.386868687	0.054778368	-0.160210656	2.928593841	4.309134006	3.630088897
Satellite	2019	7.386868687	0.054778368	-0.160210656	2.511088386	4.23027976	3.376142082
Faeder	2019	7.386868687	0.054778368	-0.160210656	0.923926792	3.371292427	2.154563456
Independent	2017	7.513131313	0.061810219	-0.159644078	2.108687415	3.6973938	2.900845247
Satellite	2017	7.513131313	0.061810219	-0.159644078	1.681335451	3.592730298	2.646898431
Faeder	2017	7.513131313	0.061810219	-0.159644078	0.193608781	2.635304685	1.425319806
Independent	2018	7.513131313	0.061810219	-0.159644078	1.227847356	2.727300297	1.984233048
Satellite	2018	7.513131313	0.061810219	-0.159644078	0.785035197	2.643694827	1.730286233
Faeder	2018	7.513131313	0.061810219	-0.159644078	-0.725277425	1.722894932	0.508707607
Independent	2019	7.513131313	0.061810219	-0.159644078	2.917913732	4.301190708	3.620581226
Satellite	2019	7.513131313	0.061810219	-0.159644078	2.500994722	4.222608082	3.366634411
Faeder	2019	7.513131313	0.061810219	-0.159644078	0.91046916	3.360541201	2.145055785
Independent	2017	7.639393939	0.06884207	-0.158594244	2.095055978	3.686141818	2.889686019
Satellite	2017	7.639393939	0.06884207	-0.158594244	1.668810681	3.579831618	2.635739204
Faeder	2017	7.639393939	0.06884207	-0.158594244	0.18129195	2.620722009	1.414160578
Independent	2018	7.639393939	0.06884207	-0.158594244	1.213875415	2.718797464	1.973073821
Satellite	2018	7.639393939	0.06884207	-0.158594244	0.773456195	2.634420169	1.719127006
Faeder	2018	7.639393939	0.06884207	-0.158594244	-0.736127756	1.714067194	0.49754838
Independent	2019	7.639393939	0.06884207	-0.158594244	2.904420569	4.291954042	3.609421999
Satellite	2019	7.639393939	0.06884207	-0.158594244	2.489735467	4.211883772	3.355475184
Faeder	2019	7.639393939	0.06884207	-0.158594244	0.899416204	3.353481853	2.133896558
Independent	2017	7.765656566	0.075873921	-0.157061155	2.083981732	3.66805374	2.876875235
Satellite	2017	7.765656566	0.075873921	-0.157061155	1.656458365	3.567085446	2.62292842
Faeder	2017	7.765656566	0.075873921	-0.157061155	0.167331708	2.611103188	1.401349794
Independent	2018	7.765656566	0.075873921	-0.157061155	1.200123691	2.708363422	1.960263037
Satellite	2018	7.765656566	0.075873921	-0.157061155	0.763582602	2.623903416	1.706316222
Faeder	2018	7.765656566	0.075873921	-0.157061155	-0.752998943	1.704401755	0.484737596
Independent	2019	7.765656566	0.075873921	-0.157061155	2.890683262	4.280700552	3.596611215
Satellite	2019	7.765656566	0.075873921	-0.157061155	2.475961287	4.198504844	3.3426644
Faeder	2019	7.765656566	0.075873921	-0.157061155	0.884735523	3.344787381	2.121085774
Independent	2017	7.891919192	0.082905773	-0.15504481	2.067625726	3.650445661	2.862412894
Satellite	2017	7.891919192	0.082905773	-0.15504481	1.645715052	3.552694489	2.608466079
Faeder	2017	7.891919192	0.082905773	-0.15504481	0.155773273	2.602144386	1.386887453
Independent	2018	7.891919192	0.082905773	-0.15504481	1.183026339	2.699561897	1.945800695
Satellite	2018	7.891919192	0.082905773	-0.15504481	0.744817888	2.610739531	1.69185388
Faeder	2018	7.891919192	0.082905773	-0.15504481	-0.769344681	1.692935516	0.470275255
Independent	2019	7.891919192	0.082905773	-0.15504481	2.873574254	4.269845759	3.582148874
Satellite	2019	7.891919192	0.082905773	-0.15504481	2.458965743	4.186649667	3.328202059
Faeder	2019	7.891919192	0.082905773	-0.15504481	0.868599981	3.333752366	2.106623433
Independent	2017	8.018181818	0.089937624	-0.152545211	2.053532168	3.63485905	2.846298996
Satellite	2017	8.018181818	0.089937624	-0.152545211	1.632737273	3.535558373	2.592352181
Faeder	2017	8.018181818	0.089937624	-0.152545211	0.142103376	2.586925215	1.370773555
Independent	2018	8.018181818	0.089937624	-0.152545211	1.171506391	2.688463913	1.929686797
Satellite	2018	8.018181818	0.089937624	-0.152545211	0.729809361	2.593533051	1.675739982
Faeder	2018	8.018181818	0.089937624	-0.152545211	-0.787179854	1.677155324	0.454161356
Independent	2019	8.018181818	0.089937624	-0.152545211	2.858460032	4.256188185	3.566034975
Satellite	2019	8.018181818	0.089937624	-0.152545211	2.445391235	4.173946884	3.31208816
Faeder	2019	8.018181818	0.089937624	-0.152545211	0.851512009	3.319566981	2.090509535
Independent	2017	8.144444444	0.096969475	-0.149562356	2.038212793	3.618241877	2.828533541
Satellite	2017	8.144444444	0.096969475	-0.149562356	1.613580387	3.517153716	2.574586725
Faeder	2017	8.144444444	0.096969475	-0.149562356	0.122414261	2.569662324	1.3530081
Independent	2018	8.144444444	0.096969475	-0.149562356	1.150756477	2.672472661	1.911921342
Satellite	2018	8.144444444	0.096969475	-0.149562356	0.712967344	2.576432268	1.657974527
Faeder	2018	8.144444444	0.096969475	-0.149562356	-0.808102893	1.662392345	0.436395901
Independent	2019	8.144444444	0.096969475	-0.149562356	2.837273407	4.241733651	3.54826952
Satellite	2019	8.144444444	0.096969475	-0.149562356	2.425998404	4.158346634	3.294322705
Faeder	2019	8.144444444	0.096969475	-0.149562356	0.828519728	3.302483539	2.072744079
Independent	2017	8.270707071	0.104001327	-0.146096245	2.021300716	3.599870743	2.809116529
Satellite	2017	8.270707071	0.104001327	-0.146096245	1.597644918	3.499167915	2.555169713
Faeder	2017	8.270707071	0.104001327	-0.146096245	0.098433648	2.551285354	1.333591088
Independent	2018	8.270707071	0.104001327	-0.146096245	1.128224932	2.649507613	1.89250433
Satellite	2018	8.270707071	0.104001327	-0.146096245	0.692686099	2.555365861	1.638557515
Faeder	2018	8.270707071	0.104001327	-0.146096245	-0.828647163	1.639667771	0.416978889
Independent	2019	8.270707071	0.104001327	-0.146096245	2.818421586	4.228653332	3.528852508
Satellite	2019	8.270707071	0.104001327	-0.146096245	2.408179096	4.138995296	3.274905693
Faeder	2019	8.270707071	0.104001327	-0.146096245	0.800842517	3.289894613	2.053327067
Independent	2017	8.396969697	0.111033178	-0.14214688	2.000421619	3.577612222	2.78804796
Satellite	2017	8.396969697	0.111033178	-0.14214688	1.573999423	3.474884883	2.534101145
Faeder	2017	8.396969697	0.111033178	-0.14214688	0.067560786	2.52734474	1.312522519
Independent	2018	8.396969697	0.111033178	-0.14214688	1.105835131	2.631928213	1.871435761
Satellite	2018	8.396969697	0.111033178	-0.14214688	0.671746207	2.532239542	1.617488946
Faeder	2018	8.396969697	0.111033178	-0.14214688	-0.857039073	1.620348837	0.39591032
Independent	2019	8.396969697	0.111033178	-0.14214688	2.799981423	4.210412907	3.507783939
Satellite	2019	8.396969697	0.111033178	-0.14214688	2.388867686	4.117905544	3.253837124
Faeder	2019	8.396969697	0.111033178	-0.14214688	0.778955046	3.268298479	2.032258499
Independent	2017	8.523232323	0.118065029	-0.137714259	1.981769936	3.552010154	2.765327834
Satellite	2017	8.523232323	0.118065029	-0.137714259	1.555589373	3.450423189	2.511381019
Faeder	2017	8.523232323	0.118065029	-0.137714259	0.047490001	2.502539132	1.289802393
Independent	2018	8.523232323	0.118065029	-0.137714259	1.085126921	2.610675275	1.848715635
Satellite	2018	8.523232323	0.118065029	-0.137714259	0.650195695	2.507021049	1.59476882
Faeder	2018	8.523232323	0.118065029	-0.137714259	-0.879668966	1.60104957	0.373190194
Independent	2019	8.523232323	0.118065029	-0.137714259	2.776057299	4.189321585	3.485063814
Satellite	2019	8.523232323	0.118065029	-0.137714259	2.367152294	4.0932788	3.231116998
Faeder	2019	8.523232323	0.118065029	-0.137714259	0.749030902	3.247209496	2.009538373
Independent	2017	8.649494949	0.12509688	-0.132798383	1.953970285	3.53025448	2.740956151
Satellite	2017	8.649494949	0.12509688	-0.132798383	1.539666724	3.420720106	2.487009336
Faeder	2017	8.649494949	0.12509688	-0.132798383	0.027492242	2.482416794	1.26543071
Independent	2018	8.649494949	0.12509688	-0.132798383	1.058321523	2.589125788	1.824343953
Satellite	2018	8.649494949	0.12509688	-0.132798383	0.625235011	2.474753975	1.570397137
Faeder	2018	8.649494949	0.12509688	-0.132798383	-0.907349267	1.576236989	0.348818512
Independent	2019	8.649494949	0.12509688	-0.132798383	2.74867621	4.166818175	3.460692131
Satellite	2019	8.649494949	0.12509688	-0.132798383	2.338758721	4.070319418	3.206745316
Faeder	2019	8.649494949	0.12509688	-0.132798383	0.730887194	3.222438902	1.98516669
Independent	2017	8.775757576	0.132128732	-0.127399251	1.925202754	3.504628944	2.714932911
Satellite	2017	8.775757576	0.132128732	-0.127399251	1.512490034	3.397089927	2.460986096
Faeder	2017	8.775757576	0.132128732	-0.127399251	0.001790618	2.455832188	1.23940747
Independent	2018	8.775757576	0.132128732	-0.127399251	1.030486267	2.563665819	1.798320713
Satellite	2018	8.775757576	0.132128732	-0.127399251	0.597228117	2.450545568	1.544373898
Faeder	2018	8.775757576	0.132128732	-0.127399251	-0.93243899	1.547696476	0.322795272
Independent	2019	8.775757576	0.132128732	-0.127399251	2.724509063	4.144752015	3.434668891
Satellite	2019	8.775757576	0.132128732	-0.127399251	2.313719449	4.044219523	3.180722076
Faeder	2019	8.775757576	0.132128732	-0.127399251	0.705956944	3.19921615	1.95914345
Independent	2017	8.902020202	0.139160583	-0.121516865	1.902512683	3.47680528	2.687258114
Satellite	2017	8.902020202	0.139160583	-0.121516865	1.489280166	3.36918695	2.433311299
Faeder	2017	8.902020202	0.139160583	-0.121516865	-0.031414798	2.428361437	1.211732674
Independent	2018	8.902020202	0.139160583	-0.121516865	1.000781898	2.538144599	1.770645916
Satellite	2018	8.902020202	0.139160583	-0.121516865	0.568200892	2.42242127	1.516699101
Faeder	2018	8.902020202	0.139160583	-0.121516865	-0.958670374	1.525067617	0.295120475
Independent	2019	8.902020202	0.139160583	-0.121516865	2.692373487	4.115338946	3.406994094
Satellite	2019	8.902020202	0.139160583	-0.121516865	2.285888799	4.014736344	3.153047279
Faeder	2019	8.902020202	0.139160583	-0.121516865	0.672620923	3.178891074	1.931468653
Independent	2017	9.028282828	0.146192434	-0.115151223	1.874885903	3.44446504	2.657931761
Satellite	2017	9.028282828	0.146192434	-0.115151223	1.470541556	3.334378492	2.403984946
Faeder	2017	9.028282828	0.146192434	-0.115151223	-0.063346061	2.398961816	1.18240632
Independent	2018	9.028282828	0.146192434	-0.115151223	0.971187145	2.512516442	1.741319562
Satellite	2018	9.028282828	0.146192434	-0.115151223	0.542742414	2.38862544	1.487372747
Faeder	2018	9.028282828	0.146192434	-0.115151223	-0.990287489	1.498843648	0.265794122
Independent	2019	9.028282828	0.146192434	-0.115151223	2.664567368	4.091601872	3.377667741
Satellite	2019	9.028282828	0.146192434	-0.115151223	2.256550095	3.986906975	3.123720925
Faeder	2019	9.028282828	0.146192434	-0.115151223	0.641318515	3.156143063	1.9021423
Independent	2017	9.154545455	0.153224285	-0.108302325	1.846747627	3.414385113	2.62695385
Satellite	2017	9.154545455	0.153224285	-0.108302325	1.444020521	3.29980168	2.373007035
Faeder	2017	9.154545455	0.153224285	-0.108302325	-0.100834261	2.372995501	1.151428409
Independent	2018	9.154545455	0.153224285	-0.108302325	0.937444577	2.484807915	1.710341652
Satellite	2018	9.154545455	0.153224285	-0.108302325	0.512501506	2.357682676	1.456394837
Faeder	2018	9.154545455	0.153224285	-0.108302325	-1.023371254	1.46963089	0.234816211
Independent	2019	9.154545455	0.153224285	-0.108302325	2.628830759	4.062712334	3.34668983
Satellite	2019	9.154545455	0.153224285	-0.108302325	2.222060671	3.964001732	3.092743015
Faeder	2019	9.154545455	0.153224285	-0.108302325	0.606294566	3.135808099	1.871164389
Independent	2017	9.280808081	0.160256137	-0.100970173	1.81560436	3.380634298	2.594324383
Satellite	2017	9.280808081	0.160256137	-0.100970173	1.415448028	3.26267293	2.340377568
Faeder	2017	9.280808081	0.160256137	-0.100970173	-0.127778596	2.339917418	1.118798942
Independent	2018	9.280808081	0.160256137	-0.100970173	0.905246161	2.455729407	1.677712184
Satellite	2018	9.280808081	0.160256137	-0.100970173	0.479078322	2.322668714	1.423765369
Faeder	2018	9.280808081	0.160256137	-0.100970173	-1.055414533	1.439892137	0.202186743
Independent	2019	9.280808081	0.160256137	-0.100970173	2.592175117	4.033283195	3.314060362
Satellite	2019	9.280808081	0.160256137	-0.100970173	2.187618558	3.930676085	3.060113547
Faeder	2019	9.280808081	0.160256137	-0.100970173	0.568673579	3.112126781	1.838534922
Independent	2017	9.407070707	0.167287988	-0.093154765	1.785516107	3.347252886	2.560043358
Satellite	2017	9.407070707	0.167287988	-0.093154765	1.384972242	3.224892101	2.306096543
Faeder	2017	9.407070707	0.167287988	-0.093154765	-0.163537608	2.313549418	1.084517917
Independent	2018	9.407070707	0.167287988	-0.093154765	0.871301621	2.422014102	1.64343116
Satellite	2018	9.407070707	0.167287988	-0.093154765	0.449700002	2.287562488	1.389484345
Faeder	2018	9.407070707	0.167287988	-0.093154765	-1.094776003	1.413113668	0.167905719
Independent	2019	9.407070707	0.167287988	-0.093154765	2.552057639	4.003512059	3.279779338
Satellite	2019	9.407070707	0.167287988	-0.093154765	2.151185741	3.893326941	3.025832523
Faeder	2019	9.407070707	0.167287988	-0.093154765	0.534573909	3.081623533	1.804253897
Independent	2017	9.533333333	0.174319839	-0.084856102	1.749183423	3.310291086	2.524110777
Satellite	2017	9.533333333	0.174319839	-0.084856102	1.357825835	3.189327635	2.270163962
Faeder	2017	9.533333333	0.174319839	-0.084856102	-0.198986828	2.279805524	1.048585336
Independent	2018	9.533333333	0.174319839	-0.084856102	0.83701055	2.385587469	1.607498578
Satellite	2018	9.533333333	0.174319839	-0.084856102	0.417253136	2.249779058	1.353551763
Faeder	2018	9.533333333	0.174319839	-0.084856102	-1.136963451	1.379907835	0.131973138
Independent	2019	9.533333333	0.174319839	-0.084856102	2.513004002	3.972847548	3.243846757
Satellite	2019	9.533333333	0.174319839	-0.084856102	2.116073663	3.854752952	2.989899942
Faeder	2019	9.533333333	0.174319839	-0.084856102	0.485763147	3.049724688	1.768321316
Independent	2017	9.65959596	0.18135169	-0.076074183	1.71159028	3.271136757	2.486526638
Satellite	2017	9.65959596	0.18135169	-0.076074183	1.325430626	3.147067055	2.232579823
Faeder	2017	9.65959596	0.18135169	-0.076074183	-0.239733622	2.245016237	1.011001198
Independent	2018	9.65959596	0.18135169	-0.076074183	0.795963709	2.358020901	1.56991444
Satellite	2018	9.65959596	0.18135169	-0.076074183	0.381710577	2.21133644	1.315967625
Faeder	2018	9.65959596	0.18135169	-0.076074183	-1.177808607	1.341200774	0.094388999
Independent	2019	9.65959596	0.18135169	-0.076074183	2.469363966	3.939591868	3.206262618
Satellite	2019	9.65959596	0.18135169	-0.076074183	2.073183223	3.820399691	2.952315803
Faeder	2019	9.65959596	0.18135169	-0.076074183	0.438430989	3.017351237	1.730737177
Independent	2017	9.785858586	0.188383542	-0.06680901	1.668688347	3.232816681	2.447290943
Satellite	2017	9.785858586	0.188383542	-0.06680901	1.29316222	3.109018543	2.193344128
Faeder	2017	9.785858586	0.188383542	-0.06680901	-0.283980568	2.210481588	0.971765502
Independent	2018	9.785858586	0.188383542	-0.06680901	0.753593424	2.323459865	1.530678745
Satellite	2018	9.785858586	0.188383542	-0.06680901	0.344510954	2.166146755	1.27673193
Faeder	2018	9.785858586	0.188383542	-0.06680901	-1.220382725	1.312731326	0.055153304
Independent	2019	9.785858586	0.188383542	-0.06680901	2.425026678	3.910635645	3.167026923
Satellite	2019	9.785858586	0.188383542	-0.06680901	2.039884812	3.779254745	2.913080108
Faeder	2019	9.785858586	0.188383542	-0.06680901	0.386842873	2.989863374	1.691501482
Independent	2017	9.912121212	0.195415393	-0.057060581	1.630799926	3.194746337	2.406403691
Satellite	2017	9.912121212	0.195415393	-0.057060581	1.252142559	3.06600186	2.152456876
Faeder	2017	9.912121212	0.195415393	-0.057060581	-0.332747419	2.17229498	0.93087825
Independent	2018	9.912121212	0.195415393	-0.057060581	0.709037638	2.290011333	1.489791493
Satellite	2018	9.912121212	0.195415393	-0.057060581	0.304365304	2.125529602	1.235844678
Faeder	2018	9.912121212	0.195415393	-0.057060581	-1.269885922	1.282942892	0.014266052
Independent	2019	9.912121212	0.195415393	-0.057060581	2.377785336	3.874553233	3.126139671
Satellite	2019	9.912121212	0.195415393	-0.057060581	1.993110688	3.739515583	2.872192856
Faeder	2019	9.912121212	0.195415393	-0.057060581	0.333349434	2.962464187	1.65061423
Independent	2017	10.03838384	0.202447244	-0.046828897	1.591026916	3.15339336	2.363864882
Satellite	2017	10.03838384	0.202447244	-0.046828897	1.208902916	3.015458935	2.109918067
Faeder	2017	10.03838384	0.202447244	-0.046828897	-0.375238809	2.144375125	0.888339441
Independent	2018	10.03838384	0.202447244	-0.046828897	0.667565521	2.251956241	1.447252684
Satellite	2018	10.03838384	0.202447244	-0.046828897	0.258056882	2.091188493	1.193305868
Faeder	2018	10.03838384	0.202447244	-0.046828897	-1.323750623	1.25266916	-0.028272757
Independent	2019	10.03838384	0.202447244	-0.046828897	2.327917751	3.841804488	3.083600862
Satellite	2019	10.03838384	0.202447244	-0.046828897	1.949665014	3.701529191	2.829654047
Faeder	2019	10.03838384	0.202447244	-0.046828897	0.279226328	2.92802748	1.608075421
Independent	2017	10.16464646	0.209479096	-0.036113957	1.547417354	3.106582863	2.319674516
Satellite	2017	10.16464646	0.209479096	-0.036113957	1.165978494	2.970599163	2.065727701
Faeder	2017	10.16464646	0.209479096	-0.036113957	-0.425035693	2.110372977	0.844149075
Independent	2018	10.16464646	0.209479096	-0.036113957	0.616402362	2.215237211	1.403062317
Satellite	2018	10.16464646	0.209479096	-0.036113957	0.22182681	2.051440108	1.149115502
Faeder	2018	10.16464646	0.209479096	-0.036113957	-1.37918799	1.218769889	-0.072463123
Independent	2019	10.16464646	0.209479096	-0.036113957	2.27289208	3.80628373	3.039410496
Satellite	2019	10.16464646	0.209479096	-0.036113957	1.903328218	3.663274496	2.78546368
Faeder	2019	10.16464646	0.209479096	-0.036113957	0.22620863	2.897546595	1.563885055
Independent	2017	10.29090909	0.216510947	-0.024915762	1.505282609	3.067099785	2.273832593
Satellite	2017	10.29090909	0.216510947	-0.024915762	1.123713052	2.922764669	2.019885778
Faeder	2017	10.29090909	0.216510947	-0.024915762	-0.479745265	2.072439713	0.798307152
Independent	2018	10.29090909	0.216510947	-0.024915762	0.56280051	2.16975053	1.357220394
Satellite	2018	10.29090909	0.216510947	-0.024915762	0.182012322	2.002051109	1.103273579
Faeder	2018	10.29090909	0.216510947	-0.024915762	-1.432463174	1.187888128	-0.118305047
Independent	2019	10.29090909	0.216510947	-0.024915762	2.214342163	3.769787104	2.993568573
Satellite	2019	10.29090909	0.216510947	-0.024915762	1.855067925	3.625079506	2.739621757
Faeder	2019	10.29090909	0.216510947	-0.024915762	0.171303699	2.861747124	1.518043132
Independent	2017	10.41717172	0.223542798	-0.013234312	1.456400947	3.022999092	2.226339113
Satellite	2017	10.41717172	0.223542798	-0.013234312	1.082832255	2.871992419	1.972392298
Faeder	2017	10.41717172	0.223542798	-0.013234312	-0.539248363	2.038498178	0.750813672
Independent	2018	10.41717172	0.223542798	-0.013234312	0.508758657	2.132662497	1.309726914
Satellite	2018	10.41717172	0.223542798	-0.013234312	0.128512855	1.956209479	1.055780099
Faeder	2018	10.41717172	0.223542798	-0.013234312	-1.488384444	1.149982144	-0.165798526
Independent	2019	10.41717172	0.223542798	-0.013234312	2.15585528	3.7364215	2.946075093
Satellite	2019	10.41717172	0.223542798	-0.013234312	1.810657898	3.584162786	2.692128277
Faeder	2019	10.41717172	0.223542798	-0.013234312	0.112985212	2.825291177	1.470549652
Independent	2017	10.54343434	0.230574649	-0.001069607	1.405041625	2.977465929	2.177194076
Satellite	2017	10.54343434	0.230574649	-0.001069607	1.03347986	2.823794565	1.923247261
Faeder	2017	10.54343434	0.230574649	-0.001069607	-0.596714015	2.001234516	0.701668635
Independent	2018	10.54343434	0.230574649	-0.001069607	0.458392724	2.090861998	1.260581878
Satellite	2018	10.54343434	0.230574649	-0.001069607	0.085793443	1.909260988	1.006635062
Faeder	2018	10.54343434	0.230574649	-0.001069607	-1.550886946	1.119767847	-0.214943563
Independent	2019	10.54343434	0.230574649	-0.001069607	2.098098338	3.697729229	2.896930056
Satellite	2019	10.54343434	0.230574649	-0.001069607	1.759230993	3.543399113	2.642983241
Faeder	2019	10.54343434	0.230574649	-0.001069607	0.050430125	2.787761096	1.421404615
Independent	2017	10.66969697	0.237606501	0.011578354	1.339904436	2.933416018	2.126397482
Satellite	2017	10.66969697	0.237606501	0.011578354	0.98222693	2.775755803	1.872450667
Faeder	2017	10.66969697	0.237606501	0.011578354	-0.655542808	1.955065868	0.650872041
Independent	2018	10.66969697	0.237606501	0.011578354	0.40131247	2.049974735	1.209785284
Satellite	2018	10.66969697	0.237606501	0.011578354	0.030765761	1.863930503	0.955838469
Faeder	2018	10.66969697	0.237606501	0.011578354	-1.606734895	1.07614835	-0.265740157
Independent	2019	10.66969697	0.237606501	0.011578354	2.028215226	3.659520886	2.846133462
Satellite	2019	10.66969697	0.237606501	0.011578354	1.7047118	3.49923281	2.592186647
Faeder	2019	10.66969697	0.237606501	0.011578354	-0.011624394	2.753270701	1.370608021
Independent	2017	10.7959596	0.244638352	0.02470957	1.277182558	2.897837333	2.073949331
Satellite	2017	10.7959596	0.244638352	0.02470957	0.932317552	2.725243263	1.820002516
Faeder	2017	10.7959596	0.244638352	0.02470957	-0.719375457	1.914121321	0.59842389
Independent	2018	10.7959596	0.244638352	0.02470957	0.332665847	2.00744278	1.157337133
Satellite	2018	10.7959596	0.244638352	0.02470957	-0.020970476	1.821755238	0.903390318
Faeder	2018	10.7959596	0.244638352	0.02470957	-1.665936887	1.03414049	-0.318188308
Independent	2019	10.7959596	0.244638352	0.02470957	1.959433795	3.624809769	2.793685311
Satellite	2019	10.7959596	0.244638352	0.02470957	1.6452779	3.456483391	2.539738496
Faeder	2019	10.7959596	0.244638352	0.02470957	-0.082848632	2.710207232	1.31815987
Independent	2017	10.92222222	0.251670203	0.038324041	1.21831799	2.851589296	2.019849623
Satellite	2017	10.92222222	0.251670203	0.038324041	0.874649932	2.677264426	1.765902808
Faeder	2017	10.92222222	0.251670203	0.038324041	-0.785875113	1.867813465	0.544324183
Independent	2018	10.92222222	0.251670203	0.038324041	0.273081547	1.960904831	1.103237425
Satellite	2018	10.92222222	0.251670203	0.038324041	-0.07303249	1.777145839	0.84929061
Faeder	2018	10.92222222	0.251670203	0.038324041	-1.726469293	0.994297249	-0.372288016
Independent	2019	10.92222222	0.251670203	0.038324041	1.893381574	3.589627433	2.739585603
Satellite	2019	10.92222222	0.251670203	0.038324041	1.586545352	3.414955017	2.485638788
Faeder	2019	10.92222222	0.251670203	0.038324041	-0.156042811	2.6742095	1.264060162
Independent	2017	11.04848485	0.258702054	0.052421767	1.153825133	2.804005015	1.964098359
Satellite	2017	11.04848485	0.258702054	0.052421767	0.817389311	2.63018596	1.710151544
Faeder	2017	11.04848485	0.258702054	0.052421767	-0.851872119	1.827737223	0.488572918
Independent	2018	11.04848485	0.258702054	0.052421767	0.206670385	1.915197738	1.047486161
Satellite	2018	11.04848485	0.258702054	0.052421767	-0.134482509	1.729740003	0.793539345
Faeder	2018	11.04848485	0.258702054	0.052421767	-1.79161025	0.950463096	-0.42803928
Independent	2019	11.04848485	0.258702054	0.052421767	1.822636736	3.55012218	2.683834339
Satellite	2019	11.04848485	0.258702054	0.052421767	1.520353679	3.373839073	2.429887524
Faeder	2019	11.04848485	0.258702054	0.052421767	-0.228686929	2.635653835	1.208308898
Independent	2017	11.17474747	0.265733906	0.067002749	1.089174116	2.756599165	1.906695537
Satellite	2017	11.17474747	0.265733906	0.067002749	0.760874251	2.574847373	1.652748722
Faeder	2017	11.17474747	0.265733906	0.067002749	-0.920839689	1.780891547	0.431170096
Independent	2018	11.17474747	0.265733906	0.067002749	0.129532485	1.866532689	0.990083339
Satellite	2018	11.17474747	0.265733906	0.067002749	-0.202139706	1.679871154	0.736136524
Faeder	2018	11.17474747	0.265733906	0.067002749	-1.865434758	0.911322533	-0.485442102
Independent	2019	11.17474747	0.265733906	0.067002749	1.752697785	3.516595551	2.626431517
Satellite	2019	11.17474747	0.265733906	0.067002749	1.455002926	3.32907058	2.372484702
Faeder	2019	11.17474747	0.265733906	0.067002749	-0.300349032	2.599263101	1.150906076
Independent	2017	11.3010101	0.272765757	0.082066986	1.014856846	2.704809723	1.847641159
Satellite	2017	11.3010101	0.272765757	0.082066986	0.699942927	2.521864784	1.593694344
Faeder	2017	11.3010101	0.272765757	0.082066986	-0.995056401	1.733826271	0.372115718
Independent	2018	11.3010101	0.272765757	0.082066986	0.04894706	1.821712494	0.93102896
Satellite	2018	11.3010101	0.272765757	0.082066986	-0.268330455	1.632218928	0.677082145
Faeder	2018	11.3010101	0.272765757	0.082066986	-1.944307612	0.871939158	-0.544496481
Independent	2019	11.3010101	0.272765757	0.082066986	1.674644692	3.485732536	2.567377139
Satellite	2019	11.3010101	0.272765757	0.082066986	1.384175072	3.287189278	2.313430323
Faeder	2019	11.3010101	0.272765757	0.082066986	-0.377430063	2.562163162	1.091851698
Independent	2017	11.42727273	0.279797608	0.097614479	0.944948351	2.651783928	1.786935223
Satellite	2017	11.42727273	0.279797608	0.097614479	0.633282371	2.466236618	1.532988408
Faeder	2017	11.42727273	0.279797608	0.097614479	-1.075476573	1.693943539	0.311409782
Independent	2018	11.42727273	0.279797608	0.097614479	-0.022349375	1.772186856	0.870323025
Satellite	2018	11.42727273	0.279797608	0.097614479	-0.338318206	1.579393108	0.61637621
Faeder	2018	11.42727273	0.279797608	0.097614479	-2.017601145	0.824935129	-0.605202416
Independent	2019	11.42727273	0.279797608	0.097614479	1.593191103	3.447095111	2.506671203
Satellite	2019	11.42727273	0.279797608	0.097614479	1.307771827	3.240444421	2.252724388
Faeder	2019	11.42727273	0.279797608	0.097614479	-0.4550019	2.525846446	1.031145762
Independent	2017	11.55353535	0.286829459	0.113645226	0.867169531	2.60640877	1.724577731
Satellite	2017	11.55353535	0.286829459	0.113645226	0.569044723	2.412202942	1.470630916
Faeder	2017	11.55353535	0.286829459	0.113645226	-1.151691554	1.646935931	0.24905229
Independent	2018	11.55353535	0.286829459	0.113645226	-0.100878569	1.730744254	0.807965533
Satellite	2018	11.55353535	0.286829459	0.113645226	-0.406559107	1.52656109	0.554018717
Faeder	2018	11.55353535	0.286829459	0.113645226	-2.098504588	0.782041981	-0.667559908
Independent	2019	11.55353535	0.286829459	0.113645226	1.506271461	3.408329634	2.444313711
Satellite	2019	11.55353535	0.286829459	0.113645226	1.229628291	3.197015266	2.190366896
Faeder	2019	11.55353535	0.286829459	0.113645226	-0.54040774	2.485316024	0.96878827
Independent	2017	11.67979798	0.293861311	0.130159229	0.784853978	2.557863047	1.660568681
Satellite	2017	11.67979798	0.293861311	0.130159229	0.500724836	2.356655521	1.406621866
Faeder	2017	11.67979798	0.293861311	0.130159229	-1.224223567	1.599377389	0.185043241
Independent	2018	11.67979798	0.293861311	0.130159229	-0.184399198	1.686107087	0.743956483
Satellite	2018	11.67979798	0.293861311	0.130159229	-0.479308069	1.47751832	0.490009668
Faeder	2018	11.67979798	0.293861311	0.130159229	-2.181282778	0.738020229	-0.731568958
Independent	2019	11.67979798	0.293861311	0.130159229	1.410834094	3.366850557	2.380304661
Satellite	2019	11.67979798	0.293861311	0.130159229	1.145909488	3.142560318	2.126357846
Faeder	2019	11.67979798	0.293861311	0.130159229	-0.62136655	2.447464906	0.90477922
Independent	2017	11.80606061	0.300893162	0.147156487	0.704281664	2.510369484	1.594908075
Satellite	2017	11.80606061	0.300893162	0.147156487	0.428189127	2.299400443	1.34096126
Faeder	2017	11.80606061	0.300893162	0.147156487	-1.300973772	1.546173466	0.119382634
Independent	2018	11.80606061	0.300893162	0.147156487	-0.267766009	1.632919811	0.678295877
Satellite	2018	11.80606061	0.300893162	0.147156487	-0.560677511	1.422541764	0.424349062
Faeder	2018	11.80606061	0.300893162	0.147156487	-2.265857663	0.690128683	-0.797229564
Independent	2019	11.80606061	0.300893162	0.147156487	1.324705637	3.323527457	2.314644055
Satellite	2019	11.80606061	0.300893162	0.147156487	1.068478623	3.095811603	2.06069724
Faeder	2019	11.80606061	0.300893162	0.147156487	-0.703809846	2.411580658	0.839118614
Independent	2017	11.93232323	0.307925013	0.164637001	0.623147545	2.460885899	1.527595912
Satellite	2017	11.93232323	0.307925013	0.164637001	0.34430491	2.248219776	1.273649097
Faeder	2017	11.93232323	0.307925013	0.164637001	-1.39823928	1.498969378	0.052070471
Independent	2018	11.93232323	0.307925013	0.164637001	-0.353473268	1.587375695	0.610983714
Satellite	2018	11.93232323	0.307925013	0.164637001	-0.640470273	1.369268114	0.357036899
Faeder	2018	11.93232323	0.307925013	0.164637001	-2.352993349	0.637561751	-0.864541727
Independent	2019	11.93232323	0.307925013	0.164637001	1.23104197	3.282112948	2.247331892
Satellite	2019	11.93232323	0.307925013	0.164637001	0.984943118	3.046458879	1.993385077
Faeder	2019	11.93232323	0.307925013	0.164637001	-0.802103301	2.362756741	0.771806451
Independent	2017	12.05858586	0.314956865	0.18260077	0.525484604	2.417052809	1.458632192
Satellite	2017	12.05858586	0.314956865	0.18260077	0.261777892	2.197870152	1.204685377
Faeder	2017	12.05858586	0.314956865	0.18260077	-1.485473854	1.451749638	-0.016893249
Independent	2018	12.05858586	0.314956865	0.18260077	-0.445360123	1.540672453	0.542019993
Satellite	2018	12.05858586	0.314956865	0.18260077	-0.722216578	1.316247932	0.288073178
Faeder	2018	12.05858586	0.314956865	0.18260077	-2.444788754	0.595978231	-0.933505447
Independent	2019	12.05858586	0.314956865	0.18260077	1.131699054	3.244371538	2.178368172
Satellite	2019	12.05858586	0.314956865	0.18260077	0.895447769	2.999752038	1.924421357
Faeder	2019	12.05858586	0.314956865	0.18260077	-0.901024153	2.320846817	0.702842731
Independent	2017	12.18484848	0.321988716	0.201047794	0.440209601	2.37271638	1.388016915
Satellite	2017	12.18484848	0.321988716	0.201047794	0.174099607	2.143319952	1.1340701
Faeder	2017	12.18484848	0.321988716	0.201047794	-1.578893825	1.407444772	-0.087508526
Independent	2018	12.18484848	0.321988716	0.201047794	-0.544644591	1.490213332	0.471404716
Satellite	2018	12.18484848	0.321988716	0.201047794	-0.813557102	1.269866986	0.217457901
Faeder	2018	12.18484848	0.321988716	0.201047794	-2.53429654	0.546794604	-1.004120725
Independent	2019	12.18484848	0.321988716	0.201047794	1.027818719	3.198794435	2.107752895
Satellite	2019	12.18484848	0.321988716	0.201047794	0.798907519	2.951338354	1.853806079
Faeder	2019	12.18484848	0.321988716	0.201047794	-0.997748968	2.282550513	0.632227454
Independent	2017	12.31111111	0.329020567	0.219978073	0.337677368	2.325745694	1.315750081
Satellite	2017	12.31111111	0.329020567	0.219978073	0.080331078	2.093697204	1.061803266
Faeder	2017	12.31111111	0.329020567	0.219978073	-1.673240439	1.356474654	-0.15977536
Independent	2018	12.31111111	0.329020567	0.219978073	-0.64812633	1.444039044	0.399137882
Satellite	2018	12.31111111	0.329020567	0.219978073	-0.902473165	1.216118495	0.145191067
Faeder	2018	12.31111111	0.329020567	0.219978073	-2.631008493	0.503571828	-1.076387559
Independent	2019	12.31111111	0.329020567	0.219978073	0.920256098	3.1580096	2.03548606
Satellite	2019	12.31111111	0.329020567	0.219978073	0.70688804	2.903623145	1.781539245
Faeder	2019	12.31111111	0.329020567	0.219978073	-1.094456561	2.237881306	0.55996062
Independent	2017	12.43737374	0.336052418	0.239391607	0.236060227	2.284278159	1.24183169
Satellite	2017	12.43737374	0.336052418	0.239391607	-0.007916936	2.038500197	0.987884875
Faeder	2017	12.43737374	0.336052418	0.239391607	-1.773525553	1.311406972	-0.233693751
Independent	2018	12.43737374	0.336052418	0.239391607	-0.751426524	1.403521188	0.325219491
Satellite	2018	12.43737374	0.336052418	0.239391607	-1.00195321	1.164996978	0.071272676
Faeder	2018	12.43737374	0.336052418	0.239391607	-2.732697697	0.455932037	-1.15030595
Independent	2019	12.43737374	0.336052418	0.239391607	0.813112333	3.113440359	1.961567669
Satellite	2019	12.43737374	0.336052418	0.239391607	0.604700869	2.85627852	1.707620854
Faeder	2019	12.43737374	0.336052418	0.239391607	-1.192536661	2.198676217	0.486042229
Independent	2017	12.56363636	0.34308427	0.259288397	0.12999586	2.235467463	1.166261742
Satellite	2017	12.56363636	0.34308427	0.259288397	-0.104259982	1.981009844	0.912314927
Faeder	2017	12.56363636	0.34308427	0.259288397	-1.877705976	1.265573533	-0.309263699
Independent	2018	12.56363636	0.34308427	0.259288397	-0.858979179	1.352790014	0.249649543
Satellite	2018	12.56363636	0.34308427	0.259288397	-1.098473538	1.115563885	-0.004297272
Faeder	2018	12.56363636	0.34308427	0.259288397	-2.837952736	0.412526224	-1.225875897
Independent	2019	12.56363636	0.34308427	0.259288397	0.701765632	3.072513055	1.885997722
Satellite	2019	12.56363636	0.34308427	0.259288397	0.494152834	2.805858811	1.632050906
Faeder	2019	12.56363636	0.34308427	0.259288397	-1.298147047	2.152071247	0.410472281
Independent	2017	12.68989899	0.350116121	0.279668442	0.020310353	2.19419026	1.089040237
Satellite	2017	12.68989899	0.350116121	0.279668442	-0.21184717	1.922430063	0.835093422
Faeder	2017	12.68989899	0.350116121	0.279668442	-1.976516152	1.224291156	-0.386485204
Independent	2018	12.68989899	0.350116121	0.279668442	-0.965254799	1.311939809	0.172428039
Satellite	2018	12.68989899	0.350116121	0.279668442	-1.197943774	1.071417145	-0.081518776
Faeder	2018	12.68989899	0.350116121	0.279668442	-2.944682239	0.368959662	-1.303097402
Independent	2019	12.68989899	0.350116121	0.279668442	0.591491084	3.034087888	1.808776217
Satellite	2019	12.68989899	0.350116121	0.279668442	0.380027455	2.757430766	1.554829402
Faeder	2019	12.68989899	0.350116121	0.279668442	-1.405523002	2.099999953	0.333250776
Independent	2017	12.81616162	0.357147972	0.300531743	-0.094355692	2.142134368	1.010167175
Satellite	2017	12.81616162	0.357147972	0.300531743	-0.310295852	1.867956014	0.75622036
Faeder	2017	12.81616162	0.357147972	0.300531743	-2.082648771	1.173623151	-0.465358266
Independent	2018	12.81616162	0.357147972	0.300531743	-1.077698356	1.268533688	0.093554977
Satellite	2018	12.81616162	0.357147972	0.300531743	-1.297109779	1.015829237	-0.160391838
Faeder	2018	12.81616162	0.357147972	0.300531743	-3.054948468	0.333056337	-1.381970464
Independent	2019	12.81616162	0.357147972	0.300531743	0.48522076	2.989650285	1.729903155
Satellite	2019	12.81616162	0.357147972	0.300531743	0.262207201	2.709571278	1.47595634
Faeder	2019	12.81616162	0.357147972	0.300531743	-1.521741272	2.050316417	0.254377714
Independent	2017	12.94242424	0.364179823	0.321878299	-0.209266075	2.090574522	0.929642556
Satellite	2017	12.94242424	0.364179823	0.321878299	-0.410990785	1.816169195	0.675695741
Faeder	2017	12.94242424	0.364179823	0.321878299	-2.187554656	1.120992276	-0.545882885
Independent	2018	12.94242424	0.364179823	0.321878299	-1.195050614	1.227364417	0.013030358
Satellite	2018	12.94242424	0.364179823	0.321878299	-1.40773988	0.967863834	-0.240916457
Faeder	2018	12.94242424	0.364179823	0.321878299	-3.162425602	0.284641284	-1.462495083
Independent	2019	12.94242424	0.364179823	0.321878299	0.368787743	2.949680991	1.649378536
Satellite	2019	12.94242424	0.364179823	0.321878299	0.15267399	2.66408431	1.395431721
Faeder	2019	12.94242424	0.364179823	0.321878299	-1.634435315	2.012254562	0.173853095
Independent	2017	13.06868687	0.371211675	0.34370811	-0.320778843	2.042255637	0.847466381
Satellite	2017	13.06868687	0.371211675	0.34370811	-0.531645875	1.762476805	0.593519566
Faeder	2017	13.06868687	0.371211675	0.34370811	-2.293187664	1.066294503	-0.62805906
Independent	2018	13.06868687	0.371211675	0.34370811	-1.31536882	1.176711456	-0.069145818
Satellite	2018	13.06868687	0.371211675	0.34370811	-1.517729492	0.913778566	-0.323092633
Faeder	2018	13.06868687	0.371211675	0.34370811	-3.280452949	0.231587409	-1.544671259
Independent	2019	13.06868687	0.371211675	0.34370811	0.246413679	2.911104651	1.567202361
Satellite	2019	13.06868687	0.371211675	0.34370811	0.037519662	2.623687936	1.313255545
Faeder	2019	13.06868687	0.371211675	0.34370811	-1.746500436	1.965288194	0.09167692
Independent	2017	13.19494949	0.378243526	0.366021176	-0.437843316	1.99743011	0.763638648
Satellite	2017	13.19494949	0.378243526	0.366021176	-0.643083731	1.715589807	0.509691833
Faeder	2017	13.19494949	0.378243526	0.366021176	-2.418517851	1.020770878	-0.711886793
Independent	2018	13.19494949	0.378243526	0.366021176	-1.440407846	1.12322308	-0.15297355
Satellite	2018	13.19494949	0.378243526	0.366021176	-1.626445699	0.851863878	-0.406920365
Faeder	2018	13.19494949	0.378243526	0.366021176	-3.394313563	0.17813184	-1.628498991
Independent	2019	13.19494949	0.378243526	0.366021176	0.117423325	2.866953086	1.483374628
Satellite	2019	13.19494949	0.378243526	0.366021176	-0.076681113	2.576447911	1.229427813
Faeder	2019	13.19494949	0.378243526	0.366021176	-1.873569913	1.91705352	0.007849187
Independent	2017	13.32121212	0.385275377	0.388817497	-0.558080448	1.952593206	0.678159359
Satellite	2017	13.32121212	0.385275377	0.388817497	-0.761182832	1.659008005	0.424212543
Faeder	2017	13.32121212	0.385275377	0.388817497	-2.541068775	0.979683183	-0.797366082
Independent	2018	13.32121212	0.385275377	0.388817497	-1.568298767	1.083935989	-0.23845284
Satellite	2018	13.32121212	0.385275377	0.388817497	-1.744301743	0.799632268	-0.492399655
Faeder	2018	13.32121212	0.385275377	0.388817497	-3.50948042	0.130940739	-1.713978281
Independent	2019	13.32121212	0.385275377	0.388817497	-0.007449234	2.830742006	1.397895338
Satellite	2019	13.32121212	0.385275377	0.388817497	-0.196291984	2.52322672	1.143948523
Faeder	2019	13.32121212	0.385275377	0.388817497	-1.989954735	1.874041015	-0.077630103
Independent	2017	13.44747475	0.392307229	0.412097074	-0.683410228	1.901009456	0.591028512
Satellite	2017	13.44747475	0.392307229	0.412097074	-0.882870313	1.607417441	0.337081697
Faeder	2017	13.44747475	0.392307229	0.412097074	-2.657176153	0.932262319	-0.884496929
Independent	2018	13.44747475	0.392307229	0.412097074	-1.700630942	1.031914342	-0.325583686
Satellite	2018	13.44747475	0.392307229	0.412097074	-1.865834676	0.747221077	-0.579530501
Faeder	2018	13.44747475	0.392307229	0.412097074	-3.62674687	0.077981318	-1.801109127
Independent	2019	13.44747475	0.392307229	0.412097074	-0.138735159	2.78977111	1.310764492
Satellite	2019	13.44747475	0.392307229	0.412097074	-0.320217447	2.484154399	1.056817677
Faeder	2019	13.44747475	0.392307229	0.412097074	-2.116667135	1.832235507	-0.164760949
Independent	2017	13.57373737	0.39933908	0.435859906	-0.813753044	1.854731842	0.502246109
Satellite	2017	13.57373737	0.39933908	0.435859906	-1.005419094	1.547824207	0.248299294
Faeder	2017	13.57373737	0.39933908	0.435859906	-2.777824736	0.881324218	-0.973279332
Independent	2018	13.57373737	0.39933908	0.435859906	-1.825995792	0.986709756	-0.41436609
Satellite	2018	13.57373737	0.39933908	0.435859906	-1.995123795	0.696290095	-0.668312905
Faeder	2018	13.57373737	0.39933908	0.435859906	-3.753941582	0.019603414	-1.889891531
Independent	2019	13.57373737	0.39933908	0.435859906	-0.275445043	2.743740411	1.221982088
Satellite	2019	13.57373737	0.39933908	0.435859906	-0.450514465	2.436828046	0.968035273
Faeder	2019	13.57373737	0.39933908	0.435859906	-2.239776089	1.782993423	-0.253543352
Independent	2017	13.7	0.406370931	0.460105994	-0.946455644	1.807994024	0.411812148
Satellite	2017	13.7	0.406370931	0.460105994	-1.129953259	1.497114616	0.157865333
Faeder	2017	13.7	0.406370931	0.460105994	-2.90033408	0.829398624	-1.063713293
Independent	2018	13.7	0.406370931	0.460105994	-1.950782854	0.943203686	-0.50480005
Satellite	2018	13.7	0.406370931	0.460105994	-2.12794101	0.63634831	-0.758746865
Faeder	2018	13.7	0.406370931	0.460105994	-3.881656132	-0.026825631	-1.980325491
Independent	2019	13.7	0.406370931	0.460105994	-0.414347439	2.702799946	1.131548128
Satellite	2019	13.7	0.406370931	0.460105994	-0.585868028	2.385659535	0.877601313
Faeder	2019	13.7	0.406370931	0.460105994	-2.376453421	1.740230059	-0.343977313
