# Supplementary material for: Intralocus conflicts associated with a supergene
Source: Nat Commun. 2022 Mar 16;13:1384. doi: 10.1038/s41467-022-29033-w (PMC8927407; doi:10.1038/s41467-022-29033-w)
Supplement: Supplementary file 4 — Source Data [file 41467_2022_29033_MOESM4_ESM.zip › Source Data/Supplementary_Fig1_raw_female_age.csv]

observations	year	pen	age	m_morph
1	2017	2017_1	11	1_R
2	2017	2017_1	6	1_R
3	2017	2017_1	6	1_R
4	2017	2017_1	6	1_R
5	2017	2017_1	6	1_R
6	2017	2017_1	6	1_R
7	2017	2017_1	6	1_R
8	2017	2017_1	6	1_R
9	2017	2017_1	5	1_R
10	2017	2017_1	5	1_R
11	2017	2017_1	5	1_R
12	2017	2017_1	4	1_R
13	2017	2017_1	4	1_R
14	2017	2017_1	4	1_R
15	2017	2017_1	4	1_R
16	2017	2017_1	4	1_R
17	2017	2017_1	4	1_R
18	2017	2017_1	4	1_R
19	2017	2017_1	4	1_R
20	2017	2017_1	4	1_R
21	2017	2017_1	4	1_R
22	2017	2017_1	3	1_R
23	2017	2017_1	3	1_R
24	2017	2017_1	3	1_R
25	2017	2017_1	3	1_R
26	2017	2017_1	3	1_R
27	2017	2017_1	3	1_R
28	2017	2017_1	3	1_R
29	2017	2017_1	3	1_R
30	2017	2017_1	3	1_R
31	2017	2017_1	3	1_R
32	2017	2017_1	3	1_R
33	2017	2017_1	3	1_R
34	2017	2017_1	2	1_R
35	2017	2017_1	2	1_R
36	2017	2017_1	2	1_R
37	2017	2017_1	1	1_R
38	2017	2017_1	1	1_R
39	2017	2017_6	6	1_R
40	2017	2017_6	6	1_R
41	2017	2017_6	6	1_R
42	2017	2017_6	4	1_R
43	2017	2017_6	4	1_R
44	2017	2017_6	4	1_R
45	2017	2017_6	4	1_R
46	2017	2017_6	4	1_R
47	2017	2017_6	4	1_R
48	2017	2017_6	4	1_R
49	2017	2017_6	4	1_R
50	2017	2017_6	4	1_R
51	2017	2017_6	4	1_R
52	2017	2017_6	4	1_R
53	2017	2017_6	4	1_R
54	2017	2017_8	3	1_R
55	2017	2017_8	3	1_R
56	2017	2017_8	3	1_R
57	2017	2017_8	3	1_R
58	2017	2017_8	3	1_R
59	2017	2017_8	3	1_R
60	2017	2017_8	3	1_R
61	2017	2017_8	3	1_R
62	2017	2017_8	2	1_R
63	2017	2017_8	2	1_R
64	2017	2017_8	2	1_R
65	2017	2017_8	2	1_R
66	2017	2017_8	1	1_R
67	2017	2017_8	1	1_R
68	2017	2017_8	1	1_R
69	2017	2017_8	1	1_R
70	2017	2017_A	15	1_R
71	2017	2017_A	15	1_R
72	2017	2017_A	15	1_R
73	2017	2017_A	13	1_R
74	2017	2017_A	13	1_R
75	2017	2017_A	13	1_R
76	2017	2017_A	13	1_R
77	2017	2017_A	13	1_R
78	2017	2017_A	13	1_R
79	2017	2017_A	13	1_R
80	2017	2017_A	13	1_R
81	2017	2017_A	12	1_R
82	2017	2017_A	11	1_R
83	2017	2017_A	11	1_R
84	2017	2017_A	11	1_R
85	2017	2017_C	11	1_R
86	2017	2017_C	11	1_R
87	2017	2017_C	6	1_R
88	2017	2017_C	5	1_R
89	2017	2017_C	5	1_R
90	2017	2017_C	5	1_R
91	2017	2017_C	5	1_R
92	2017	2017_C	5	1_R
93	2017	2017_C	5	1_R
94	2017	2017_C	5	1_R
95	2017	2017_C	5	1_R
96	2017	2017_C	4	1_R
97	2017	2017_C	4	1_R
98	2017	2017_C	4	1_R
99	2017	2017_C	4	1_R
100	2017	2017_C	4	1_R
101	2017	2017_C	4	1_R
102	2017	2017_F	9	1_R
103	2017	2017_F	9	1_R
104	2017	2017_F	9	1_R
105	2017	2017_F	9	1_R
106	2017	2017_F	9	1_R
107	2017	2017_F	9	1_R
108	2017	2017_F	9	1_R
109	2017	2017_F	8	1_R
110	2017	2017_F	8	1_R
111	2017	2017_F	7	1_R
112	2017	2017_F	7	1_R
113	2017	2017_F	7	1_R
114	2017	2017_F	7	1_R
115	2017	2017_5	6	2_S
116	2017	2017_5	5	2_S
117	2017	2017_5	5	2_S
118	2017	2017_5	5	2_S
119	2017	2017_5	4	2_S
120	2017	2017_5	4	2_S
121	2017	2017_5	4	2_S
122	2017	2017_5	4	2_S
123	2017	2017_5	4	2_S
124	2017	2017_7	3	2_S
125	2017	2017_7	3	2_S
126	2017	2017_7	3	2_S
127	2017	2017_7	3	2_S
128	2017	2017_7	3	2_S
129	2017	2017_7	3	2_S
130	2017	2017_7	3	2_S
131	2017	2017_7	3	2_S
132	2017	2017_7	3	2_S
133	2017	2017_7	3	2_S
134	2017	2017_7	1	2_S
135	2017	2017_7	1	2_S
136	2017	2017_B	19	2_S
137	2017	2017_B	19	2_S
138	2017	2017_B	14	2_S
139	2017	2017_B	14	2_S
140	2017	2017_B	13	2_S
141	2017	2017_B	13	2_S
142	2017	2017_B	11	2_S
143	2017	2017_B	10	2_S
144	2017	2017_B	10	2_S
145	2017	2017_E	9	2_S
146	2017	2017_E	9	2_S
147	2017	2017_E	9	2_S
148	2017	2017_E	9	2_S
149	2017	2017_E	9	2_S
150	2017	2017_E	9	2_S
151	2017	2017_E	8	2_S
152	2017	2017_E	7	2_S
153	2017	2017_E	7	2_S
154	2017	2017_D	11	3_C
155	2017	2017_D	11	3_C
156	2017	2017_D	9	3_C
157	2017	2017_D	9	3_C
158	2017	2017_D	8	3_C
159	2017	2017_D	8	3_C
160	2017	2017_D	8	3_C
161	2017	2017_D	5	3_C
162	2017	2017_D	5	3_C
163	2017	2017_D	5	3_C
164	2017	2017_D	5	3_C
165	2017	2017_D	5	3_C
166	2017	2017_D	5	3_C
167	2017	2017_D	5	3_C
168	2017	2017_D	5	3_C
169	2017	2017_D	2	3_C
170	2017	2017_D	1	3_C
171	2018	2018_1	10	1_R
172	2018	2018_1	7	1_R
173	2018	2018_1	7	1_R
174	2018	2018_1	6	1_R
175	2018	2018_1	6	1_R
176	2018	2018_1	6	1_R
177	2018	2018_1	6	1_R
178	2018	2018_1	5	1_R
179	2018	2018_1	5	1_R
180	2018	2018_1	5	1_R
181	2018	2018_1	5	1_R
182	2018	2018_1	5	1_R
183	2018	2018_1	5	1_R
184	2018	2018_1	5	1_R
185	2018	2018_1	5	1_R
186	2018	2018_1	5	1_R
187	2018	2018_1	5	1_R
188	2018	2018_1	5	1_R
189	2018	2018_1	4	1_R
190	2018	2018_1	4	1_R
191	2018	2018_1	4	1_R
192	2018	2018_1	4	1_R
193	2018	2018_1	3	1_R
194	2018	2018_1	3	1_R
195	2018	2018_4	16	1_R
196	2018	2018_4	16	1_R
197	2018	2018_4	16	1_R
198	2018	2018_4	13	1_R
199	2018	2018_4	12	1_R
200	2018	2018_4	12	1_R
201	2018	2018_4	10	1_R
202	2018	2018_4	7	1_R
203	2018	2018_4	7	1_R
204	2018	2018_4	7	1_R
205	2018	2018_4	7	1_R
206	2018	2018_4	6	1_R
207	2018	2018_4	6	1_R
208	2018	2018_4	5	1_R
209	2018	2018_4	5	1_R
210	2018	2018_4	4	1_R
211	2018	2018_4	4	1_R
212	2018	2018_4	4	1_R
213	2018	2018_5	10	1_R
214	2018	2018_5	7	1_R
215	2018	2018_5	7	1_R
216	2018	2018_5	7	1_R
217	2018	2018_5	6	1_R
218	2018	2018_5	5	1_R
219	2018	2018_5	5	1_R
220	2018	2018_5	5	1_R
221	2018	2018_5	5	1_R
222	2018	2018_5	5	1_R
223	2018	2018_5	5	1_R
224	2018	2018_5	4	1_R
225	2018	2018_5	4	1_R
226	2018	2018_5	4	1_R
227	2018	2018_5	4	1_R
228	2018	2018_5	3	1_R
229	2018	2018_8	14	1_R
230	2018	2018_8	14	1_R
231	2018	2018_8	14	1_R
232	2018	2018_8	14	1_R
233	2018	2018_8	14	1_R
234	2018	2018_8	12	1_R
235	2018	2018_8	12	1_R
236	2018	2018_8	12	1_R
237	2018	2018_8	10	1_R
238	2018	2018_8	10	1_R
239	2018	2018_8	10	1_R
240	2018	2018_8	10	1_R
241	2018	2018_8	9	1_R
242	2018	2018_8	9	1_R
243	2018	2018_C	2	1_R
244	2018	2018_C	2	1_R
245	2018	2018_C	2	1_R
246	2018	2018_C	2	1_R
247	2018	2018_C	1	1_R
248	2018	2018_C	1	1_R
249	2018	2018_C	1	1_R
250	2018	2018_C	1	1_R
251	2018	2018_A	8	1_R
252	2018	2018_A	8	1_R
253	2018	2018_A	8	1_R
254	2018	2018_A	7	1_R
255	2018	2018_A	7	1_R
256	2018	2018_A	6	1_R
257	2018	2018_A	6	1_R
258	2018	2018_A	6	1_R
259	2018	2018_A	5	1_R
260	2018	2018_A	5	1_R
261	2018	2018_A	5	1_R
262	2018	2018_A	5	1_R
263	2018	2018_A	5	1_R
264	2018	2018_A	5	1_R
265	2018	2018_E	4	1_R
266	2018	2018_E	4	1_R
267	2018	2018_E	4	1_R
268	2018	2018_E	4	1_R
269	2018	2018_E	4	1_R
270	2018	2018_E	4	1_R
271	2018	2018_E	4	1_R
272	2018	2018_E	4	1_R
273	2018	2018_E	3	1_R
274	2018	2018_E	3	1_R
275	2018	2018_E	3	1_R
276	2018	2018_7	15	2_S
277	2018	2018_7	14	2_S
278	2018	2018_7	11	2_S
279	2018	2018_7	11	2_S
280	2018	2018_7	10	2_S
281	2018	2018_7	10	2_S
282	2018	2018_7	10	2_S
283	2018	2018_7	10	2_S
284	2018	2018_7	10	2_S
285	2018	2018_7	9	2_S
286	2018	2018_B	8	2_S
287	2018	2018_B	7	2_S
288	2018	2018_B	6	2_S
289	2018	2018_B	6	2_S
290	2018	2018_B	6	2_S
291	2018	2018_B	5	2_S
292	2018	2018_B	5	2_S
293	2018	2018_B	5	2_S
294	2018	2018_B	5	2_S
295	2018	2018_B	5	2_S
296	2018	2018_D	2	2_S
297	2018	2018_D	2	2_S
298	2018	2018_D	1	2_S
299	2018	2018_D	1	2_S
300	2018	2018_D	1	2_S
301	2018	2018_D	1	2_S
302	2018	2018_D	1	2_S
303	2018	2018_D	1	2_S
304	2018	2018_D	1	2_S
305	2018	2018_D	1	2_S
306	2018	2018_F	4	2_S
307	2018	2018_F	4	2_S
308	2018	2018_F	4	2_S
309	2018	2018_F	4	2_S
310	2018	2018_F	4	2_S
311	2018	2018_F	4	2_S
312	2018	2018_F	4	2_S
313	2018	2018_F	4	2_S
314	2018	2018_F	4	2_S
315	2018	2018_F	4	2_S
316	2018	2018_6	12	3_C
317	2018	2018_6	10	3_C
318	2018	2018_6	9	3_C
319	2018	2018_6	9	3_C
320	2018	2018_6	9	3_C
321	2018	2018_6	6	3_C
322	2018	2018_6	6	3_C
323	2018	2018_6	6	3_C
324	2018	2018_6	6	3_C
325	2018	2018_6	6	3_C
326	2018	2018_6	6	3_C
327	2018	2018_6	6	3_C
328	2018	2018_6	6	3_C
329	2018	2018_6	3	3_C
330	2018	2018_6	2	3_C
331	2018	2018_6	1	3_C
332	2019	2019_AB	10	1_R
333	2019	2019_AB	9	1_R
334	2019	2019_AB	8	1_R
335	2019	2019_AB	8	1_R
336	2019	2019_AB	8	1_R
337	2019	2019_AB	8	1_R
338	2019	2019_AB	8	1_R
339	2019	2019_AB	8	1_R
340	2019	2019_AB	6	1_R
341	2019	2019_AB	6	1_R
342	2019	2019_AB	6	1_R
343	2019	2019_AB	6	1_R
344	2019	2019_AB	6	1_R
345	2019	2019_AB	6	1_R
346	2019	2019_AB	5	1_R
347	2019	2019_AB	5	1_R
348	2019	2019_AB	5	1_R
349	2019	2019_AB	5	1_R
350	2019	2019_C	4	1_R
351	2019	2019_C	4	1_R
352	2019	2019_C	4	1_R
353	2019	2019_C	4	1_R
354	2019	2019_C	4	1_R
355	2019	2019_C	3	1_R
356	2019	2019_C	3	1_R
357	2019	2019_C	3	1_R
358	2019	2019_C	3	1_R
359	2019	2019_C	3	1_R
360	2019	2019_C	3	1_R
361	2019	2019_D	7	1_R
362	2019	2019_D	7	1_R
363	2019	2019_D	7	1_R
364	2019	2019_D	7	1_R
365	2019	2019_D	6	1_R
366	2019	2019_D	6	1_R
367	2019	2019_D	6	1_R
368	2019	2019_D	6	1_R
369	2019	2019_D	6	1_R
370	2019	2019_D	6	1_R
371	2019	2019_D	6	1_R
372	2019	2019_EF	10	1_R
373	2019	2019_EF	9	1_R
374	2019	2019_EF	9	1_R
375	2019	2019_EF	8	1_R
376	2019	2019_EF	8	1_R
377	2019	2019_EF	8	1_R
378	2019	2019_EF	8	1_R
379	2019	2019_EF	6	1_R
380	2019	2019_EF	6	1_R
381	2019	2019_EF	6	1_R
382	2019	2019_EF	6	1_R
383	2019	2019_EF	5	1_R
384	2019	2019_EF	5	1_R
385	2019	2019_EF	5	1_R
386	2019	2019_EF	5	1_R
387	2019	2019_EF	5	1_R
388	2019	2019_EF	5	1_R
389	2019	2019_EF	5	1_R
390	2019	2019_EF	5	1_R
391	2019	2019_1	15	1_R
392	2019	2019_1	14	1_R
393	2019	2019_1	13	1_R
394	2019	2019_1	11	1_R
395	2019	2019_1	11	1_R
396	2019	2019_1	11	1_R
397	2019	2019_1	11	1_R
398	2019	2019_1	4	1_R
399	2019	2019_1	3	1_R
400	2019	2019_1	2	1_R
401	2019	2019_1	1	1_R
402	2019	2019_3	17	1_R
403	2019	2019_3	15	1_R
404	2019	2019_3	13	1_R
405	2019	2019_3	13	1_R
406	2019	2019_3	11	1_R
407	2019	2019_3	11	1_R
408	2019	2019_3	11	1_R
409	2019	2019_3	4	1_R
410	2019	2019_3	3	1_R
411	2019	2019_3	2	1_R
412	2019	2019_3	1	1_R
413	2019	2019_5	6	2_S
414	2019	2019_5	6	2_S
415	2019	2019_5	5	2_S
416	2019	2019_5	5	2_S
417	2019	2019_5	5	2_S
418	2019	2019_5	5	2_S
419	2019	2019_5	5	2_S
420	2019	2019_5	5	2_S
421	2019	2019_5	5	2_S
422	2019	2019_5	5	2_S
423	2019	2019_5	3	2_S
424	2019	2019_6	7	2_S
425	2019	2019_6	7	2_S
426	2019	2019_6	6	2_S
427	2019	2019_6	2	2_S
428	2019	2019_6	2	2_S
429	2019	2019_6	2	2_S
430	2019	2019_6	1	2_S
431	2019	2019_7	16	2_S
432	2019	2019_7	15	2_S
433	2019	2019_7	12	2_S
434	2019	2019_7	12	2_S
435	2019	2019_7	11	2_S
436	2019	2019_7	11	2_S
437	2019	2019_7	11	2_S
438	2019	2019_7	11	2_S
439	2019	2019_7	10	2_S
440	2019	2019_7	9	2_S
441	2019	2019_7	8	2_S
442	2019	2019_7	7	2_S
443	2019	2019_8	11	3_C
444	2019	2019_8	10	3_C
445	2019	2019_8	10	3_C
446	2019	2019_8	10	3_C
447	2019	2019_8	7	3_C
448	2019	2019_8	7	3_C
449	2019	2019_8	7	3_C
450	2019	2019_8	7	3_C
451	2019	2019_8	7	3_C
452	2019	2019_8	7	3_C
453	2019	2019_8	7	3_C
454	2019	2019_8	4	3_C
455	2019	2019_8	3	3_C
456	2019	2019_8	1	3_C
457	2019	2019_8	1	3_C
