# Supplementary material for: Intralocus conflicts associated with a supergene
Source: Nat Commun. 2022 Mar 16;13:1384. doi: 10.1038/s41467-022-29033-w (PMC8927407; doi:10.1038/s41467-022-29033-w)
Supplement: Supplementary file 4 — Source Data [file 41467_2022_29033_MOESM4_ESM.zip › Source Data/Supplementary_Fig1_raw_laying_rate.csv]

pen	year	mean_age	laying.rate	STD_age	m_morph	females	eggs	crowded.pens
2017_1a_and_1b	2017	4	1.236842105	1.815846166	R	38	47	1
2017_6	2017	4.4	3.8	0.828078671	R	15	57	NA
2017_8	2017	2.25	1.4375	0.856348839	R	16	23	NA
2017_A	2017	12.93333333	1.333333333	1.334523279	R	15	20	NA
2017_C	2017	5.411764706	1.882352941	2.1811357	R	17	32	NA
2017_F	2017	8.230769231	2.846153846	0.926808696	R	13	37	NA
2017_5	2017	4.555555556	2.444444444	0.726483157	S	9	22	NA
2017_7	2017	2.666666667	2.583333333	0.778498944	S	12	31	NA
2017_B	2017	13.66666667	0.777777778	3.391164992	S	9	7	NA
2017_E	2017	8.444444444	2.888888889	0.881917104	S	9	26	NA
2017_D	2017	6.294117647	0.882352941	2.823223023	C	17	15	NA
2018_1	2018	5.208333333	1.708333333	1.444003091	R	24	41	1
2018_4	2018	8.722222222	1.888888889	4.34951729	R	18	34	1
2018_5	2018	5.375	3	1.707825128	R	16	48	NA
2018_8	2018	11.71428571	0.571428571	2.016416144	R	14	8	NA
2018_C	2018	1.5	0.25	0.534522484	R	8	2	NA
2018_A	2018	6.142857143	1.928571429	1.231455852	R	14	27	NA
2018_E	2018	3.727272727	1.181818182	0.467099366	R	11	13	NA
2018_7	2018	11	1.5	1.943650632	S	10	15	NA
2018_B	2018	5.8	1.5	1.032795559	S	10	15	NA
2018_D	2018	1.2	0	0.421637021	S	10	0	NA
2018_F	2018	4	0.8	0	S	10	8	NA
2018_6	2018	6.4375	0.8125	2.897556442	C	16	13	NA
2019_AB	2019	6.833333333	3.666666667	1.543487266	R	18	66	NA
2019_C	2019	3.454545455	4.272727273	0.522232968	R	11	47	NA
2019_D	2019	6.363636364	5	0.504524979	R	11	55	NA
2019_EF	2019	6.526315789	5.578947368	1.71167303	R	19	106	NA
2019_1	2019	8.727272727	2.181818182	5.159281134	R	11	24	NA
2019_3	2019	9.181818182	1.272727273	5.635923736	R	11	14	NA
2019_5	2019	5	3.727272727	0.774596669	S	11	41	NA
2019_6	2019	3.857142857	2.142857143	2.672612419	S	7	15	NA
2019_7	2019	11.08333333	1.333333333	2.574643253	S	12	16	NA
2019_8	2019	6.6	2.466666667	3.135055251	C	15	37	NA
