# Supplementary material for: Intralocus conflicts associated with a supergene
Source: Nat Commun. 2022 Mar 16;13:1384. doi: 10.1038/s41467-022-29033-w (PMC8927407; doi:10.1038/s41467-022-29033-w)
Supplement: Supplementary file 4 — Source Data [file 41467_2022_29033_MOESM4_ESM.zip › Source Data/Supplementary_Fig2_fitted_values.csv]

hormone	morph_mother	year	xcoord	lwr	upr	fit
Androstenedione	Independent	2017	1	164813.4516	206445.3698	184407.1994
	Satellite	2017	2	173460.6591	218256.3666	194474.4511
	Faeder	2017	3	202309.3206	282793.672	239656.25
	Independent	2018	4	69150.55432	85439.61792	76778.47702
	Satellite	2018	5	72552.99833	90236.0001	80970.00672
	Faeder	2018	6	86414.71915	115278.0415	99781.58091
	Independent	2019	7	136091.2306	173538.8278	153639.1955
	Satellite	2019	8	140620.9088	187007.4453	162026.7447
	Faeder	2019	9	169568.5854	236023.4585	199670.0431
Testosterone	Independent	2017	1	1821.950241	2416.106451	2100.487182
	Satellite	2017	2	1792.075439	2390.162989	2070.429382
	Faeder	2017	3	1607.251245	2446.056161	1988.228151
	Independent	2018	4	987.7642484	1285.814899	1127.291553
	Satellite	2018	5	968.1662568	1271.918783	1111.160104
	Faeder	2018	6	890.6913525	1278.96941	1067.044265
	Independent	2019	7	1788.885998	2417.282614	2079.904724
	Satellite	2019	8	1717.088222	2446.30026	2050.141458
	Faeder	2019	9	1603.125669	2423.427359	1968.745708
Progesterone	Independent	2017	1	367845.4638	490000.4582	424596.6303
	Satellite	2017	2	421782.5658	567121.1468	488605.3879
	Faeder	2017	3	320984.1476	495021.3623	399393.706
	Independent	2018	4	167121.8749	218783.9825	190794.5524
	Satellite	2018	5	190823.2813	252248.4005	219557.1977
	Faeder	2018	6	149130.7256	215546.828	179469.4963
	Independent	2019	7	268869.4419	367031.9602	313745.2671
	Satellite	2019	8	300991.3249	435352.1544	361042.9688
	Faeder	2019	9	239580.8375	366671.0819	295122.1842
