# Supplementary material for: Intralocus conflicts associated with a supergene
Source: Nat Commun. 2022 Mar 16;13:1384. doi: 10.1038/s41467-022-29033-w (PMC8927407; doi:10.1038/s41467-022-29033-w)
Supplement: Supplementary file 4 — Source Data [file 41467_2022_29033_MOESM4_ESM.zip › Source Data/Supplementary_Fig2_raw.csv]

	egg_ID	season	year	pen	same.female	morph_mother	sex_embryo	morph_embryo	survival	mass	yolk_mass	length	width	Testo	A4	P4	comments
6	17-031	27	2017	7	1	S			0-1	20.14	6.49	39.4	31.3	2235.729018	175672.403	457530.4549
7	17-035	30	2017	6	NA	R			0-1	19.26	5.3	40.5	30.3	2060.452132	196796.523	790437.1357
8	17-040	32	2017	7	NA	S			0-1	19.98	6.2	38.6	31.1	2443.748212	190312.6586	495420.9967
9	17-042	33	2017	D	1	C			0-1	17.84	6.6	41.4	29.7	726.402016	97950.96497	589417.3525
10	17-044	33	2017	7	NA	S			0-1	20.44	6.7	39.2	31.5	1390.430252	154964.4327	489935.113
13	17-054	35	2017	6	NA	R			0-1	19.34	6.62	41.5	30	1881.129363	192149.7449	345991.5323	mixed a bit with albumen
14	17-059	37	2017	6	NA	R			0-1	18.91	6.33	42.1	30	3288.644384	263851.6185	568123.5955
15	17-061	37	2017	D	NA	C			0-1	19.35	7.17	41.4	29.9	2493.463299	340444.6746	476374.4543
16	17-063	39	2017	6	1	R			0-1	19.31	5.57	41.4	30.1	1888.525318	195614.8767	526874.3305
17	17-066	39	2017	6	1	R			0-1	17.37	5.9	41.5	28.6	3520.286207	179419.9849	257620.0657
18	17-067	39	2017	7	1	S			0-1	19.19	6.1	40.2	29.8	2676.046665	255405.4915	699644.8332
19	17-075	42	2017	7	NA	S			0-1	17.96	6.36	42.5	28.5	3151.703467	214072.5437	324305.5218
20	17-077	42	2017	C	NA	R			0-1	20.94	7.53	43.2	30.5	1771.072568	167720.5698	380278.2207	se qued� una gota en la c�scara
21	17-080	42	2017	7	NA	S			0-1	18.9	6.28	39.9	29.9	2122.122212	207566.1156	561362.9414
22	17-082	43	2017	F	NA	R			0-1	17.64	6.43	40.9	28.5	1088.306914	135075.935	387703.4283
23	17-087	44	2017	6	NA	R			0-1	19	6.57	42.4	29.7	3459.532335	231640.5833	380876.3132
24	17-107	46	2017	7	NA	S			0-1	16.85	5.66	40.2	28.5	4500.468982	253520.5812	452358.0141
25	17-120	47	2017	5	1	S			0-1	19.86	8.21	42.1	29.6	2399.518592	198109.3836	518989.8978
26	17-146	49	2017	5	NA	S			0-1	18.89	7.01	43.7	29.5	1979.370423	227384.6324	615739.3883
27	17-147	49	2017	7	1	S			0-1	18.4	5.9	40.2	29.6	1410.218696	151426.4458	386193.2963
28	17-149	49	2017	E	1	S			0-1	19.29	6.55	38.2	30.6	3031.128724	174659.5931	543438.5156
29	17-150	49	2017	F	1	R			0-1	20	6.26	44.2	29.8	2522.060516	256443.2308	227205.9182
30	17-151	49	2017	F	1	R			0-1	20.74	7.77	46.3	29.7	2024.024491	164482.4422	719279.999
31	17-153	49	2017	6	1	R			0-1	17.36	6.85	40.4	29.1	2936.15523	167716.2454	622825.6247	lost a bit
32	17-154	49	2017	7	1	S			0-1	18.1	5.7	41.3	29.1	1698.380954	145837.4294	627123.7102
33	17-156	49	2017	B	1	S			0-1	20.7	7.28	41	30.1	1723.991932	272270.3599	977507.108
34	17-157	49	2017	F	1	R			0-1	18.21	6.21	38.9	29.6	2273.456407	167726.5277	494499.1181
35	17-158	49	2017	F	1	R			0-1	18.68	6.68	44.2	28.8	3381.164673	163025.0441	257260.1328
36	17-159	49	2017	6	1	R			0-1	20.75	6.9	44.9	30.3	1432.707731	188865.9539	406000.9903
37	17-230	54	2017	E	NA	S			0-1	18.5	6	42.1	29	2301.620672	156613.281	216791.553
38	17-233	55	2017	C	1	R			0-1	19	6.8	44.5	28.8	2967.732494	246635.4903	430640.9849
39	17-234	55	2017	6	NA	R			0-1	20.2	6.4	43.5	30	2146.21431	161433.2357	384456.7653
40	17-235	55	2017	6	NA	R			0-1	18.7	6.5	42.7	29.4	772.755897	142167.9221	447193.8026
41	17-236	55	2017	7	NA	S			0-1	17.7	6.2	41.1	28.9	1203.184698	151090.3944	281689.1668
42	17-237	55	2017	8	1	R			0-1	20.4	7.6	42.1	30.4	1093.807743	94978.37921	632825.1668
43	17-240	55	2017	7	NA	S			0-1	19.6	6.6	43.5	29.4	1491.643477	244645.1919	675594.8617
44	17-246	55	2017	B	NA	S			0-1	19	6.7	41.8	30.4	3076.352542	306110.7145	782390.5654
45	17-271	58	2017	7	NA	S			0-1	16.2	NA	38.5	28.5	3232.791106	123185.091	241573.1626
46	17-274	58	2017	6	NA	R			0-1	19.4	7.2	40.8	30.2	1461.501436	187300.9837	409488.1216
47	17-282	59	2017	E	1	S			0-1	19.3	6.3	42.4	29.8	1896.185538	285674.3593	419007.1985
48	17-303	63	2017	F	1	R			0-1	18.1	6	40.5	29.3	1515.146231	253950.3339	264621.676
49	17-306	64	2017	D	1	C			0-1	16.8	5.4	41.9	27.5	3895.269229	348116.8374	372817.6432	lost 1 drop
50	18-007	35	2018	5	1	R			0-1	21.66	7.7	44.2	30.8	878.163898	71312.92856	233022.9919
52	18-011	41	2018	A	1	R			0-1	16.9	5.62	39	29.1	964.1760211	53038.0432	93704.04021
53	18-021	50	2018	5	1	R			0-1	18.97	6.39	42.4	29.4	1452.503297	47677.40872	249942.9092
54	18-025	50	2018	5	1	R			0-1	18.51	6.01	42.9	29.3	988.178821	87613.85818	187869.951
57	18-029	51	2018	E	1	R			0-1	17.49	6.83	42.6	28.7	910.4920334	79163.75456	317073.9605
58	18-034	53	2018	7	1	S			0-1	20.43	6.85	43.4	30.3	668.4405765	63801.60816	137742.4551
59	18-036	53	2018	7	1	S			0-1	19.43	5.83	42.1	29.5	1625.292295	62845.84073	262712.1622	lost a little bit of yolk, should still work
60	18-037	53	2018	6	1	C			0-1	16.87	6.38	42.1	27.9	1989.296172	93134.02302	213155.691
61	18-041	54	2018	A	1	R			0-1	20.12	6.33	41.4	30.3	921.6786329	92931.08272	267140.5713
62	18-042	54	2018	A	1	R			0-1	20.78	8.33	45.3	29.9	885.4845075	83702.68449	326991.9364
65	18-048	55	2018	7	NA	S			0-1	19.68	6.74	42.3	30.2	800.3152272	60145.39417	140568.0875
67	18-054	56	2018	B	1	S			0-1	18.51	6.42	41.9	29	1859.684233	138790.8974	239786.4742
68	18-058	56	2018	6	NA	C			0-1	18.36	6.96	41.7	28.8	1345.803517	52945.09204	258173.8999
69	18-060	57	2018	7	NA	S			0-1	19.6	7.15	41.4	29.9	1234.14843	99552.63741	248466.258
70	18-062	57	2018	4	1	R			0-1	20.11	6.52	44.3	29.6	1214.296875	119955.4356	200214.7131
72	18-065	57	2018	7	NA	S			0-1	18.52	5.64	43.9	28.8	1129.640158	55334.02957	111431.2282
74	18-071	58	2018	B	NA	S			0-1	19.09	6.8	41.3	29.5	1127.560899	75276.26715	354964.3308
75	18-072	58	2018	B	NA	S			0-1	19.57	6.89	40.5	30.4	1201.361273	93171.24465	309732.928
76	18-080	59	2018	6	NA	C			0-1	17.2	5.99	40.4	28.6	1374.130507	76561.12253	166154.7802
77	18-081	59	2018	8	1	R			0-1	16.05	6.09	38.9	28.5	902.4028141	62456.09493	81966.75649
78	18-082	59	2018	8	1	R			0-1	19.91	6.92	45.1	29.6	1536.22559	107482.9266	167223.0994
79	18-083	59	2018	F	1	S			0-1	16.88	6.55	39.7	29.2	397.8108504	36355.16316	157724.452
80	18-090	60	2018	7	NA	S			0-1	19.62	6.83	41.5	29.8	988.2205627	84445.71245	199761.6582
81	18-093	60	2018	B	NA	S			0-1	18.56	6.07	39.3	30	1221.014881	68471.31969	396952.1162
82	18-095	60	2018	B	NA	S			0-1	19.08	6.35	42.2	29.8	1000.863448	75273.10875	211207.3175
84	18-099	60	2018	1	1	R			0-1	17.91	6.31	42.7	28.6	1608.98989	73070.46141	215603.3667
85	18-100	60	2018	1	1	R			0-1	18.46	6.78	40.5	29.7	686.5569517	56183.32931	152579.6582
87	18-103	61	2018	1	NA	R			0-1	18.21	7.07	42.4	29.6	728.4872822	55597.52988	156540.2351
88	18-105	61	2018	1	NA	R			0-1	22.11	8.49	46.5	30.5	685.1255306	60671.91095	195738.3549
89	18-110	61	2018	B	NA	S			0-1	19.26	6.81	39.5	30.5	1450.128688	94286.73573	490152.8956
90	18-115	62	2018	7	1	S			0-1	19.04	6.65	40.7	29.6	1194.742959	90279.24129	269138.8805
91	18-130	63	2018	B	NA	S			0-1	16.54	6.9	40.5	28.1	1253.661697	87874.37273	280555.6917
92	18-133	63	2018	F	NA	S			0-1	18.75	7.24	44.4	28.9	1456.717546	111041.8579	386907.1858
93	18-139	64	2018	5	1	R			0-1	20.94	7.35	39.6	31.1	1092.97273	70274.49169	228170.4593
94	18-141	64	2018	5	1	R			0-1	18.63	6.5	40.3	29.9	1945.923427	74873.11341	167622.9839
95	18-152	66	2018	B	1	S			0-1	19.87	6.27	45.8	29.2	964.478178	103242.6648	161914.8112
96	18-153	66	2018	F	NA	S			0-1	19.85	6.83	44.1	29.7	772.890822	88269.45133	280638.2013
97	18-155	66	2018	B	1	S			0-1	18.48	5.65	41.7	29.5	1246.004858	101265.0078	251456.3226
98	18-161	66	2018	5	NA	R			0-1	20.14	6.96	39.2	30.8	812.3882668	79600.87196	201144.0681
99	18-162	66	2018	5	NA	R			0-1	20.55	7.31	46.2	29.9	1225.226437	92919.30864	193583.7207
101	18-166	67	2018	6	1	C			0-1	17.16	6.33	41.2	28.8	1390.323866	121265.8679	128851.8446
104	18-177	68	2018	A	1	R			0-1	20.33	6.86	43.9	30.2	898.0964418	97515.05814	208312.8161
106	18-184	68	2018	A	1	R			0-1	16.23	5.32	40.6	27.7	1695.867946	61125.39241	72558.88501
107	18-186	69	2018	7	NA	S			0-1	15.97	5.74	39	28.1	751.0722675	89948.94134	154868.8288
108	18-188	69	2018	E	1	R			0-1	16.09	5	39.2	28.6	1464.379739	144535.9936	209260.6333
110	18-191	69	2018	6	NA	C			0-1	14.28	4.82	37.5	27.1	588.7714326	154942.9016	104113.0403
112	18-194	70	2018	6	NA	C			0-1	15.83	5.9	38.5	28	1389.324338	93743.08892	145043.0351
113	18-198	71	2018	7	1	S			0-1	16.17	5.47	38.2	28.2	832.6540879	95502.86484	231714.2624
116	18-205	72	2018	6	NA	C			0-1	16.3	5.25	39.6	28.2	798.2199302	94741.41178	350673.4036
117	18-206	72	2018	8	1	R			0-1	19.51	6.87	42.4	30.4	2626.672619	85466.45999	239101.3799
118	18-208	73	2018	6	NA	C			0-1	15.62	5.75	39.7	28	984.600304	98930.82565	280795.9245
120	18-217	74	2018	6	NA	C			0-1	15.02	5.01	37.3	27.7	1058.881876	110034.3793	150969.4679	stinky inside!
121	18-220	75	2018	6	NA	C			0-1	16.02	5.99	41.5	27.1	1945.935366	135766.9944	186411.4682
122	18-221	75	2018	6	NA	C			0-1	18.92	6.57	44.6	28.5	1062.585081	78721.79425	103105.2738	stinky inside
123	18-222	76	2018	7	NA	S			0-1	18.29	6.47	42.3	29.5	771.1918711	74199.73839	145978.4644
124	18-225	78	2018	5	1	R			0-1	17.72	6.36	41.7	29	1523.491995	84235.38981	152404.7867
125	18-226	78	2018	6	1	C			0-1	16.15	5.54	39.9	27.9	1469.739013	111990.6824	179631.636
129	19-039	19	2019	6	1	S			0-1	18.19	6.19	42.4	28.8	2580.039869	106334.0618	330825.9317
130	19-041	19	2019	C	1	R			0-1	19.65	6.45	45	29.7	2987.125029	87071.57145	210741.61
136	19-067	25	2019	E/F	1	R			0-1	16.64	5.39	40.6	28.8	1408.928753	64737.83902	161151.9773
137	19-071	27	2019	8	1	C			0-1	16.36	5.42	39.4	28.5	1401.894165	216809.1001	243160.9105
141	19-085	28	2019	C	NA	R			0-1	NA	6.51	NA	NA	1202.000721	147194.0151	491956.3423
146	19-094	29	2019	8	NA	C			0-1	16.37	5.38	37.7	28.3	1277.257902	141391.8116	232138.0823
147	19-104	30	2019	E/F	NA	R			0-1	16.63	5.55	42.05	28.7	2506.986229	129948.7648	546037.0918
152	19-113	32	2019	8	NA	C			0-1	16.98	5.45	38.5	28.7	1247.573124	165979.857	327823.8949
153	19-119	32	2019	C	1	R			0-1	18.79	6.28	42.2	29.3	1607.175904	184183.9026	437650.8354
157	19-167	39	2019	8	1	C			0-1	15.86	5.31	38.8	28	2105.543831	261209.1626	451162.6881
158	19-171	39	2019	C	NA	R			0-1	18.47	5.56	39.7	29.6	1756.266347	169297.3044	647816.3408
159	19-175	39	2019	E/F	1	R			0-1	20.66	5.85	44.6	30.3	4784.802048	316097.6484	403818.597
160	19-178	40	2019	7	1	S			0-1	18.59	5.1	43	28.5	2097.537916	106204.9041	152830.8989
161	19-181	41	2019	4	1	R			0-1	17.3	5.88	40.5	28.9	2391.407911	238363.9553	378577.4552
162	19-193	41	2019	8	NA	C			0-1	16.19	5.08	39.5	28.1	2127.172309	269932.8542	240952.6706
163	19-196	41	2019	A/B	1	R			0-1	17.64	5.73	43.2	27.8	2420.16358	184882.8677	450916.7973
164	19-199	42	2019	A/B	NA	R			0-1	16.51	5.42	40.6	28.1	932.3723898	92962.14513	183705.7786
170	19-218	44	2019	C	1	R			0-1	18.82	5.34	41.4	29.7	2396.133552	153894.3555	239526.3305
174	19-235	46	2019	1	1	R			0-1	18.73	6.43	44.7	28.9	3207.581255	328272.06	653918.7677
175	19-248	48	2019	4	NA	R			0-1	14.52	4.82	38.8	26.8	4226.284936	85840.69743	352902.2239
176	19-249	48	2019	D	1	R			0-1	18.29	6.51	43.7	28.1	1576.244472	115396.3453	211752.5607
177	19-265	50	2019	8	1	C			0-1	16.39	5.2	38.3	28	1334.883925	248544.3334	244430.3655
178	19-267	50	2019	C	NA	R			0-1	17.69	6	43.9	28.1	1282.882994	145642.4597	208942.7447
179	19-278	51	2019	5	1	S			0-1	NA	5.96	NA	NA	1968.294282	226831.818	455293.3337
181	19-309	53	2019	A/B	1	R			0-1	16.89	5.88	39.3	28.7	3199.449189	203491.971	354565.1371
186	19-384	60	2019	7	1	S			0-1	17.9	6.12	42.3	28.5	3770.22095	182229.2902	202272.9895
190	19-390	61	2019	5	NA	S			0-1	17	5.66	40.4	28.8	2464.163735	123722.4145	184910.0838
191	19-393	61	2019	E/F	1	R			0-1	17.01	6.02	39.9	28.4	2041.608388	129062.506	148906.0681
195	19-403	63	2019	5	1	S			0-1	18.58	6.57	43.3	28.6	2449.022268	227655.4282	796421.1311
196	19-408	64	2019	5	NA	S			0-1	18.84	6.77	42.65	29.1	1096.522692	150202.7114	648869.6874
197	19-416	66	2019	A/B	NA	R			0-1	17.87	6.94	39.3	29.7	3341.587121	288026.1001	495496.556	lost a drop
