# Supplementary material for: Intralocus conflicts associated with a supergene
Source: Nat Commun. 2022 Mar 16;13:1384. doi: 10.1038/s41467-022-29033-w (PMC8927407; doi:10.1038/s41467-022-29033-w)
Supplement: Supplementary file 4 — Source Data [file 41467_2022_29033_MOESM4_ESM.zip › Source Data/Supplementary_Fig3_fledging_success_fitted_values.csv]

morph_mother	Sex	Morph	egg_mass.z	lwr	upr	fit	egg_mass
Independent	Female	Independent	-2.4	0.192853072	0.669680176	0.412098514	15.5522392
Satellite	Female	Independent	-2.4	0.166352482	0.827037154	0.492090658	15.5522392
Faeder	Female	Independent	-2.4	0.06934106	0.904426108	0.460354627	15.5522392
Independent	Male	Independent	-2.4	0.125983686	0.558965871	0.298787224	15.5522392
Satellite	Male	Independent	-2.4	0.109650228	0.748654958	0.370651539	15.5522392
Faeder	Male	Independent	-2.4	0.045203845	0.843981245	0.341481794	15.5522392
Independent	Female	Satellite	-2.4	0.224357304	0.73104555	0.468597133	15.5522392
Satellite	Female	Satellite	-2.4	0.215354451	0.840826052	0.549309191	15.5522392
Faeder	Female	Satellite	-2.4	0.087407575	0.924462265	0.517643885	15.5522392
Independent	Male	Satellite	-2.4	0.139180676	0.6471174	0.348972278	15.5522392
Satellite	Male	Satellite	-2.4	0.138002413	0.778265663	0.425581249	15.5522392
Faeder	Male	Satellite	-2.4	0.054418749	0.876893089	0.394800433	15.5522392
Independent	Female	Faeder	-2.4	0.183060664	0.778524841	0.472431588	15.5522392
Satellite	Female	Faeder	-2.4	0.160677668	0.885314866	0.553116659	15.5522392
Faeder	Female	Faeder	-2.4	0.105327484	0.910071768	0.52148583	15.5522392
Independent	Male	Faeder	-2.4	0.123441536	0.673410191	0.352477144	15.5522392
Satellite	Male	Faeder	-2.4	0.111695934	0.822049179	0.429348106	15.5522392
Faeder	Male	Faeder	-2.4	0.073537672	0.848031723	0.398483845	15.5522392
Independent	Female	Independent	-2.33969697	0.200256224	0.672811834	0.419478684	15.63087387
Satellite	Female	Independent	-2.33969697	0.171822115	0.829432932	0.499685787	15.63087387
Faeder	Female	Independent	-2.33969697	0.071822561	0.906585813	0.467911182	15.63087387
Independent	Male	Independent	-2.33969697	0.131718143	0.562440596	0.305191563	15.63087387
Satellite	Male	Independent	-2.33969697	0.113567243	0.751398488	0.377766401	15.63087387
Faeder	Male	Independent	-2.33969697	0.046264418	0.84772805	0.348346649	15.63087387
Independent	Female	Satellite	-2.33969697	0.232079401	0.734367689	0.476169602	15.63087387
Satellite	Female	Satellite	-2.33969697	0.222358197	0.843354005	0.556819277	15.63087387
Faeder	Female	Satellite	-2.33969697	0.090337994	0.926002043	0.525225567	15.63087387
Independent	Male	Satellite	-2.33969697	0.144758829	0.650381558	0.355906331	15.63087387
Satellite	Male	Satellite	-2.33969697	0.144062764	0.780900746	0.43302503	15.63087387
Faeder	Male	Satellite	-2.33969697	0.056104636	0.879718003	0.402082689	15.63087387
Independent	Female	Faeder	-2.33969697	0.190274039	0.781599213	0.48001005	15.63087387
Satellite	Female	Faeder	-2.33969697	0.166087787	0.887010431	0.560614049	15.63087387
Faeder	Female	Faeder	-2.33969697	0.107799951	0.912407599	0.529062064	15.63087387
Independent	Male	Faeder	-2.33969697	0.128746861	0.676583648	0.359442388	15.63087387
Satellite	Male	Faeder	-2.33969697	0.116491128	0.82460587	0.43680767	15.63087387
Faeder	Male	Faeder	-2.33969697	0.07613094	0.851237112	0.405788487	15.63087387
Independent	Female	Independent	-2.279393939	0.207152598	0.67595411	0.426895051	15.70950854
Satellite	Female	Independent	-2.279393939	0.177536721	0.832103069	0.507281061	15.70950854
Faeder	Female	Independent	-2.279393939	0.074200133	0.908397388	0.475482484	15.70950854
Independent	Male	Independent	-2.279393939	0.137824446	0.565169341	0.31167216	15.70950854
Satellite	Male	Independent	-2.279393939	0.118085671	0.753707709	0.384934302	15.70950854
Faeder	Male	Independent	-2.279393939	0.047743375	0.851861327	0.355275055	15.70950854
Independent	Female	Satellite	-2.279393939	0.24145181	0.736884533	0.483753043	15.70950854
Satellite	Female	Satellite	-2.279393939	0.230623613	0.846287003	0.564303479	15.70950854
Faeder	Female	Satellite	-2.279393939	0.093140872	0.927703918	0.532795637	15.70950854
Independent	Male	Satellite	-2.279393939	0.150854757	0.65350258	0.362901361	15.70950854
Satellite	Male	Satellite	-2.279393939	0.148830341	0.783850124	0.440499164	15.70950854
Faeder	Male	Satellite	-2.279393939	0.057644846	0.881995088	0.409408401	15.70950854
Independent	Female	Faeder	-2.279393939	0.196590204	0.784246722	0.487597722	15.70950854
Satellite	Female	Faeder	-2.279393939	0.172310744	0.888507812	0.568083876	15.70950854
Faeder	Female	Faeder	-2.279393939	0.111706416	0.914744749	0.536624931	15.70950854
Independent	Male	Faeder	-2.279393939	0.134031617	0.679583216	0.366467373	15.70950854
Satellite	Male	Faeder	-2.279393939	0.120590974	0.826881772	0.444295932	15.70950854
Faeder	Male	Faeder	-2.279393939	0.078544301	0.855999279	0.413135064	15.70950854
Independent	Female	Independent	-2.219090909	0.215286983	0.679263611	0.434344435	15.78814321
Satellite	Female	Independent	-2.219090909	0.183128598	0.835207181	0.514872975	15.78814321
Faeder	Female	Independent	-2.219090909	0.076292193	0.910581171	0.483065074	15.78814321
Independent	Male	Independent	-2.219090909	0.14401746	0.568241488	0.318227342	15.78814321
Satellite	Male	Independent	-2.219090909	0.12322043	0.755767987	0.392152494	15.78814321
Faeder	Male	Independent	-2.219090909	0.049092106	0.855727531	0.362264656	15.78814321
Independent	Female	Satellite	-2.219090909	0.249836133	0.73913359	0.491343975	15.78814321
Satellite	Female	Satellite	-2.219090909	0.23827219	0.848206033	0.571758497	15.78814321
Faeder	Female	Satellite	-2.219090909	0.096022807	0.929019449	0.540350638	15.78814321
Independent	Male	Satellite	-2.219090909	0.156635857	0.657310951	0.369954905	15.78814321
Satellite	Male	Satellite	-2.219090909	0.154515566	0.785630069	0.44800037	15.78814321
Faeder	Male	Satellite	-2.219090909	0.059269215	0.885120431	0.416774548	15.78814321
Independent	Female	Faeder	-2.219090909	0.20469585	0.786588181	0.495191114	15.78814321
Satellite	Female	Faeder	-2.219090909	0.179010237	0.890032901	0.575522866	15.78814321
Faeder	Female	Faeder	-2.219090909	0.11478299	0.91752765	0.544170986	15.78814321
Independent	Male	Faeder	-2.219090909	0.139698046	0.682364325	0.37354959	15.78814321
Satellite	Male	Faeder	-2.219090909	0.124670382	0.829915594	0.451809581	15.78814321
Faeder	Male	Faeder	-2.219090909	0.080578612	0.859422151	0.42052052	15.78814321
Independent	Female	Independent	-2.158787879	0.22324905	0.68251079	0.441823597	15.86677788
Satellite	Female	Independent	-2.158787879	0.189067204	0.83743541	0.522458032	15.86677788
Faeder	Female	Independent	-2.158787879	0.078978303	0.912993501	0.490655471	15.86677788
Independent	Male	Independent	-2.158787879	0.150054413	0.571399533	0.324855327	15.86677788
Satellite	Male	Independent	-2.158787879	0.127964365	0.759017927	0.399418142	15.86677788
Faeder	Male	Independent	-2.158787879	0.051350935	0.85997817	0.369312998	15.86677788
Independent	Female	Satellite	-2.158787879	0.259122619	0.741766337	0.4989389	15.86677788
Satellite	Female	Satellite	-2.158787879	0.246547789	0.850896502	0.57918108	15.86677788
Faeder	Female	Satellite	-2.158787879	0.098971756	0.930530817	0.547887138	15.86677788
Independent	Male	Satellite	-2.158787879	0.162154858	0.660208635	0.377064406	15.86677788
Satellite	Male	Satellite	-2.158787879	0.160496086	0.788253318	0.455525313	15.86677788
Faeder	Male	Satellite	-2.158787879	0.061076296	0.888076847	0.42417804	15.86677788
Independent	Female	Faeder	-2.158787879	0.211245808	0.789395546	0.502786726	15.86677788
Satellite	Female	Faeder	-2.158787879	0.185546915	0.892035404	0.582927797	15.86677788
Faeder	Female	Faeder	-2.158787879	0.11803201	0.919999721	0.551696816	15.86677788
Independent	Male	Faeder	-2.158787879	0.145606801	0.686059417	0.380686431	15.86677788
Satellite	Male	Faeder	-2.158787879	0.129535309	0.832496482	0.459345264	15.86677788
Faeder	Male	Faeder	-2.158787879	0.082654652	0.86202845	0.427941729	15.86677788
Independent	Female	Independent	-2.098484848	0.231604976	0.685567721	0.449329243	15.94541255
Satellite	Female	Independent	-2.098484848	0.19564224	0.840096023	0.530032745	15.94541255
Faeder	Female	Independent	-2.098484848	0.081422217	0.915549768	0.498250178	15.94541255
Independent	Male	Independent	-2.098484848	0.156371855	0.574669969	0.331554225	15.94541255
Satellite	Male	Independent	-2.098484848	0.132704223	0.761475585	0.406728331	15.94541255
Faeder	Male	Independent	-2.098484848	0.052995749	0.863557888	0.376417534	15.94541255
Independent	Female	Satellite	-2.098484848	0.268577733	0.744601707	0.506534315	15.94541255
Satellite	Female	Satellite	-2.098484848	0.253220871	0.853515824	0.586568037	15.94541255
Faeder	Female	Satellite	-2.098484848	0.101089746	0.932976422	0.555401741	15.94541255
Independent	Male	Satellite	-2.098484848	0.168481621	0.662596003	0.384227212	15.94541255
Satellite	Male	Satellite	-2.098484848	0.166199947	0.791671722	0.463070619	15.94541255
Faeder	Male	Satellite	-2.098484848	0.062961475	0.891684135	0.431615718	15.94541255
Independent	Female	Faeder	-2.098484848	0.219656497	0.792605521	0.510381051	15.94541255
Satellite	Female	Faeder	-2.098484848	0.191638235	0.894039104	0.590295509	15.94541255
Faeder	Female	Faeder	-2.098484848	0.121860206	0.921874977	0.559199042	15.94541255
Independent	Male	Faeder	-2.098484848	0.151441805	0.689156545	0.3878752	15.94541255
Satellite	Male	Faeder	-2.098484848	0.134419558	0.835240893	0.466899586	15.94541255
Faeder	Male	Faeder	-2.098484848	0.085211101	0.865111352	0.435395501	15.94541255
Independent	Female	Independent	-2.038181818	0.240120992	0.688791485	0.456858034	16.02404721
Satellite	Female	Independent	-2.038181818	0.20207534	0.842278442	0.537593648	16.02404721
Faeder	Female	Independent	-2.038181818	0.083768519	0.917990535	0.505845693	16.02404721
Independent	Male	Independent	-2.038181818	0.162663919	0.577756654	0.338322039	16.02404721
Satellite	Male	Independent	-2.038181818	0.138723445	0.764844035	0.414080066	16.02404721
Faeder	Male	Independent	-2.038181818	0.054382089	0.867284842	0.383575618	16.02404721
Independent	Female	Satellite	-2.038181818	0.277759177	0.747359064	0.514126715	16.02404721
Satellite	Female	Satellite	-2.038181818	0.261404239	0.855839126	0.593916241	16.02404721
Faeder	Female	Satellite	-2.038181818	0.103947488	0.934183898	0.56289109	16.02404721
Independent	Male	Satellite	-2.038181818	0.175357237	0.66524969	0.391440584	16.02404721
Satellite	Male	Satellite	-2.038181818	0.172127214	0.795410883	0.470632875	16.02404721
Faeder	Male	Satellite	-2.038181818	0.064837892	0.894348254	0.439084366	16.02404721
Independent	Female	Faeder	-2.038181818	0.227422201	0.795029672	0.517970587	16.02404721
Satellite	Female	Faeder	-2.038181818	0.197902644	0.896239261	0.597622909	16.02404721
Faeder	Female	Faeder	-2.038181818	0.126083228	0.923564598	0.566674332	16.02404721
Independent	Male	Faeder	-2.038181818	0.157690217	0.692454558	0.395113113	16.02404721
Satellite	Male	Faeder	-2.038181818	0.13940219	0.838003714	0.474469115	16.02404721
Faeder	Male	Faeder	-2.038181818	0.088341453	0.868268191	0.442878591	16.02404721
Independent	Female	Independent	-1.977878788	0.249128719	0.691660167	0.464406586	16.10268188
Satellite	Female	Independent	-1.977878788	0.209333825	0.845034174	0.545137299	16.10268188
Faeder	Female	Independent	-1.977878788	0.086481352	0.920274756	0.513438511	16.10268188
Independent	Male	Independent	-1.977878788	0.169248322	0.580664216	0.345156667	16.10268188
Satellite	Male	Independent	-1.977878788	0.143294315	0.768280406	0.421470283	16.10268188
Faeder	Male	Independent	-1.977878788	0.055802154	0.870378979	0.39078452	16.10268188
Independent	Female	Satellite	-1.977878788	0.286531516	0.751031774	0.5217126	16.10268188
Satellite	Female	Satellite	-1.977878788	0.270315353	0.857575668	0.601222631	16.10268188
Faeder	Female	Satellite	-1.977878788	0.106598603	0.936524655	0.570351874	16.10268188
Independent	Male	Satellite	-1.977878788	0.182498987	0.668684205	0.398701694	16.10268188
Satellite	Male	Satellite	-1.977878788	0.178953404	0.798232578	0.478208637	16.10268188
Faeder	Male	Satellite	-1.977878788	0.066815761	0.896607397	0.446580709	16.10268188
Independent	Female	Faeder	-1.977878788	0.235176037	0.79771191	0.525551841	16.10268188
Satellite	Female	Faeder	-1.977878788	0.204272526	0.898166027	0.604906974	16.10268188
Faeder	Female	Faeder	-1.977878788	0.128682557	0.925477639	0.574119398	16.10268188
Independent	Male	Faeder	-1.977878788	0.163691727	0.69577586	0.402397302	16.10268188
Satellite	Male	Faeder	-1.977878788	0.145136531	0.840347632	0.482050397	16.10268188
Faeder	Male	Faeder	-1.977878788	0.090535993	0.871765835	0.450387699	16.10268188
Independent	Female	Independent	-1.917575758	0.257943358	0.6948512	0.471971482	16.18131655
Satellite	Female	Independent	-1.917575758	0.216308561	0.847028279	0.55266029	16.18131655
Faeder	Female	Independent	-1.917575758	0.088661713	0.922215184	0.521025131	16.18131655
Independent	Male	Independent	-1.917575758	0.175903365	0.583668158	0.352055903	16.18131655
Satellite	Male	Independent	-1.917575758	0.14884758	0.771885627	0.428895847	16.18131655
Faeder	Male	Independent	-1.917575758	0.057727993	0.873851244	0.39804142	16.18131655
Independent	Female	Satellite	-1.917575758	0.295911136	0.753606633	0.529288484	16.18131655
Satellite	Female	Satellite	-1.917575758	0.277902986	0.860353635	0.608484222	16.18131655
Faeder	Female	Satellite	-1.917575758	0.109460082	0.938640294	0.577780834	16.18131655
Independent	Male	Satellite	-1.917575758	0.190119359	0.672315537	0.406007634	16.18131655
Satellite	Male	Satellite	-1.917575758	0.186039101	0.800842478	0.485794437	16.18131655
Faeder	Male	Satellite	-1.917575758	0.068710117	0.8987151	0.454101423	16.18131655
Independent	Female	Faeder	-1.917575758	0.242802306	0.800584243	0.533121334	16.18131655
Satellite	Female	Faeder	-1.917575758	0.210809659	0.899886466	0.612144755	16.18131655
Faeder	Female	Faeder	-1.917575758	0.133674276	0.927364698	0.58153101	16.18131655
Independent	Male	Faeder	-1.917575758	0.169913186	0.698731414	0.409724818	16.18131655
Satellite	Male	Faeder	-1.917575758	0.150091271	0.842563262	0.489639952	16.18131655
Faeder	Male	Faeder	-1.917575758	0.093014562	0.87632333	0.457919476	16.18131655
Independent	Female	Independent	-1.857272727	0.267178486	0.697695745	0.479549272	16.25995122
Satellite	Female	Independent	-1.857272727	0.224355739	0.850423407	0.560159248	16.25995122
Faeder	Female	Independent	-1.857272727	0.090845485	0.924232496	0.528602065	16.25995122
Independent	Male	Independent	-1.857272727	0.183293839	0.585183963	0.359017438	16.25995122
Satellite	Male	Independent	-1.857272727	0.154073943	0.774664045	0.436353562	16.25995122
Faeder	Male	Independent	-1.857272727	0.059383073	0.876972114	0.405343417	16.25995122
Independent	Female	Satellite	-1.857272727	0.304893914	0.756941117	0.536850898	16.25995122
Satellite	Female	Satellite	-1.857272727	0.286042594	0.863086308	0.615698104	16.25995122
Faeder	Female	Satellite	-1.857272727	0.112372979	0.940398857	0.585174766	16.25995122
Independent	Male	Satellite	-1.857272727	0.196904706	0.674582239	0.413355419	16.25995122
Satellite	Male	Satellite	-1.857272727	0.19260682	0.803806066	0.493386787	16.25995122
Faeder	Male	Satellite	-1.857272727	0.070517214	0.902298368	0.461643141	16.25995122
Independent	Female	Faeder	-1.857272727	0.251005553	0.803266209	0.540675608	16.25995122
Satellite	Female	Faeder	-1.857272727	0.217200717	0.902363286	0.619333384	16.25995122
Faeder	Female	Faeder	-1.857272727	0.13693086	0.929824499	0.588905996	16.25995122
Independent	Male	Faeder	-1.857272727	0.176638558	0.702026701	0.417092637	16.25995122
Satellite	Male	Faeder	-1.857272727	0.155195181	0.845761741	0.497234285	16.25995122
Faeder	Male	Faeder	-1.857272727	0.095488696	0.879444579	0.465470537	16.25995122
Independent	Female	Independent	-1.796969697	0.276281263	0.700353542	0.487136484	16.33858589
Satellite	Female	Independent	-1.796969697	0.231768331	0.852650543	0.567630844	16.33858589
Faeder	Female	Independent	-1.796969697	0.093224088	0.926311817	0.536165843	16.33858589
Independent	Male	Independent	-1.796969697	0.190772626	0.588174311	0.366038864	16.33858589
Satellite	Male	Independent	-1.796969697	0.159375577	0.777443077	0.443840174	16.33858589
Faeder	Male	Independent	-1.796969697	0.060848969	0.880872659	0.412687533	16.33858589
Independent	Female	Satellite	-1.796969697	0.314224152	0.760067179	0.544396398	16.33858589
Satellite	Female	Satellite	-1.796969697	0.294542396	0.865520095	0.62286145	16.33858589
Faeder	Female	Satellite	-1.796969697	0.114976531	0.942239862	0.592530531	16.33858589
Independent	Male	Satellite	-1.796969697	0.20441317	0.677968553	0.42074199	16.33858589
Satellite	Male	Satellite	-1.796969697	0.199898102	0.807034159	0.500982189	16.33858589
Faeder	Male	Satellite	-1.796969697	0.07301988	0.904619714	0.469202457	16.33858589
Independent	Female	Faeder	-1.796969697	0.258613277	0.806632219	0.548211235	16.33858589
Satellite	Female	Faeder	-1.796969697	0.224498294	0.904260172	0.626470078	16.33858589
Faeder	Female	Faeder	-1.796969697	0.140617242	0.931434436	0.596241249	16.33858589
Independent	Male	Faeder	-1.796969697	0.183403966	0.705812701	0.424497667	16.33858589
Satellite	Male	Faeder	-1.796969697	0.16080143	0.848161	0.504829896	16.33858589
Faeder	Male	Faeder	-1.796969697	0.098313334	0.882906058	0.473037456	16.33858589
Independent	Female	Independent	-1.736666667	0.285651305	0.703512323	0.494729628	16.41722056
Satellite	Female	Independent	-1.736666667	0.239075234	0.856045211	0.5750718	16.41722056
Faeder	Female	Independent	-1.736666667	0.096127077	0.92879978	0.543713018	16.41722056
Independent	Male	Independent	-1.736666667	0.198088396	0.59146498	0.373117677	16.41722056
Satellite	Male	Independent	-1.736666667	0.164604482	0.780695957	0.451352376	16.41722056
Faeder	Male	Independent	-1.736666667	0.062815073	0.882727013	0.420070715	16.41722056
Independent	Female	Satellite	-1.736666667	0.323866063	0.763798778	0.551921571	16.41722056
Satellite	Female	Satellite	-1.736666667	0.302397816	0.868035496	0.629971518	16.41722056
Faeder	Female	Satellite	-1.736666667	0.117771508	0.943610982	0.599845056	16.41722056
Independent	Male	Satellite	-1.736666667	0.211731977	0.682005585	0.428164219	16.41722056
Satellite	Male	Satellite	-1.736666667	0.206663583	0.809723194	0.508577137	16.41722056
Faeder	Male	Satellite	-1.736666667	0.075726549	0.907713455	0.476775931	16.41722056
Independent	Female	Faeder	-1.736666667	0.266975239	0.809740361	0.555724819	16.41722056
Satellite	Female	Faeder	-1.736666667	0.231880452	0.905920203	0.633552139	16.41722056
Faeder	Female	Faeder	-1.736666667	0.144599566	0.933391868	0.603533732	16.41722056
Independent	Male	Faeder	-1.736666667	0.190729626	0.708548729	0.431936746	16.41722056
Satellite	Male	Faeder	-1.736666667	0.166591913	0.851796337	0.512423277	16.41722056
Faeder	Male	Faeder	-1.736666667	0.101499097	0.886053801	0.480616783	16.41722056
Independent	Female	Independent	-1.676363636	0.29413926	0.706517023	0.502325205	16.49585523
Satellite	Female	Independent	-1.676363636	0.246890931	0.858156147	0.582478891	16.49585523
Faeder	Female	Independent	-1.676363636	0.09875268	0.930964143	0.551240173	16.49585523
Independent	Male	Independent	-1.676363636	0.206104798	0.59481822	0.380251275	16.49585523
Satellite	Male	Independent	-1.676363636	0.170396797	0.784803486	0.458886817	16.49585523
Faeder	Male	Independent	-1.676363636	0.064381309	0.885581931	0.427489842	16.49585523
Independent	Female	Satellite	-1.676363636	0.333673815	0.766545732	0.55942304	16.49585523
Satellite	Female	Satellite	-1.676363636	0.309574738	0.869995299	0.637025657	16.49585523
Faeder	Female	Satellite	-1.676363636	0.12069362	0.945357179	0.607115339	16.49585523
Independent	Male	Satellite	-1.676363636	0.219430133	0.686516768	0.435618916	16.49585523
Satellite	Male	Satellite	-1.676363636	0.213350258	0.8133036	0.516168128	16.49585523
Faeder	Male	Satellite	-1.676363636	0.077683982	0.909993072	0.484360101	16.49585523
Independent	Female	Faeder	-1.676363636	0.275274847	0.812995084	0.563213006	16.49585523
Satellite	Female	Faeder	-1.676363636	0.239436613	0.907604503	0.640576963	16.49585523
Faeder	Female	Faeder	-1.676363636	0.148721039	0.935212307	0.610780483	16.49585523
Independent	Male	Faeder	-1.676363636	0.197747311	0.712029361	0.439406654	16.49585523
Satellite	Male	Faeder	-1.676363636	0.172651504	0.853611836	0.520010928	16.49585523
Faeder	Male	Faeder	-1.676363636	0.105011194	0.888709026	0.488205041	16.49585523
Independent	Female	Independent	-1.616060606	0.304112416	0.709891757	0.509919708	16.5744899
Satellite	Female	Independent	-1.616060606	0.25468666	0.860955739	0.589848954	16.5744899
Faeder	Female	Independent	-1.616060606	0.101330882	0.932918419	0.558743929	16.5744899
Independent	Male	Independent	-1.616060606	0.21486066	0.598348141	0.387436968	16.5744899
Satellite	Male	Independent	-1.616060606	0.17569661	0.787758236	0.466440103	16.5744899
Faeder	Male	Independent	-1.616060606	0.066326479	0.888120422	0.434941728	16.5744899
Independent	Female	Satellite	-1.616060606	0.343849974	0.769061075	0.566897473	16.5744899
Satellite	Female	Satellite	-1.616060606	0.317560549	0.872017582	0.644021308	16.5744899
Faeder	Female	Satellite	-1.616060606	0.124304371	0.947098688	0.614338457	16.5744899
Independent	Male	Satellite	-1.616060606	0.227712314	0.690483761	0.443102832	16.5744899
Satellite	Male	Satellite	-1.616060606	0.220524435	0.815577007	0.523751665	16.5744899
Faeder	Male	Satellite	-1.616060606	0.079490872	0.912810997	0.491951481	16.5744899
Independent	Female	Faeder	-1.616060606	0.284375103	0.81538613	0.570672486	16.5744899
Satellite	Female	Faeder	-1.616060606	0.246812284	0.909752874	0.647542039	16.5744899
Faeder	Female	Faeder	-1.616060606	0.152129305	0.936786368	0.617978619	16.5744899
Independent	Male	Faeder	-1.616060606	0.205042496	0.715113115	0.446904115	16.5744899
Satellite	Male	Faeder	-1.616060606	0.177801526	0.855888153	0.52758936	16.5744899
Faeder	Male	Faeder	-1.616060606	0.107956443	0.891855564	0.49579874	16.5744899
Independent	Female	Independent	-1.555757576	0.313843176	0.712326324	0.517509635	16.65312457
Satellite	Female	Independent	-1.555757576	0.261768716	0.863417822	0.59717889	16.65312457
Faeder	Female	Independent	-1.555757576	0.104150641	0.934949142	0.56622095	16.65312457
Independent	Male	Independent	-1.555757576	0.222364002	0.601570249	0.394671976	16.65312457
Satellite	Male	Independent	-1.555757576	0.181985995	0.791524181	0.474008808	16.65312457
Faeder	Male	Independent	-1.555757576	0.06819165	0.891346268	0.44242313	16.65312457
Independent	Female	Satellite	-1.555757576	0.353741903	0.771931812	0.574341585	16.65312457
Satellite	Female	Satellite	-1.555757576	0.325449453	0.874747499	0.650956006	16.65312457
Faeder	Female	Satellite	-1.555757576	0.126728421	0.948418316	0.621511567	16.65312457
Independent	Male	Satellite	-1.555757576	0.235326056	0.694268828	0.450612666	16.65312457
Satellite	Male	Satellite	-1.555757576	0.22725912	0.818482208	0.531324266	16.65312457
Faeder	Male	Satellite	-1.555757576	0.08168882	0.914811569	0.499546574	16.65312457
Independent	Female	Faeder	-1.555757576	0.292816731	0.818146083	0.578100003	16.65312457
Satellite	Female	Faeder	-1.555757576	0.253999726	0.912243652	0.654444952	16.65312457
Faeder	Female	Faeder	-1.555757576	0.154911886	0.93864669	0.625125338	16.65312457
Independent	Male	Faeder	-1.555757576	0.21262138	0.718423447	0.454425804	16.65312457
Satellite	Male	Faeder	-1.555757576	0.183987964	0.858535291	0.535155097	16.65312457
Faeder	Male	Faeder	-1.555757576	0.111644336	0.894647169	0.503394378	16.65312457
Independent	Female	Independent	-1.495454545	0.322822928	0.715445613	0.525091492	16.73175924
Satellite	Female	Independent	-1.495454545	0.269292418	0.866853919	0.604465673	16.73175924
Faeder	Female	Independent	-1.495454545	0.106826817	0.937112686	0.573667946	16.73175924
Independent	Male	Independent	-1.495454545	0.23002387	0.604341305	0.401953436	16.73175924
Satellite	Male	Independent	-1.495454545	0.187682467	0.79576881	0.481589474	16.73175924
Faeder	Male	Independent	-1.495454545	0.070297615	0.89416483	0.449930751	16.73175924
Independent	Female	Satellite	-1.495454545	0.36348803	0.77441665	0.581752147	16.73175924
Satellite	Female	Satellite	-1.495454545	0.332949465	0.877503256	0.657827388	16.73175924
Faeder	Female	Satellite	-1.495454545	0.130527751	0.950120608	0.628631911	16.73175924
Independent	Male	Satellite	-1.495454545	0.243076248	0.698729729	0.45814507	16.73175924
Satellite	Male	Satellite	-1.495454545	0.234043317	0.821463015	0.538882468	16.73175924
Faeder	Male	Satellite	-1.495454545	0.083943854	0.916793113	0.507141876	16.73175924
Independent	Female	Faeder	-1.495454545	0.300822947	0.821069227	0.585492356	16.73175924
Satellite	Female	Faeder	-1.495454545	0.261275622	0.91415811	0.661283388	16.73175924
Faeder	Female	Faeder	-1.495454545	0.15947312	0.940446422	0.632217927	16.73175924
Independent	Male	Faeder	-1.495454545	0.220154741	0.722608929	0.46196835	16.73175924
Satellite	Male	Faeder	-1.495454545	0.189241245	0.861618318	0.542704691	16.73175924
Faeder	Male	Faeder	-1.495454545	0.11522469	0.897579884	0.510988449	16.73175924
Independent	Female	Independent	-1.435151515	0.332303547	0.71878004	0.532661798	16.81039391
Satellite	Female	Independent	-1.435151515	0.277528547	0.868459119	0.611706349	16.81039391
Faeder	Female	Independent	-1.435151515	0.110205142	0.93935998	0.581081681	16.81039391
Independent	Male	Independent	-1.435151515	0.239255743	0.607545215	0.409278404	16.81039391
Satellite	Male	Independent	-1.435151515	0.193728809	0.798987959	0.489178626	16.81039391
Faeder	Male	Independent	-1.435151515	0.071718875	0.896861391	0.457461248	16.81039391
Independent	Female	Satellite	-1.435151515	0.372963882	0.777397175	0.58912599	16.81039391
Satellite	Female	Satellite	-1.435151515	0.34204189	0.880045433	0.664633188	16.81039391
Faeder	Female	Satellite	-1.435151515	0.133633791	0.95180295	0.63569682	16.81039391
Independent	Male	Satellite	-1.435151515	0.251371677	0.701918288	0.465696655	16.81039391
Satellite	Male	Satellite	-1.435151515	0.241179167	0.824615551	0.546422833	16.81039391
Faeder	Male	Satellite	-1.435151515	0.085994803	0.918529122	0.514733884	16.81039391
Independent	Female	Faeder	-1.435151515	0.308928416	0.823972739	0.592846408	16.81039391
Satellite	Female	Faeder	-1.435151515	0.268573743	0.915677537	0.668055135	16.81039391
Faeder	Female	Faeder	-1.435151515	0.163168042	0.942051545	0.639253765	16.81039391
Independent	Male	Faeder	-1.435151515	0.226664415	0.725538714	0.469528347	16.81039391
Satellite	Male	Faeder	-1.435151515	0.194806997	0.863759193	0.550234721	16.81039391
Faeder	Male	Faeder	-1.435151515	0.117916428	0.900276892	0.518577451	16.81039391
Independent	Female	Independent	-1.374848485	0.341565812	0.722299535	0.540217095	16.88902857
Satellite	Female	Independent	-1.374848485	0.285156707	0.870940759	0.618898045	16.88902857
Faeder	Female	Independent	-1.374848485	0.113081458	0.941195624	0.588458982	16.88902857
Independent	Male	Independent	-1.374848485	0.248734699	0.611050464	0.416643863	16.88902857
Satellite	Male	Independent	-1.374848485	0.199192825	0.802477747	0.496772769	16.88902857
Faeder	Male	Independent	-1.374848485	0.073678758	0.899990914	0.465011234	16.88902857
Independent	Female	Satellite	-1.374848485	0.383404368	0.779742092	0.596460007	16.88902857
Satellite	Female	Satellite	-1.374848485	0.35200463	0.882003213	0.671371246	16.88902857
Faeder	Female	Satellite	-1.374848485	0.137132732	0.953490749	0.642703717	16.88902857
Independent	Male	Satellite	-1.374848485	0.259571562	0.705437185	0.473263996	16.88902857
Satellite	Male	Satellite	-1.374848485	0.248479915	0.827815193	0.55394196	16.88902857
Faeder	Male	Satellite	-1.374848485	0.088131671	0.920617276	0.522319097	16.88902857
Independent	Female	Faeder	-1.374848485	0.317828187	0.827391407	0.600159088	16.88902857
Satellite	Female	Faeder	-1.374848485	0.27683613	0.917606128	0.674758085	16.88902857
Faeder	Female	Faeder	-1.374848485	0.166548486	0.943823895	0.646230321	16.88902857
Independent	Male	Faeder	-1.374848485	0.23446265	0.728897346	0.477102353	16.88902857
Satellite	Male	Faeder	-1.374848485	0.201145128	0.866676018	0.557741801	16.88902857
Faeder	Male	Faeder	-1.374848485	0.121781213	0.902366417	0.526157892	16.88902857
Independent	Female	Independent	-1.314545455	0.351324231	0.725882607	0.547753952	16.96766324
Satellite	Female	Independent	-1.314545455	0.291978952	0.872935894	0.626037972	16.96766324
Faeder	Female	Independent	-1.314545455	0.116364177	0.942818276	0.595796737	16.96766324
Independent	Male	Independent	-1.314545455	0.257259696	0.614433856	0.424046721	16.96766324
Satellite	Male	Independent	-1.314545455	0.205818581	0.805233372	0.504368402	16.96766324
Faeder	Male	Independent	-1.314545455	0.075769984	0.903097835	0.472577288	16.96766324
Independent	Female	Satellite	-1.314545455	0.393651473	0.783660738	0.603751165	16.96766324
Satellite	Female	Satellite	-1.314545455	0.361804665	0.884202471	0.678039506	16.96766324
Faeder	Female	Satellite	-1.314545455	0.140633963	0.954754184	0.649650119	16.96766324
Independent	Male	Satellite	-1.314545455	0.266903457	0.709375359	0.48084364	16.96766324
Satellite	Male	Satellite	-1.314545455	0.254990234	0.830652011	0.561436482	16.96766324
Faeder	Male	Satellite	-1.314545455	0.090543888	0.922896162	0.529894031	16.96766324
Independent	Female	Faeder	-1.314545455	0.325855958	0.82983366	0.6074274	16.96766324
Satellite	Female	Faeder	-1.314545455	0.284479148	0.919687486	0.681390236	16.96766324
Faeder	Female	Faeder	-1.314545455	0.170714226	0.945380895	0.653145163	16.96766324
Independent	Male	Faeder	-1.314545455	0.242205396	0.732435603	0.484686905	16.96766324
Satellite	Male	Faeder	-1.314545455	0.207269113	0.868930341	0.565222589	16.96766324
Faeder	Male	Faeder	-1.314545455	0.125132391	0.904540567	0.533726294	16.96766324
Independent	Female	Independent	-1.254242424	0.360963462	0.728890225	0.555268972	17.04629791
Satellite	Female	Independent	-1.254242424	0.298761931	0.875414099	0.633123429	17.04629791
Faeder	Female	Independent	-1.254242424	0.119879452	0.94450581	0.603091904	17.04629791
Independent	Male	Independent	-1.254242424	0.265961081	0.618050102	0.431483822	17.04629791
Satellite	Male	Independent	-1.254242424	0.212423971	0.809092579	0.511962018	17.04629791
Faeder	Male	Independent	-1.254242424	0.078182157	0.905923041	0.48015596	17.04629791
Independent	Female	Satellite	-1.254242424	0.403242741	0.786601462	0.610996503	17.04629791
Satellite	Female	Satellite	-1.254242424	0.368880705	0.88609098	0.684636017	17.04629791
Faeder	Female	Satellite	-1.254242424	0.143750364	0.956221589	0.656533644	17.04629791
Independent	Male	Satellite	-1.254242424	0.274319126	0.713577524	0.488432112	17.04629791
Satellite	Male	Satellite	-1.254242424	0.262218562	0.83387345	0.568903079	17.04629791
Faeder	Male	Satellite	-1.254242424	0.093019409	0.924960792	0.537455218	17.04629791
Independent	Female	Faeder	-1.254242424	0.33419741	0.832851627	0.614648422	17.04629791
Satellite	Female	Faeder	-1.254242424	0.291324578	0.921509228	0.68794969	17.04629791
Faeder	Female	Faeder	-1.254242424	0.174999998	0.947030022	0.659995958	17.04629791
Independent	Male	Faeder	-1.254242424	0.250363369	0.736185468	0.492278517	17.04629791
Satellite	Male	Faeder	-1.254242424	0.214361456	0.871701014	0.572673789	17.04629791
Faeder	Male	Faeder	-1.254242424	0.12840276	0.907752373	0.541279202	17.04629791
Independent	Female	Independent	-1.193939394	0.370882334	0.732337926	0.562758797	17.12493258
Satellite	Female	Independent	-1.193939394	0.30672188	0.878399158	0.640151803	17.12493258
Faeder	Female	Independent	-1.193939394	0.122815889	0.946340855	0.610341517	17.12493258
Independent	Male	Independent	-1.193939394	0.276252607	0.622496235	0.43895195	17.12493258
Satellite	Male	Independent	-1.193939394	0.220354458	0.812478257	0.519550118	17.12493258
Faeder	Male	Independent	-1.193939394	0.080691617	0.908323839	0.487743775	17.12493258
Independent	Female	Satellite	-1.193939394	0.413083938	0.790201372	0.618193141	17.12493258
Satellite	Female	Satellite	-1.193939394	0.37755554	0.888611654	0.691158935	17.12493258
Faeder	Female	Satellite	-1.193939394	0.147373172	0.957436484	0.663352009	17.12493258
Independent	Male	Satellite	-1.193939394	0.282050567	0.716692099	0.496025919	17.12493258
Satellite	Male	Satellite	-1.193939394	0.271178497	0.836857608	0.576338482	17.12493258
Faeder	Male	Satellite	-1.193939394	0.095125812	0.927235116	0.544999217	17.12493258
Independent	Female	Faeder	-1.193939394	0.341973618	0.83574385	0.621819316	17.12493258
Satellite	Female	Faeder	-1.193939394	0.297305017	0.923617437	0.694434659	17.12493258
Faeder	Female	Faeder	-1.193939394	0.179073807	0.948588229	0.666780474	17.12493258
Independent	Male	Faeder	-1.193939394	0.258325249	0.739862525	0.499873692	17.12493258
Satellite	Male	Faeder	-1.193939394	0.22065993	0.87444186	0.580092159	17.12493258
Faeder	Male	Faeder	-1.193939394	0.131412639	0.910377435	0.54881319	17.12493258
Independent	Female	Independent	-1.133636364	0.380879726	0.73527772	0.570220115	17.20356725
Satellite	Female	Independent	-1.133636364	0.314113956	0.881220374	0.647120579	17.20356725
Faeder	Female	Independent	-1.133636364	0.125228123	0.947810452	0.617542687	17.20356725
Independent	Male	Independent	-1.133636364	0.284852249	0.626160557	0.446447832	17.20356725
Satellite	Male	Independent	-1.133636364	0.226322511	0.815933837	0.527129208	17.20356725
Faeder	Male	Independent	-1.133636364	0.082776495	0.91093349	0.495337243	17.20356725
Independent	Female	Satellite	-1.133636364	0.42228522	0.793277256	0.62533828	17.20356725
Satellite	Female	Satellite	-1.133636364	0.387066553	0.891585441	0.697606527	17.20356725
Faeder	Female	Satellite	-1.133636364	0.150770633	0.95884661	0.670103031	17.20356725
Independent	Male	Satellite	-1.133636364	0.291117842	0.720847525	0.503621561	17.20356725
Satellite	Male	Satellite	-1.133636364	0.278632866	0.839725271	0.583739475	17.20356725
Faeder	Male	Satellite	-1.133636364	0.097175235	0.929028351	0.552522617	17.20356725
Independent	Female	Faeder	-1.133636364	0.351460086	0.838487464	0.628937327	17.20356725
Satellite	Female	Faeder	-1.133636364	0.305484022	0.925114783	0.700843464	17.20356725
Faeder	Female	Faeder	-1.133636364	0.184595823	0.950010074	0.673496584	17.20356725
Independent	Male	Faeder	-1.133636364	0.2664015	0.744112479	0.507468924	17.20356725
Satellite	Male	Faeder	-1.133636364	0.227885371	0.877004598	0.587474514	17.20356725
Faeder	Male	Faeder	-1.133636364	0.134593121	0.913005311	0.556324865	17.20356725
Independent	Female	Independent	-1.073333333	0.390161145	0.73874727	0.577649666	17.28220192
Satellite	Female	Independent	-1.073333333	0.322752236	0.8841316	0.654027336	17.28220192
Faeder	Female	Independent	-1.073333333	0.128396111	0.94963623	0.624692608	17.28220192
Independent	Male	Independent	-1.073333333	0.294710905	0.628689562	0.453968144	17.28220192
Satellite	Male	Independent	-1.073333333	0.233335723	0.81881356	0.534695816	17.28220192
Faeder	Male	Independent	-1.073333333	0.085359329	0.913153882	0.502932863	17.28220192
Independent	Female	Satellite	-1.073333333	0.431047707	0.796785652	0.63242921	17.28220192
Satellite	Female	Satellite	-1.073333333	0.396144458	0.894184069	0.703977165	17.28220192
Faeder	Female	Satellite	-1.073333333	0.154754601	0.960029817	0.676784635	17.28220192
Independent	Male	Satellite	-1.073333333	0.299989513	0.725232567	0.511215531	17.28220192
Satellite	Male	Satellite	-1.073333333	0.286709466	0.842602313	0.591102907	17.28220192
Faeder	Male	Satellite	-1.073333333	0.099941345	0.931201912	0.560022045	17.28220192
Independent	Female	Faeder	-1.073333333	0.360141247	0.841045483	0.63599979	17.28220192
Satellite	Female	Faeder	-1.073333333	0.313462404	0.927180637	0.707174533	17.28220192
Faeder	Female	Faeder	-1.073333333	0.187781293	0.951742897	0.680142264	17.28220192
Independent	Male	Faeder	-1.073333333	0.274899188	0.747735757	0.515060711	17.28220192
Satellite	Male	Faeder	-1.073333333	0.234451387	0.879321421	0.594817736	17.28220192
Faeder	Male	Faeder	-1.073333333	0.138598259	0.915475406	0.563810876	17.28220192
Independent	Female	Independent	-1.013030303	0.400324765	0.74296794	0.585044246	17.36083659
Satellite	Female	Independent	-1.013030303	0.32983195	0.886078905	0.660869754	17.36083659
Faeder	Female	Independent	-1.013030303	0.131629174	0.951127157	0.631788563	17.36083659
Independent	Male	Independent	-1.013030303	0.303521726	0.632027316	0.46150952	17.36083659
Satellite	Male	Independent	-1.013030303	0.240675737	0.821645436	0.542246489	17.36083659
Faeder	Male	Independent	-1.013030303	0.087688976	0.916322933	0.510527129	17.36083659
Independent	Female	Satellite	-1.013030303	0.440374651	0.800519699	0.63946331	17.36083659
Satellite	Female	Satellite	-1.013030303	0.405152056	0.89623007	0.710269331	17.36083659
Faeder	Female	Satellite	-1.013030303	0.157968771	0.961548562	0.683394851	17.36083659
Independent	Male	Satellite	-1.013030303	0.308733358	0.72898654	0.518804328	17.36083659
Satellite	Male	Satellite	-1.013030303	0.294170999	0.845686512	0.59842569	17.36083659
Faeder	Male	Satellite	-1.013030303	0.101996884	0.93273118	0.567494173	17.36083659
Independent	Female	Faeder	-1.013030303	0.368702319	0.844621692	0.643004132	17.36083659
Satellite	Female	Faeder	-1.013030303	0.321065586	0.928826307	0.713426404	17.36083659
Faeder	Female	Faeder	-1.013030303	0.192852267	0.953383013	0.686715598	17.36083659
Independent	Male	Faeder	-1.013030303	0.282811472	0.751920302	0.522645554	17.36083659
Satellite	Male	Faeder	-1.013030303	0.241379969	0.881896106	0.602118772	17.36083659
Faeder	Male	Faeder	-1.013030303	0.141607716	0.918157265	0.571267919	17.36083659
Independent	Female	Independent	-0.952727273	0.409396889	0.747773538	0.592400713	17.43947126
Satellite	Female	Independent	-0.952727273	0.337207159	0.888593966	0.667645615	17.43947126
Faeder	Female	Independent	-0.952727273	0.135332732	0.953079496	0.638827922	17.43947126
Independent	Male	Independent	-0.952727273	0.312506125	0.636255165	0.469068554	17.43947126
Satellite	Male	Independent	-0.952727273	0.248645268	0.823969156	0.549777804	17.43947126
Faeder	Male	Independent	-0.952727273	0.090297549	0.91839165	0.518116539	17.43947126
Independent	Female	Satellite	-0.952727273	0.449563355	0.803996438	0.646438055	17.43947126
Satellite	Female	Satellite	-0.952727273	0.413772697	0.89819699	0.716481618	17.43947126
Faeder	Female	Satellite	-0.952727273	0.162055689	0.962580851	0.689931815	17.43947126
Independent	Male	Satellite	-0.952727273	0.316406291	0.733826185	0.526384459	17.43947126
Satellite	Male	Satellite	-0.952727273	0.301567517	0.849182749	0.60570481	17.43947126
Faeder	Male	Satellite	-0.952727273	0.104429083	0.935137061	0.574935719	17.43947126
Independent	Female	Faeder	-0.952727273	0.377429558	0.847790755	0.649947875	17.43947126
Satellite	Female	Faeder	-0.952727273	0.329089872	0.930507999	0.719597721	17.43947126
Faeder	Female	Faeder	-0.952727273	0.197174181	0.954884071	0.693214777	17.43947126
Independent	Male	Faeder	-0.952727273	0.291837072	0.75605879	0.530219967	17.43947126
Satellite	Male	Faeder	-0.952727273	0.24809147	0.884116693	0.609374647	17.43947126
Faeder	Male	Faeder	-0.952727273	0.144994766	0.919852992	0.578692739	17.43947126
Independent	Female	Independent	-0.892424242	0.419614811	0.752114664	0.599715993	17.51810593
Satellite	Female	Independent	-0.892424242	0.345854486	0.890452199	0.674352803	17.51810593
Faeder	Female	Independent	-0.892424242	0.139281826	0.954485034	0.64580815	17.51810593
Independent	Male	Independent	-0.892424242	0.321674095	0.640833977	0.476641808	17.51810593
Satellite	Male	Independent	-0.892424242	0.255759158	0.82757898	0.557286375	17.51810593
Faeder	Male	Independent	-0.892424242	0.092731537	0.91995409	0.5256976	17.51810593
Independent	Female	Satellite	-0.892424242	0.458319406	0.807257458	0.653351014	17.51810593
Satellite	Female	Satellite	-0.892424242	0.423188045	0.900304331	0.722612723	17.51810593
Faeder	Female	Satellite	-0.892424242	0.166041722	0.963781838	0.696393772	17.51810593
Independent	Male	Satellite	-0.892424242	0.324430191	0.737548728	0.533952447	17.51810593
Satellite	Male	Satellite	-0.892424242	0.30880415	0.852147152	0.612937328	17.51810593
Faeder	Male	Satellite	-0.892424242	0.107526193	0.937405987	0.582343459	17.51810593
Independent	Female	Faeder	-0.892424242	0.384867256	0.851245021	0.656828641	17.51810593
Satellite	Female	Faeder	-0.892424242	0.337923193	0.93217889	0.72568724	17.51810593
Faeder	Female	Faeder	-0.892424242	0.200970953	0.956237339	0.699638101	17.51810593
Independent	Male	Faeder	-0.892424242	0.299218397	0.759519782	0.537780485	17.51810593
Satellite	Male	Faeder	-0.892424242	0.254450787	0.886398185	0.61658246	17.51810593
Faeder	Male	Faeder	-0.892424242	0.148462749	0.922221071	0.586082143	17.51810593
Independent	Female	Independent	-0.832121212	0.429994666	0.755933522	0.606987085	17.5967406
Satellite	Female	Independent	-0.832121212	0.352508086	0.894032685	0.680989311	17.5967406
Faeder	Female	Independent	-0.832121212	0.142851508	0.955609071	0.65272681	17.5967406
Independent	Male	Independent	-0.832121212	0.331329682	0.644795776	0.484225818	17.5967406
Satellite	Male	Independent	-0.832121212	0.262723768	0.831350271	0.564768855	17.5967406
Faeder	Male	Independent	-0.832121212	0.095025361	0.92242527	0.533266832	17.5967406
Independent	Female	Satellite	-0.832121212	0.467107906	0.811170265	0.660199859	17.5967406
Satellite	Female	Satellite	-0.832121212	0.43105181	0.902556569	0.728661454	17.5967406
Faeder	Female	Satellite	-0.832121212	0.170224018	0.965000603	0.702779074	17.5967406
Independent	Male	Satellite	-0.832121212	0.332242288	0.742331683	0.541504839	17.5967406
Satellite	Male	Satellite	-0.832121212	0.316022334	0.855271967	0.620120384	17.5967406
Faeder	Male	Satellite	-0.832121212	0.109567819	0.939865687	0.589714229	17.5967406
Independent	Female	Faeder	-0.832121212	0.393981049	0.854047363	0.663644149	17.5967406
Satellite	Female	Faeder	-0.832121212	0.346535828	0.933803507	0.731693821	17.5967406
Faeder	Female	Faeder	-0.832121212	0.205002218	0.957636245	0.705983978	17.5967406
Independent	Male	Faeder	-0.832121212	0.307858943	0.763275955	0.545323666	17.5967406
Satellite	Male	Faeder	-0.832121212	0.261306286	0.889103026	0.623739396	17.5967406
Faeder	Male	Faeder	-0.832121212	0.151755818	0.924988483	0.593432996	17.5967406
Independent	Female	Independent	-0.771818182	0.439385296	0.760360849	0.614211063	17.67537527
Satellite	Female	Independent	-0.771818182	0.361409366	0.897230179	0.687553234	17.67537527
Faeder	Female	Independent	-0.771818182	0.145761762	0.956940548	0.659581561	17.67537527
Independent	Male	Independent	-0.771818182	0.339795213	0.649464077	0.491817101	17.67537527
Satellite	Male	Independent	-0.771818182	0.270404029	0.834134385	0.572221946	17.67537527
Faeder	Male	Independent	-0.771818182	0.09737521	0.924878019	0.54082078	17.67537527
Independent	Female	Satellite	-0.771818182	0.476322763	0.815264218	0.66698236	17.67537527
Satellite	Female	Satellite	-0.771818182	0.440190298	0.904947558	0.734626725	17.67537527
Faeder	Female	Satellite	-0.771818182	0.175657219	0.96607101	0.709086183	17.67537527
Independent	Male	Satellite	-0.771818182	0.340338713	0.745823077	0.549038209	17.67537527
Satellite	Male	Satellite	-0.771818182	0.324194817	0.859123438	0.627251203	17.67537527
Faeder	Male	Satellite	-0.771818182	0.112354352	0.941721302	0.597044928	17.67537527
Independent	Female	Faeder	-0.771818182	0.403444202	0.856985318	0.670392224	17.67537527
Satellite	Female	Faeder	-0.771818182	0.353618435	0.935655757	0.737616432	17.67537527
Faeder	Female	Faeder	-0.771818182	0.210055395	0.958956913	0.712250924	17.67537527
Independent	Male	Faeder	-0.771818182	0.315876459	0.767338288	0.552846103	17.67537527
Satellite	Male	Faeder	-0.771818182	0.267595602	0.891475695	0.630842722	17.67537527
Faeder	Male	Faeder	-0.771818182	0.154672905	0.926992967	0.600742237	17.67537527
Independent	Female	Independent	-0.711515152	0.448564135	0.764899087	0.621385082	17.75400993
Satellite	Female	Independent	-0.711515152	0.368901864	0.899914334	0.694042778	17.75400993
Faeder	Female	Independent	-0.711515152	0.148194683	0.958102782	0.666370166	17.75400993
Independent	Male	Independent	-0.711515152	0.348684441	0.653976887	0.499412159	17.75400993
Satellite	Male	Independent	-0.711515152	0.277613039	0.837291468	0.579642402	17.75400993
Faeder	Male	Independent	-0.711515152	0.100124927	0.927843695	0.548356014	17.75400993
Independent	Female	Satellite	-0.711515152	0.483943809	0.818878105	0.673696391	17.75400993
Satellite	Female	Satellite	-0.711515152	0.447160499	0.907725321	0.740507555	17.75400993
Faeder	Female	Satellite	-0.711515152	0.179095458	0.967199311	0.71531367	17.75400993
Independent	Male	Satellite	-0.711515152	0.348693726	0.749899995	0.556549165	17.75400993
Satellite	Male	Satellite	-0.711515152	0.332054242	0.862010949	0.634327099	17.75400993
Faeder	Male	Satellite	-0.711515152	0.115379433	0.943610585	0.604332529	17.75400993
Independent	Female	Faeder	-0.711515152	0.411758342	0.859849067	0.677070794	17.75400993
Satellite	Female	Faeder	-0.711515152	0.361506663	0.937120617	0.743454145	17.75400993
Faeder	Female	Faeder	-0.711515152	0.214763415	0.960367207	0.718437565	17.75400993
Independent	Male	Faeder	-0.711515152	0.324902006	0.771522431	0.560344424	17.75400993
Satellite	Male	Faeder	-0.711515152	0.275342034	0.893745423	0.6378898	17.75400993
Faeder	Male	Faeder	-0.711515152	0.158560238	0.92908705	0.608006872	17.75400993
Independent	Female	Independent	-0.651212121	0.457973285	0.769379518	0.628506383	17.8326446
Satellite	Female	Independent	-0.651212121	0.377228673	0.902752633	0.700456257	17.8326446
Faeder	Female	Independent	-0.651212121	0.150750422	0.959422978	0.673090491	17.8326446
Independent	Male	Independent	-0.651212121	0.357048082	0.658028212	0.507007488	17.8326446
Satellite	Male	Independent	-0.651212121	0.284247565	0.841677917	0.587027035	17.8326446
Faeder	Male	Independent	-0.651212121	0.10242137	0.92963193	0.555869142	17.8326446
Independent	Female	Satellite	-0.651212121	0.491186643	0.822461453	0.680339935	17.8326446
Satellite	Female	Satellite	-0.651212121	0.455549044	0.910155943	0.746303068	17.8326446
Faeder	Female	Satellite	-0.651212121	0.18273392	0.96821675	0.721460213	17.8326446
Independent	Male	Satellite	-0.651212121	0.357004307	0.754372878	0.564034357	17.8326446
Satellite	Male	Satellite	-0.651212121	0.340109948	0.865582359	0.641345477	17.8326446
Faeder	Male	Satellite	-0.651212121	0.118403911	0.945510025	0.611574076	17.8326446
Independent	Female	Faeder	-0.651212121	0.421135598	0.862590241	0.683677892	17.8326446
Satellite	Female	Faeder	-0.651212121	0.369451023	0.938723819	0.749206137	17.8326446
Faeder	Female	Faeder	-0.651212121	0.219628569	0.961400137	0.724542635	17.8326446
Independent	Male	Faeder	-0.651212121	0.333256588	0.776472187	0.567815301	17.8326446
Satellite	Male	Faeder	-0.651212121	0.282389312	0.8960722	0.64487808	17.8326446
Faeder	Male	Faeder	-0.651212121	0.162181021	0.931667644	0.615223987	17.8326446
Independent	Female	Independent	-0.590909091	0.466650582	0.773563063	0.635572296	17.91127927
Satellite	Female	Independent	-0.590909091	0.38499876	0.904745736	0.706792093	17.91127927
Faeder	Female	Independent	-0.590909091	0.154853063	0.960723866	0.679740507	17.91127927
Independent	Male	Independent	-0.590909091	0.366043794	0.662966701	0.514599584	17.91127927
Satellite	Male	Independent	-0.590909091	0.293796634	0.84470404	0.594372722	17.91127927
Faeder	Male	Independent	-0.590909091	0.104817671	0.931588471	0.563356807	17.91127927
Independent	Female	Satellite	-0.590909091	0.499299244	0.826034334	0.686911077	17.91127927
Satellite	Female	Satellite	-0.590909091	0.463809964	0.91251782	0.752012491	17.91127927
Faeder	Female	Satellite	-0.590909091	0.185927904	0.969180718	0.727524599	17.91127927
Independent	Male	Satellite	-0.590909091	0.365435118	0.759157453	0.571490483	17.91127927
Satellite	Male	Satellite	-0.590909091	0.347355471	0.867990248	0.648303836	17.91127927
Faeder	Male	Satellite	-0.590909091	0.121154821	0.947396469	0.618766695	17.91127927
Independent	Female	Faeder	-0.590909091	0.429586381	0.865265668	0.690211661	17.91127927
Satellite	Female	Faeder	-0.590909091	0.377088861	0.940148054	0.754871686	17.91127927
Faeder	Female	Faeder	-0.590909091	0.224396022	0.962678159	0.730564973	17.91127927
Independent	Male	Faeder	-0.590909091	0.340926384	0.78059039	0.575255458	17.91127927
Satellite	Male	Faeder	-0.590909091	0.288764427	0.898470246	0.651805112	17.91127927
Faeder	Male	Faeder	-0.590909091	0.165620828	0.93423047	0.622390751	17.91127927
Independent	Female	Independent	-0.530606061	0.475768937	0.777986317	0.642580241	17.98991394
Satellite	Female	Independent	-0.530606061	0.394656	0.906822797	0.713048815	17.98991394
Faeder	Female	Independent	-0.530606061	0.158440367	0.961983383	0.686318289	17.98991394
Independent	Male	Independent	-0.530606061	0.373727242	0.668216536	0.522184948	17.98991394
Satellite	Male	Independent	-0.530606061	0.299147424	0.847281635	0.601676408	17.98991394
Faeder	Male	Independent	-0.530606061	0.107478457	0.933871709	0.570815703	17.98991394
Independent	Female	Satellite	-0.530606061	0.508151984	0.829205622	0.693408012	17.98991394
Satellite	Female	Satellite	-0.530606061	0.472255865	0.914471007	0.757635151	17.98991394
Faeder	Female	Satellite	-0.530606061	0.18950809	0.969939284	0.733505722	17.98991394
Independent	Male	Satellite	-0.530606061	0.374096273	0.763471444	0.57891429	17.98991394
Satellite	Male	Satellite	-0.530606061	0.354140796	0.871635184	0.655199774	17.98991394
Faeder	Male	Satellite	-0.530606061	0.124592444	0.949562407	0.625907596	17.98991394
Independent	Female	Faeder	-0.530606061	0.43779634	0.868642394	0.69667035	17.98991394
Satellite	Female	Faeder	-0.530606061	0.384573839	0.941402104	0.76045017	17.98991394
Faeder	Female	Faeder	-0.530606061	0.229977338	0.963988755	0.736503529	17.98991394
Independent	Male	Faeder	-0.530606061	0.350528762	0.784904798	0.582661671	17.98991394
Satellite	Male	Faeder	-0.530606061	0.295805614	0.900781591	0.658668543	17.98991394
Faeder	Male	Faeder	-0.530606061	0.169243032	0.936036355	0.629504414	17.98991394
Independent	Female	Independent	-0.47030303	0.484470776	0.782798996	0.649527735	18.06854861
Satellite	Female	Independent	-0.47030303	0.403213005	0.908812383	0.719225064	18.06854861
Faeder	Female	Independent	-0.47030303	0.161314694	0.963251101	0.692822024	18.06854861
Independent	Male	Independent	-0.47030303	0.383062086	0.673558802	0.529760094	18.06854861
Satellite	Male	Independent	-0.47030303	0.307141494	0.850996179	0.60893511	18.06854861
Faeder	Male	Independent	-0.47030303	0.109774136	0.936307394	0.578242573	18.06854861
Independent	Female	Satellite	-0.47030303	0.515410604	0.833402478	0.699829042	18.06854861
Satellite	Female	Satellite	-0.47030303	0.479627964	0.916378846	0.763170476	18.06854861
Faeder	Female	Satellite	-0.47030303	0.193657437	0.970968367	0.739402582	18.06854861
Independent	Male	Satellite	-0.47030303	0.382455755	0.767834251	0.586302586	18.06854861
Satellite	Male	Satellite	-0.47030303	0.361060561	0.874531348	0.662030986	18.06854861
Faeder	Male	Satellite	-0.47030303	0.128331576	0.951554667	0.632994074	18.06854861
Independent	Female	Faeder	-0.47030303	0.446883929	0.871909353	0.703052315	18.06854861
Satellite	Female	Faeder	-0.47030303	0.39267649	0.943023903	0.765941065	18.06854861
Faeder	Female	Faeder	-0.47030303	0.234344526	0.965343504	0.742357354	18.06854861
Independent	Male	Faeder	-0.47030303	0.358216474	0.788916165	0.590030778	18.06854861
Satellite	Male	Faeder	-0.47030303	0.302702391	0.903001195	0.665466121	18.06854861
Faeder	Male	Faeder	-0.47030303	0.171896771	0.937992139	0.636562321	18.06854861
Independent	Female	Independent	-0.41	0.49221929	0.78704485	0.656412393	18.14718328
Satellite	Female	Independent	-0.41	0.410363929	0.910775034	0.725319586	18.14718328
Faeder	Female	Independent	-0.41	0.16441173	0.964352248	0.699250004	18.14718328
Independent	Male	Independent	-0.41	0.392825074	0.678566137	0.537321555	18.14718328
Satellite	Male	Independent	-0.41	0.314034106	0.853912044	0.616145925	18.14718328
Faeder	Male	Independent	-0.41	0.112390906	0.938031931	0.585634218	18.14718328
Independent	Female	Satellite	-0.41	0.524095915	0.837953661	0.706172578	18.14718328
Satellite	Female	Satellite	-0.41	0.487071799	0.918597401	0.76861799	18.14718328
Faeder	Female	Satellite	-0.41	0.198327405	0.971933013	0.745214282	18.14718328
Independent	Male	Satellite	-0.41	0.390978353	0.772168438	0.593652239	18.14718328
Satellite	Male	Satellite	-0.41	0.367500152	0.877526258	0.668795273	18.14718328
Faeder	Male	Satellite	-0.41	0.132062543	0.953120967	0.640023518	18.14718328
Independent	Female	Faeder	-0.41	0.455715185	0.875139678	0.709356024	18.14718328
Satellite	Female	Faeder	-0.41	0.400039125	0.94451238	0.771343944	18.14718328
Faeder	Female	Faeder	-0.41	0.237701851	0.966533017	0.748125606	18.14718328
Independent	Male	Faeder	-0.41	0.366813875	0.793513341	0.597359683	18.14718328
Satellite	Male	Faeder	-0.41	0.309820771	0.905028864	0.672195698	18.14718328
Faeder	Male	Faeder	-0.41	0.176184647	0.939871718	0.643561905	18.14718328
Independent	Female	Independent	-0.34969697	0.500866478	0.791755462	0.66323193	18.22581795
Satellite	Female	Independent	-0.34969697	0.418504416	0.913116999	0.731331237	18.22581795
Faeder	Female	Independent	-0.34969697	0.167463413	0.965508036	0.70560063	18.22581795
Independent	Male	Independent	-0.34969697	0.401681773	0.684099378	0.544865887	18.22581795
Satellite	Male	Independent	-0.34969697	0.321689127	0.856693824	0.623306031	18.22581795
Faeder	Male	Independent	-0.34969697	0.114482493	0.939904807	0.592987503	18.22581795
Independent	Female	Satellite	-0.34969697	0.531996597	0.842015177	0.712437142	18.22581795
Satellite	Female	Satellite	-0.34969697	0.494466676	0.920889308	0.773977311	18.22581795
Faeder	Female	Satellite	-0.34969697	0.201278537	0.972734204	0.750940031	18.22581795
Independent	Male	Satellite	-0.34969697	0.398030155	0.776803865	0.600960188	18.22581795
Satellite	Male	Satellite	-0.34969697	0.374708993	0.87995989	0.675490538	18.22581795
Faeder	Male	Satellite	-0.34969697	0.134435112	0.955087703	0.646993408	18.22581795
Independent	Female	Faeder	-0.34969697	0.46352278	0.878473975	0.715580052	18.22581795
Satellite	Female	Faeder	-0.34969697	0.407225155	0.946197149	0.776658472	18.22581795
Faeder	Female	Faeder	-0.34969697	0.242025572	0.96774723	0.753807543	18.22581795
Independent	Male	Faeder	-0.34969697	0.3745201	0.79795825	0.604645361	18.22581795
Satellite	Male	Faeder	-0.34969697	0.316319499	0.90702817	0.678855231	18.22581795
Faeder	Male	Faeder	-0.34969697	0.178912453	0.94208156	0.650500696	18.22581795
Independent	Female	Independent	-0.289393939	0.508832807	0.795719092	0.669984162	18.30445262
Satellite	Female	Independent	-0.289393939	0.424713889	0.915331696	0.737258978	18.30445262
Faeder	Female	Independent	-0.289393939	0.171039578	0.966832214	0.711872412	18.30445262
Independent	Male	Independent	-0.289393939	0.410027239	0.689300425	0.552389681	18.30445262
Satellite	Male	Independent	-0.289393939	0.330050585	0.860206837	0.630412691	18.30445262
Faeder	Male	Independent	-0.289393939	0.117852996	0.942164395	0.600299358	18.30445262
Independent	Female	Satellite	-0.289393939	0.539887292	0.84529662	0.718621361	18.30445262
Satellite	Female	Satellite	-0.289393939	0.503197232	0.92318049	0.77924815	18.30445262
Faeder	Female	Satellite	-0.289393939	0.20580562	0.973529599	0.756579137	18.30445262
Independent	Male	Satellite	-0.289393939	0.406358199	0.781352987	0.608223444	18.30445262
Satellite	Male	Satellite	-0.289393939	0.382463815	0.882824112	0.682114789	18.30445262
Faeder	Male	Satellite	-0.289393939	0.137571889	0.956586104	0.653901323	18.30445262
Independent	Female	Faeder	-0.289393939	0.471093394	0.881733482	0.721723081	18.30445262
Satellite	Female	Faeder	-0.289393939	0.415202181	0.947715214	0.781884407	18.30445262
Faeder	Female	Faeder	-0.289393939	0.246895783	0.96901685	0.759402526	18.30445262
Independent	Male	Faeder	-0.289393939	0.38144363	0.802419052	0.611884859	18.30445262
Satellite	Male	Faeder	-0.289393939	0.324114654	0.909213164	0.685442782	18.30445262
Faeder	Male	Faeder	-0.289393939	0.182291386	0.943657328	0.657376323	18.30445262
Independent	Female	Independent	-0.229090909	0.516933628	0.801459125	0.676667012	18.38308729
Satellite	Female	Independent	-0.229090909	0.431824472	0.917515662	0.743101874	18.38308729
Faeder	Female	Independent	-0.229090909	0.173538055	0.967920801	0.71806397	18.38308729
Independent	Male	Independent	-0.229090909	0.419633222	0.695377647	0.559889563	18.38308729
Satellite	Male	Independent	-0.229090909	0.337274971	0.8639539	0.63746326	18.38308729
Faeder	Male	Independent	-0.229090909	0.120345909	0.944259426	0.607566787	18.38308729
Independent	Female	Satellite	-0.229090909	0.54792229	0.84952815	0.724723972	18.38308729
Satellite	Female	Satellite	-0.229090909	0.510147551	0.925539497	0.784430308	18.38308729
Faeder	Female	Satellite	-0.229090909	0.209238041	0.974417962	0.762131008	18.38308729
Independent	Male	Satellite	-0.229090909	0.413753645	0.785869456	0.615439094	18.38308729
Satellite	Male	Satellite	-0.229090909	0.390191092	0.886488514	0.688666142	18.38308729
Faeder	Male	Satellite	-0.229090909	0.139311011	0.957629226	0.66074494	18.38308729
Independent	Female	Faeder	-0.229090909	0.47921982	0.884553355	0.727783903	18.38308729
Satellite	Female	Faeder	-0.229090909	0.422336757	0.949161041	0.787021593	18.38308729
Faeder	Female	Faeder	-0.229090909	0.251661124	0.970032657	0.764910011	18.38308729
Independent	Male	Faeder	-0.229090909	0.389910909	0.806948397	0.619075308	18.38308729
Satellite	Male	Faeder	-0.229090909	0.331389725	0.911161972	0.691956521	18.38308729
Faeder	Male	Faeder	-0.229090909	0.185761199	0.945133139	0.664186515	18.38308729
Independent	Female	Independent	-0.168787879	0.524380226	0.806308976	0.683278508	18.46172196
Satellite	Female	Independent	-0.168787879	0.440958876	0.919550938	0.748859096	18.46172196
Faeder	Female	Independent	-0.168787879	0.176429704	0.969037158	0.72417403	18.46172196
Independent	Male	Independent	-0.168787879	0.427850745	0.700666794	0.567362202	18.46172196
Satellite	Male	Independent	-0.168787879	0.345697227	0.867665726	0.644455184	18.46172196
Faeder	Male	Independent	-0.168787879	0.123264332	0.946144146	0.614786872	18.46172196
Independent	Female	Satellite	-0.168787879	0.554639981	0.853494559	0.730743819	18.46172196
Satellite	Female	Satellite	-0.168787879	0.517812244	0.927584355	0.789523673	18.46172196
Faeder	Female	Satellite	-0.168787879	0.214943935	0.975322061	0.76759515	18.46172196
Independent	Male	Satellite	-0.168787879	0.421742333	0.790722203	0.622604308	18.46172196
Satellite	Male	Satellite	-0.168787879	0.396134504	0.889568002	0.69514282	18.46172196
Faeder	Male	Satellite	-0.168787879	0.143319305	0.959083192	0.66752204	18.46172196
Independent	Female	Faeder	-0.168787879	0.488531991	0.887456452	0.733761418	18.46172196
Satellite	Female	Faeder	-0.168787879	0.430791699	0.950428687	0.792069962	18.46172196
Faeder	Female	Faeder	-0.168787879	0.257217937	0.970924664	0.770329554	18.46172196
Independent	Male	Faeder	-0.168787879	0.397095425	0.811319795	0.62621392	18.46172196
Satellite	Male	Faeder	-0.168787879	0.338239593	0.913612866	0.698394728	18.46172196
Faeder	Male	Faeder	-0.168787879	0.189196033	0.946907789	0.670929105	18.46172196
Independent	Female	Independent	-0.108484848	0.53293011	0.811593698	0.689816784	18.54035663
Satellite	Female	Independent	-0.108484848	0.44847417	0.922107734	0.754529916	18.54035663
Faeder	Female	Independent	-0.108484848	0.180335192	0.970080206	0.730201426	18.54035663
Independent	Male	Independent	-0.108484848	0.436143678	0.706803022	0.574804318	18.54035663
Satellite	Male	Independent	-0.108484848	0.352745676	0.871285248	0.651386005	18.54035663
Faeder	Male	Independent	-0.108484848	0.125329526	0.94800263	0.621956774	18.54035663
Independent	Female	Satellite	-0.108484848	0.561423766	0.85766242	0.736679854	18.54035663
Satellite	Female	Satellite	-0.108484848	0.525742928	0.929989025	0.794528217	18.54035663
Faeder	Female	Satellite	-0.108484848	0.2190072	0.976168343	0.772971164	18.54035663
Independent	Male	Satellite	-0.108484848	0.428404833	0.795486521	0.629716342	18.54035663
Satellite	Male	Satellite	-0.108484848	0.403387951	0.892560547	0.701543156	18.54035663
Faeder	Male	Satellite	-0.108484848	0.146713659	0.960650789	0.674230506	18.54035663
Independent	Female	Faeder	-0.108484848	0.496292076	0.890107877	0.739654628	18.54035663
Satellite	Female	Faeder	-0.108484848	0.4386367	0.951933636	0.797029527	18.54035663
Faeder	Female	Faeder	-0.108484848	0.262890261	0.971937694	0.775660802	18.54035663
Independent	Male	Faeder	-0.108484848	0.40427251	0.815285237	0.633297996	18.54035663
Satellite	Male	Faeder	-0.108484848	0.345124941	0.915892697	0.704755789	18.54035663
Faeder	Male	Faeder	-0.108484848	0.192828912	0.948551885	0.677602028	18.54035663
Independent	Female	Independent	-0.048181818	0.539803262	0.816094062	0.696280082	18.61899129
Satellite	Female	Independent	-0.048181818	0.455169835	0.924466717	0.760113706	18.61899129
Faeder	Female	Independent	-0.048181818	0.184611961	0.971136972	0.736145101	18.61899129
Independent	Male	Independent	-0.048181818	0.443964768	0.712945278	0.582212684	18.61899129
Satellite	Male	Independent	-0.048181818	0.359930705	0.874713057	0.658253366	18.61899129
Faeder	Male	Independent	-0.048181818	0.129293213	0.949734713	0.629073741	18.61899129
Independent	Female	Satellite	-0.048181818	0.568254203	0.86193466	0.742531131	18.61899129
Satellite	Female	Satellite	-0.048181818	0.533842402	0.931949556	0.799443994	18.61899129
Faeder	Female	Satellite	-0.048181818	0.222883581	0.97709768	0.778258745	18.61899129
Independent	Male	Satellite	-0.048181818	0.435476361	0.799779592	0.636772541	18.61899129
Satellite	Male	Satellite	-0.048181818	0.411622156	0.895833279	0.70786559	18.61899129
Faeder	Male	Satellite	-0.048181818	0.150126491	0.962251946	0.680868326	18.61899129
Independent	Female	Faeder	-0.048181818	0.503562651	0.892846918	0.745462642	18.61899129
Satellite	Female	Faeder	-0.048181818	0.44626968	0.953321197	0.801900382	18.61899129
Faeder	Female	Faeder	-0.048181818	0.267627959	0.972931779	0.780903495	18.61899129
Independent	Male	Faeder	-0.048181818	0.412460109	0.820102003	0.640324926	18.61899129
Satellite	Male	Faeder	-0.048181818	0.351250663	0.918554841	0.711038198	18.61899129
Faeder	Male	Faeder	-0.048181818	0.196367413	0.950682584	0.684203327	18.61899129
Independent	Female	Independent	0.012121212	0.546812265	0.820809942	0.702666754	18.69762596
Satellite	Female	Independent	0.012121212	0.462462234	0.926227251	0.765609937	18.69762596
Faeder	Female	Independent	0.012121212	0.189370045	0.972167466	0.7420041	18.69762596
Independent	Male	Independent	0.012121212	0.451399993	0.718505972	0.589584135	18.69762596
Satellite	Male	Independent	0.012121212	0.365800244	0.877722902	0.665055007	18.69762596
Faeder	Male	Independent	0.012121212	0.13180233	0.95175443	0.636135109	18.69762596
Independent	Female	Satellite	0.012121212	0.574425069	0.866177858	0.748296812	18.69762596
Satellite	Female	Satellite	0.012121212	0.540832498	0.933715544	0.804271136	18.69762596
Faeder	Female	Satellite	0.012121212	0.226890475	0.97778647	0.783457675	18.69762596
Independent	Male	Satellite	0.012121212	0.442940155	0.804376908	0.643770342	18.69762596
Satellite	Male	Satellite	0.012121212	0.418087148	0.899047092	0.714108671	18.69762596
Faeder	Male	Satellite	0.012121212	0.153290884	0.963735444	0.687433596	18.69762596
Independent	Female	Faeder	0.012121212	0.51102785	0.895721115	0.751184673	18.69762596
Satellite	Female	Faeder	0.012121212	0.453246088	0.954619213	0.806682699	18.69762596
Faeder	Female	Faeder	0.012121212	0.273480353	0.973913147	0.786057463	18.69762596
Independent	Male	Faeder	0.012121212	0.420605351	0.823948479	0.647292196	18.69762596
Satellite	Male	Faeder	0.012121212	0.358407804	0.921005129	0.717240562	18.69762596
Faeder	Male	Faeder	0.012121212	0.200073793	0.95230116	0.690731152	18.69762596
Independent	Female	Independent	0.072424242	0.553582585	0.825914234	0.70897526	18.77626063
Satellite	Female	Independent	0.072424242	0.471120681	0.928621313	0.771018174	18.77626063
Faeder	Female	Independent	0.072424242	0.192032553	0.9731332	0.747777573	18.77626063
Independent	Male	Independent	0.072424242	0.459369889	0.725407633	0.59691557	18.77626063
Satellite	Male	Independent	0.072424242	0.371987077	0.881036064	0.671788776	18.77626063
Faeder	Male	Independent	0.072424242	0.133605812	0.95369776	0.643138309	18.77626063
Independent	Female	Satellite	0.072424242	0.580843817	0.870410165	0.753976157	18.77626063
Satellite	Female	Satellite	0.072424242	0.547676015	0.935517951	0.809009852	18.77626063
Faeder	Female	Satellite	0.072424242	0.230696428	0.978605059	0.788567826	18.77626063
Independent	Male	Satellite	0.072424242	0.449716166	0.810023876	0.650707278	18.77626063
Satellite	Male	Satellite	0.072424242	0.425322723	0.901953356	0.720271056	18.77626063
Faeder	Male	Satellite	0.072424242	0.15683851	0.965010821	0.693924519	18.77626063
Independent	Female	Faeder	0.072424242	0.517151447	0.898693502	0.756820033	18.77626063
Satellite	Female	Faeder	0.072424242	0.459406064	0.955622027	0.811376722	18.77626063
Faeder	Female	Faeder	0.072424242	0.278276247	0.975010218	0.79112262	18.77626063
Independent	Male	Faeder	0.072424242	0.428061446	0.828081561	0.654197389	18.77626063
Satellite	Male	Faeder	0.072424242	0.365873214	0.92283686	0.723361592	18.77626063
Faeder	Male	Faeder	0.072424242	0.204743495	0.953851452	0.697183762	18.77626063
Independent	Female	Independent	0.132727273	0.560641612	0.830836886	0.715204168	18.8548953
Satellite	Female	Independent	0.132727273	0.478771872	0.930581198	0.776338079	18.8548953
Faeder	Female	Independent	0.132727273	0.195278639	0.974117504	0.753464774	18.8548953
Independent	Male	Independent	0.132727273	0.467275448	0.730862288	0.604203959	18.8548953
Satellite	Male	Independent	0.132727273	0.379112322	0.883815539	0.678452621	18.8548953
Faeder	Male	Independent	0.132727273	0.137110194	0.955270304	0.650080862	18.8548953
Independent	Female	Satellite	0.132727273	0.587348108	0.874071516	0.75956853	18.8548953
Satellite	Female	Satellite	0.132727273	0.553842894	0.937535518	0.813660421	18.8548953
Faeder	Female	Satellite	0.132727273	0.234474048	0.979370213	0.793589156	18.8548953
Independent	Male	Satellite	0.132727273	0.456607567	0.814714381	0.65758098	18.8548953
Satellite	Male	Satellite	0.132727273	0.431451045	0.904787976	0.726351513	18.8548953
Faeder	Male	Satellite	0.132727273	0.159566717	0.965947046	0.700339407	18.8548953
Independent	Female	Faeder	0.132727273	0.523184131	0.901692108	0.762368136	18.8548953
Satellite	Female	Faeder	0.132727273	0.467951439	0.956970102	0.815982767	18.8548953
Faeder	Female	Faeder	0.132727273	0.281274833	0.975887577	0.796098964	18.8548953
Independent	Male	Faeder	0.132727273	0.435335187	0.831864214	0.661038187	18.8548953
Satellite	Male	Faeder	0.132727273	0.373908214	0.925435621	0.729400108	18.8548953
Faeder	Male	Faeder	0.132727273	0.208226702	0.955815155	0.703559522	18.8548953
Independent	Female	Independent	0.193030303	0.567502019	0.83560633	0.721352154	18.93352997
Satellite	Female	Independent	0.193030303	0.484542464	0.932597595	0.781569402	18.93352997
Faeder	Female	Independent	0.193030303	0.199829348	0.975174416	0.759065057	18.93352997
Independent	Male	Independent	0.193030303	0.474455845	0.737207111	0.611446346	18.93352997
Satellite	Male	Independent	0.193030303	0.384682593	0.887099502	0.685044599	18.93352997
Faeder	Male	Independent	0.193030303	0.139555642	0.956783093	0.656960393	18.93352997
Independent	Female	Satellite	0.193030303	0.593622517	0.877812854	0.76507339	18.93352997
Satellite	Female	Satellite	0.193030303	0.561191302	0.939356789	0.818223194	18.93352997
Faeder	Female	Satellite	0.193030303	0.239107905	0.980140506	0.798521702	18.93352997
Independent	Male	Satellite	0.193030303	0.464538424	0.819598963	0.664389181	18.93352997
Satellite	Male	Satellite	0.193030303	0.437707937	0.907507362	0.732348913	18.93352997
Faeder	Male	Satellite	0.193030303	0.163237419	0.967168588	0.706676679	18.93352997
Independent	Female	Faeder	0.193030303	0.52960894	0.903982492	0.76782849	18.93352997
Satellite	Female	Faeder	0.193030303	0.475100612	0.958232823	0.820501219	18.93352997
Faeder	Female	Faeder	0.193030303	0.285823252	0.976840631	0.800986575	18.93352997
Independent	Male	Faeder	0.193030303	0.442177043	0.835785122	0.667812374	18.93352997
Satellite	Male	Faeder	0.193030303	0.380460289	0.926990796	0.735355038	18.93352997
Faeder	Male	Faeder	0.193030303	0.211715574	0.957290777	0.709856907	18.93352997
Independent	Female	Independent	0.253333333	0.574774664	0.840224697	0.727418004	19.01216464
Satellite	Female	Independent	0.253333333	0.491812338	0.934889489	0.786711983	19.01216464
Faeder	Female	Independent	0.253333333	0.204244057	0.975995743	0.764577872	19.01216464
Independent	Male	Independent	0.253333333	0.48142413	0.743863464	0.618639856	19.01216464
Satellite	Male	Independent	0.253333333	0.391962826	0.890505588	0.691562874	19.01216464
Faeder	Male	Independent	0.253333333	0.142474123	0.95802245	0.663774624	19.01216464
Independent	Female	Satellite	0.253333333	0.600152907	0.881978138	0.770490297	19.01216464
Satellite	Female	Satellite	0.253333333	0.567850621	0.941364448	0.822698586	19.01216464
Faeder	Female	Satellite	0.253333333	0.243760972	0.980758999	0.803365583	19.01216464
Independent	Male	Satellite	0.253333333	0.470840026	0.824498925	0.671129716	19.01216464
Satellite	Male	Satellite	0.253333333	0.443803824	0.910084127	0.738262236	19.01216464
Faeder	Male	Satellite	0.253333333	0.167055518	0.968325739	0.712934863	19.01216464
Independent	Female	Faeder	0.253333333	0.536558915	0.906798747	0.773200702	19.01216464
Satellite	Female	Faeder	0.253333333	0.483618282	0.959576594	0.824932526	19.01216464
Faeder	Female	Faeder	0.253333333	0.29015602	0.977563755	0.805785609	19.01216464
Independent	Male	Faeder	0.253333333	0.448860022	0.840330527	0.674517838	19.01216464
Satellite	Male	Faeder	0.253333333	0.386411713	0.929654803	0.741225413	19.01216464
Faeder	Male	Faeder	0.253333333	0.215732464	0.958872046	0.716074501	19.01216464
Independent	Female	Independent	0.313636364	0.581513702	0.844791838	0.73340061	19.09079931
Satellite	Female	Independent	0.313636364	0.498509568	0.936913701	0.791765749	19.09079931
Faeder	Female	Independent	0.313636364	0.207779799	0.977024659	0.770002769	19.09079931
Independent	Male	Independent	0.313636364	0.488556534	0.751070519	0.625781695	19.09079931
Satellite	Male	Independent	0.313636364	0.397473588	0.894027282	0.698005717	19.09079931
Faeder	Male	Independent	0.313636364	0.145976182	0.959405331	0.670521381	19.09079931
Independent	Female	Satellite	0.313636364	0.606896782	0.885792548	0.7758189	19.09079931
Satellite	Female	Satellite	0.313636364	0.574659096	0.94311565	0.827087079	19.09079931
Faeder	Female	Satellite	0.313636364	0.248884833	0.981470072	0.808120992	19.09079931
Independent	Male	Satellite	0.313636364	0.477919358	0.82915338	0.677800525	19.09079931
Satellite	Male	Satellite	0.313636364	0.450266209	0.912703929	0.744090566	19.09079931
Faeder	Male	Satellite	0.313636364	0.169916833	0.969438452	0.719112599	19.09079931
Independent	Female	Faeder	0.313636364	0.543788705	0.909699823	0.778484468	19.09079931
Satellite	Female	Faeder	0.313636364	0.492555554	0.960993648	0.8292772	19.09079931
Faeder	Female	Faeder	0.313636364	0.296589988	0.978504507	0.810496297	19.09079931
Independent	Male	Faeder	0.313636364	0.455117817	0.845060958	0.681152572	19.09079931
Satellite	Male	Faeder	0.313636364	0.393015497	0.931733267	0.747010371	19.09079931
Faeder	Male	Faeder	0.313636364	0.220785729	0.960437266	0.722210997	19.09079931
Independent	Female	Independent	0.373939394	0.587897466	0.850303154	0.739298969	19.16943398
Satellite	Female	Independent	0.373939394	0.505235332	0.939118824	0.796730708	19.16943398
Faeder	Female	Independent	0.373939394	0.211381226	0.977827934	0.775339391	19.16943398
Independent	Male	Independent	0.373939394	0.494361848	0.757049348	0.63286916	19.16943398
Satellite	Male	Independent	0.373939394	0.403977226	0.897145525	0.704371509	19.16943398
Faeder	Male	Independent	0.373939394	0.148456218	0.960586301	0.677198594	19.16943398
Independent	Female	Satellite	0.373939394	0.612721562	0.889170013	0.781058941	19.16943398
Satellite	Female	Satellite	0.373939394	0.580094354	0.945060169	0.831389211	19.16943398
Faeder	Female	Satellite	0.373939394	0.253865218	0.982203195	0.812788196	19.16943398
Independent	Male	Satellite	0.373939394	0.485066064	0.833645787	0.684399653	19.16943398
Satellite	Male	Satellite	0.373939394	0.457855962	0.915367564	0.74983309	19.16943398
Faeder	Male	Satellite	0.373939394	0.172354031	0.970539262	0.72520863	19.16943398
Independent	Female	Faeder	0.373939394	0.55001599	0.912572457	0.783679577	19.16943398
Satellite	Female	Faeder	0.373939394	0.498949798	0.962185574	0.833535808	19.16943398
Faeder	Female	Faeder	0.373939394	0.300557297	0.979270146	0.815118943	19.16943398
Independent	Male	Faeder	0.373939394	0.461846089	0.848942593	0.687714677	19.16943398
Satellite	Male	Faeder	0.373939394	0.398037961	0.933067729	0.75270915	19.16943398
Faeder	Male	Faeder	0.373939394	0.22516874	0.961937069	0.728265194	19.16943398
Independent	Female	Independent	0.434242424	0.59328547	0.855253313	0.745112183	19.24806865
Satellite	Female	Independent	0.434242424	0.511120628	0.940927899	0.801606949	19.24806865
Faeder	Female	Independent	0.434242424	0.215337483	0.97866161	0.780587471	19.24806865
Independent	Male	Independent	0.434242424	0.499812065	0.763408494	0.639899635	19.24806865
Satellite	Male	Independent	0.434242424	0.410351404	0.899873563	0.710658739	19.24806865
Faeder	Male	Independent	0.434242424	0.151736856	0.96194419	0.683804299	19.24806865
Independent	Female	Satellite	0.434242424	0.618359305	0.892557568	0.786210253	19.24806865
Satellite	Female	Satellite	0.434242424	0.586643631	0.947104818	0.835605581	19.24806865
Faeder	Female	Satellite	0.434242424	0.257298944	0.982940006	0.817367533	19.24806865
Independent	Male	Satellite	0.434242424	0.491254443	0.83803011	0.690925253	19.24806865
Satellite	Male	Satellite	0.434242424	0.463495186	0.917691222	0.755489098	19.24806865
Faeder	Male	Satellite	0.434242424	0.176260468	0.971745507	0.731221809	19.24806865
Independent	Female	Faeder	0.434242424	0.556714935	0.915696017	0.788785904	19.24806865
Satellite	Female	Faeder	0.434242424	0.505347204	0.963309538	0.837708977	19.24806865
Faeder	Female	Faeder	0.434242424	0.30513444	0.979986759	0.819653918	19.24806865
Independent	Male	Faeder	0.434242424	0.468271667	0.853294277	0.694202359	19.24806865
Satellite	Male	Faeder	0.434242424	0.4057812	0.934686271	0.758321092	19.24806865
Faeder	Male	Faeder	0.434242424	0.229547461	0.963383226	0.734235999	19.24806865
Independent	Female	Independent	0.494545455	0.598239982	0.860285882	0.750839459	19.32670332
Satellite	Female	Independent	0.494545455	0.517238383	0.942697355	0.806394639	19.32670332
Faeder	Female	Independent	0.494545455	0.218691306	0.979438348	0.785746833	19.32670332
Independent	Male	Independent	0.494545455	0.506011962	0.770016542	0.6468706	19.32670332
Satellite	Male	Independent	0.494545455	0.41475453	0.902967143	0.716866004	19.32670332
Faeder	Male	Independent	0.494545455	0.156307901	0.963250957	0.69033664	19.32670332
Independent	Female	Satellite	0.494545455	0.622931438	0.896088267	0.791272753	19.32670332
Satellite	Female	Satellite	0.494545455	0.593717423	0.94873764	0.839736838	19.32670332
Faeder	Female	Satellite	0.494545455	0.262549367	0.983493331	0.821859405	19.32670332
Independent	Male	Satellite	0.494545455	0.497138278	0.843322995	0.697375587	19.32670332
Satellite	Male	Satellite	0.494545455	0.468733536	0.920266612	0.761057979	19.32670332
Faeder	Male	Satellite	0.494545455	0.179089402	0.972851297	0.737151096	19.32670332
Independent	Female	Faeder	0.494545455	0.563693723	0.918507173	0.793803408	19.32670332
Satellite	Female	Faeder	0.494545455	0.513528934	0.964385062	0.841797383	19.32670332
Faeder	Female	Faeder	0.494545455	0.3105605	0.980821734	0.824101658	19.32670332
Independent	Male	Faeder	0.494545455	0.47428018	0.857812077	0.700613936	19.32670332
Satellite	Male	Faeder	0.494545455	0.413046254	0.936926515	0.763845634	19.32670332
Faeder	Male	Faeder	0.494545455	0.233588543	0.964597637	0.740122424	19.32670332
Independent	Female	Independent	0.554848485	0.603448875	0.865062216	0.756480104	19.40533799
Satellite	Female	Independent	0.554848485	0.523303703	0.944118372	0.811094019	19.40533799
Faeder	Female	Independent	0.554848485	0.222216036	0.980125518	0.790817387	19.40533799
Independent	Male	Independent	0.554848485	0.512182525	0.776696878	0.653779632	19.40533799
Satellite	Male	Independent	0.554848485	0.420126042	0.905720811	0.722992011	19.40533799
Faeder	Male	Independent	0.554848485	0.160025529	0.964450515	0.696793867	19.40533799
Independent	Female	Satellite	0.554848485	0.62781153	0.899719504	0.796246442	19.40533799
Satellite	Female	Satellite	0.554848485	0.59926344	0.950364033	0.843783685	19.40533799
Faeder	Female	Satellite	0.554848485	0.267208029	0.984072365	0.826264283	19.40533799
Independent	Male	Satellite	0.554848485	0.503495043	0.848004189	0.703749024	19.40533799
Satellite	Male	Satellite	0.554848485	0.47476563	0.922740906	0.766539219	19.40533799
Faeder	Male	Satellite	0.554848485	0.18300177	0.973513856	0.742995555	19.40533799
Independent	Female	Faeder	0.554848485	0.57042726	0.920953357	0.798732133	19.40533799
Satellite	Female	Faeder	0.554848485	0.52140386	0.965676664	0.845801753	19.40533799
Faeder	Female	Faeder	0.554848485	0.314971537	0.981579672	0.828462664	19.40533799
Independent	Male	Faeder	0.554848485	0.480481457	0.861323696	0.706947831	19.40533799
Satellite	Male	Faeder	0.554848485	0.420307806	0.93898507	0.769282313	19.40533799
Faeder	Male	Faeder	0.554848485	0.238240973	0.965719659	0.745923588	19.40533799
Independent	Female	Independent	0.615151515	0.608147218	0.869719452	0.762033523	19.48397265
Satellite	Female	Independent	0.615151515	0.528743829	0.946190078	0.8157054	19.48397265
Faeder	Female	Independent	0.615151515	0.225374307	0.980800495	0.795799126	19.48397265
Independent	Male	Independent	0.615151515	0.517028934	0.782951393	0.660624407	19.48397265
Satellite	Male	Independent	0.615151515	0.425842432	0.909034216	0.729035572	19.48397265
Faeder	Male	Independent	0.615151515	0.161930333	0.965902741	0.703174341	19.48397265
Independent	Female	Satellite	0.615151515	0.633424985	0.90378097	0.801131401	19.48397265
Satellite	Female	Satellite	0.615151515	0.605293017	0.952243336	0.847746871	19.48397265
Faeder	Female	Satellite	0.615151515	0.2717357	0.984748955	0.830582693	19.48397265
Independent	Male	Satellite	0.615151515	0.509589543	0.852494079	0.710044043	19.48397265
Satellite	Male	Satellite	0.615151515	0.480917197	0.925331843	0.771932402	19.48397265
Faeder	Male	Satellite	0.615151515	0.18617751	0.974650146	0.748754355	19.48397265
Independent	Female	Faeder	0.615151515	0.576244827	0.923285329	0.803572199	19.48397265
Satellite	Female	Faeder	0.615151515	0.527041329	0.966825291	0.84972286	19.48397265
Faeder	Female	Faeder	0.615151515	0.318141529	0.98232604	0.832737492	19.48397265
Independent	Male	Faeder	0.615151515	0.487100642	0.865113731	0.713202579	19.48397265
Satellite	Male	Faeder	0.615151515	0.428140705	0.941222574	0.774630758	19.48397265
Faeder	Male	Faeder	0.615151515	0.242944726	0.967022121	0.751638709	19.48397265
Independent	Female	Independent	0.675454545	0.612058192	0.874062964	0.767499221	19.56260732
Satellite	Female	Independent	0.675454545	0.535030324	0.948183587	0.820229162	19.56260732
Faeder	Female	Independent	0.675454545	0.229193698	0.981502065	0.800692124	19.56260732
Independent	Male	Independent	0.675454545	0.521921947	0.789816135	0.667402703	19.56260732
Satellite	Male	Independent	0.675454545	0.432629474	0.911519964	0.73499561	19.56260732
Faeder	Male	Independent	0.675454545	0.164774898	0.967225984	0.70947653	19.56260732
Independent	Female	Satellite	0.675454545	0.637681713	0.906944894	0.805927788	19.56260732
Satellite	Female	Satellite	0.675454545	0.611449056	0.953864517	0.851627192	19.56260732
Faeder	Female	Satellite	0.675454545	0.275017176	0.985347596	0.834815224	19.56260732
Independent	Male	Satellite	0.675454545	0.515354709	0.857477815	0.71625923	19.56260732
Satellite	Male	Satellite	0.675454545	0.487180745	0.927382379	0.777237203	19.56260732
Faeder	Male	Satellite	0.675454545	0.189786893	0.975731095	0.754426764	19.56260732
Independent	Female	Faeder	0.675454545	0.583718234	0.925649749	0.808323804	19.56260732
Satellite	Female	Faeder	0.675454545	0.533308272	0.968024438	0.85356152	19.56260732
Faeder	Female	Faeder	0.675454545	0.322616606	0.983041458	0.836926759	19.56260732
Independent	Male	Faeder	0.675454545	0.493353302	0.869179497	0.719376821	19.56260732
Satellite	Male	Faeder	0.675454545	0.435669942	0.942995884	0.779890692	19.56260732
Faeder	Male	Faeder	0.675454545	0.246511224	0.968475545	0.757267109	19.56260732
Independent	Female	Independent	0.735757576	0.616216255	0.878213633	0.772876798	19.64124199
Satellite	Female	Independent	0.735757576	0.541739159	0.949765666	0.82466575	19.64124199
Faeder	Female	Independent	0.735757576	0.235160234	0.9821822	0.805496535	19.64124199
Independent	Male	Independent	0.735757576	0.52759601	0.79617144	0.674112401	19.64124199
Satellite	Male	Independent	0.735757576	0.4384854	0.914507168	0.740871148	19.64124199
Faeder	Male	Independent	0.735757576	0.167601404	0.968497826	0.715699011	19.64124199
Independent	Female	Satellite	0.735757576	0.64182848	0.910570277	0.810635839	19.64124199
Satellite	Female	Satellite	0.735757576	0.617497066	0.955621085	0.855425485	19.64124199
Faeder	Female	Satellite	0.735757576	0.279580282	0.98585725	0.838962515	19.64124199
Independent	Male	Satellite	0.735757576	0.520980086	0.862000953	0.722393281	19.64124199
Satellite	Male	Satellite	0.735757576	0.492136629	0.929797858	0.78245339	19.64124199
Faeder	Male	Satellite	0.735757576	0.19379176	0.976633963	0.760012154	19.64124199
Independent	Female	Faeder	0.735757576	0.589073168	0.928465975	0.812987216	19.64124199
Satellite	Female	Faeder	0.735757576	0.539442697	0.968950828	0.857318591	19.64124199
Faeder	Female	Faeder	0.735757576	0.328055415	0.983761196	0.841031131	19.64124199
Independent	Male	Faeder	0.735757576	0.499416311	0.873082888	0.725469306	19.64124199
Satellite	Male	Faeder	0.735757576	0.443327837	0.944725789	0.785061927	19.64124199
Faeder	Male	Faeder	0.735757576	0.251574422	0.969636568	0.762808208	19.64124199
Independent	Female	Independent	0.796060606	0.620405638	0.882818535	0.778165945	19.71987666
Satellite	Female	Independent	0.796060606	0.548083573	0.951437844	0.829015672	19.71987666
Faeder	Female	Independent	0.796060606	0.239116535	0.982947557	0.810212583	19.71987666
Independent	Male	Independent	0.796060606	0.532539661	0.802776127	0.680751488	19.71987666
Satellite	Male	Independent	0.796060606	0.445123071	0.917034556	0.746661319	19.71987666
Faeder	Male	Independent	0.796060606	0.170478914	0.969763111	0.72184047	19.71987666
Independent	Female	Satellite	0.796060606	0.646385704	0.914011924	0.815255857	19.71987666
Satellite	Female	Satellite	0.796060606	0.622950068	0.957295172	0.859142626	19.71987666
Faeder	Female	Satellite	0.796060606	0.284339522	0.986389508	0.843025259	19.71987666
Independent	Male	Satellite	0.796060606	0.525645066	0.866351797	0.728444999	19.71987666
Satellite	Male	Satellite	0.796060606	0.497691359	0.932240367	0.787580815	19.71987666
Faeder	Male	Satellite	0.796060606	0.196492823	0.977449499	0.765509994	19.71987666
Independent	Female	Faeder	0.796060606	0.594975592	0.931071155	0.817562777	19.71987666
Satellite	Female	Faeder	0.796060606	0.546056377	0.970178886	0.860994967	19.71987666
Faeder	Female	Faeder	0.796060606	0.333378573	0.984256307	0.845051326	19.71987666
Independent	Male	Faeder	0.796060606	0.505588054	0.877561887	0.731478894	19.71987666
Satellite	Male	Faeder	0.796060606	0.449004015	0.946532968	0.790144361	19.71987666
Faeder	Male	Faeder	0.796060606	0.255784875	0.970620847	0.768261524	19.71987666
Independent	Female	Independent	0.856363636	0.624863614	0.887255662	0.783366446	19.79851133
Satellite	Female	Independent	0.856363636	0.553467152	0.953084772	0.833279493	19.79851133
Faeder	Female	Independent	0.856363636	0.242495554	0.983576992	0.814840569	19.79851133
Independent	Male	Independent	0.856363636	0.537241343	0.809566048	0.687318058	19.79851133
Satellite	Male	Independent	0.856363636	0.450225957	0.920375581	0.752365355	19.79851133
Faeder	Male	Independent	0.856363636	0.173890316	0.970799641	0.7278997	19.79851133
Independent	Female	Satellite	0.856363636	0.651005768	0.917019308	0.819788215	19.79851133
Satellite	Female	Satellite	0.856363636	0.627262246	0.958992247	0.862779526	19.79851133
Faeder	Female	Satellite	0.856363636	0.288561637	0.987122667	0.847004198	19.79851133
Independent	Male	Satellite	0.856363636	0.531600811	0.871017062	0.734413294	19.79851133
Satellite	Male	Satellite	0.856363636	0.505385842	0.934596514	0.792619421	19.79851133
Faeder	Male	Satellite	0.856363636	0.199069901	0.978478227	0.770919847	19.79851133
Independent	Female	Faeder	0.856363636	0.600923118	0.933663401	0.822050893	19.79851133
Satellite	Female	Faeder	0.856363636	0.551183894	0.971089053	0.864591578	19.79851133
Faeder	Female	Faeder	0.856363636	0.337653878	0.984884907	0.848988108	19.79851133
Independent	Male	Faeder	0.856363636	0.510593909	0.881583187	0.737404546	19.79851133
Satellite	Male	Faeder	0.856363636	0.45542118	0.948113925	0.795137976	19.79851133
Faeder	Male	Faeder	0.856363636	0.260200283	0.971668946	0.77362667	19.79851133
Independent	Female	Independent	0.916666667	0.629095586	0.890996617	0.788478169	19.877146
Satellite	Female	Independent	0.916666667	0.559960011	0.954732962	0.837457834	19.877146
Faeder	Female	Independent	0.916666667	0.246682146	0.984231197	0.819380859	19.877146
Independent	Male	Independent	0.916666667	0.540834873	0.816018372	0.693810312	19.877146
Satellite	Male	Independent	0.916666667	0.456820005	0.922799753	0.757982589	19.877146
Faeder	Male	Independent	0.916666667	0.177817663	0.97188409	0.733875601	19.877146
Independent	Female	Satellite	0.916666667	0.655636313	0.920189338	0.824233354	19.877146
Satellite	Female	Satellite	0.916666667	0.632693444	0.960585627	0.866337131	19.877146
Faeder	Female	Satellite	0.916666667	0.291939293	0.987635945	0.850900118	19.877146
Independent	Male	Satellite	0.916666667	0.535384045	0.875792314	0.740297182	19.877146
Satellite	Male	Satellite	0.916666667	0.511621253	0.936812568	0.79756923	19.877146
Faeder	Male	Satellite	0.916666667	0.202411993	0.979481857	0.776241373	19.877146
Independent	Female	Faeder	0.916666667	0.605829753	0.935882238	0.826452036	19.877146
Satellite	Female	Faeder	0.916666667	0.556261079	0.972035376	0.868109386	19.877146
Faeder	Female	Faeder	0.916666667	0.34162351	0.985521494	0.852842287	19.877146
Independent	Male	Faeder	0.916666667	0.516358721	0.885007342	0.743245333	19.877146
Satellite	Male	Faeder	0.916666667	0.460209479	0.949910657	0.800042837	19.877146
Faeder	Male	Faeder	0.916666667	0.265186612	0.972617579	0.77890335	19.877146
Independent	Female	Independent	0.976969697	0.632483331	0.895310144	0.79350107	19.95578067
Satellite	Female	Independent	0.976969697	0.565940289	0.956405931	0.84155137	19.95578067
Faeder	Female	Independent	0.976969697	0.252183271	0.984774082	0.823833886	19.95578067
Independent	Male	Independent	0.976969697	0.545215069	0.822484184	0.700226559	19.95578067
Satellite	Male	Independent	0.976969697	0.461342701	0.925652911	0.763512456	19.95578067
Faeder	Male	Independent	0.976969697	0.181918456	0.973129035	0.73976718	19.95578067
Independent	Female	Satellite	0.976969697	0.659350336	0.92353587	0.828591774	19.95578067
Satellite	Female	Satellite	0.976969697	0.638197856	0.962097577	0.869816419	19.95578067
Faeder	Female	Satellite	0.976969697	0.296749059	0.988078896	0.854713849	19.95578067
Independent	Male	Satellite	0.976969697	0.541168928	0.879899477	0.746095782	19.95578067
Satellite	Male	Satellite	0.976969697	0.516575683	0.93892356	0.802430344	19.95578067
Faeder	Male	Satellite	0.976969697	0.206189039	0.980389302	0.781474321	19.95578067
Independent	Female	Faeder	0.976969697	0.61148278	0.938166794	0.830766735	19.95578067
Satellite	Female	Faeder	0.976969697	0.562147719	0.972821295	0.871549381	19.95578067
Faeder	Female	Faeder	0.976969697	0.344676447	0.986117159	0.856614711	19.95578067
Independent	Male	Faeder	0.976969697	0.522481894	0.888835672	0.749000426	19.95578067
Satellite	Male	Faeder	0.976969697	0.463968008	0.951688395	0.804859084	19.95578067
Faeder	Male	Faeder	0.976969697	0.269027715	0.973557311	0.784091359	19.95578067
Independent	Female	Independent	1.037272727	0.637339818	0.899096107	0.798435187	20.03441534
Satellite	Female	Independent	1.037272727	0.571311079	0.95806962	0.845560824	20.03441534
Faeder	Female	Independent	1.037272727	0.254983243	0.985403755	0.828200146	20.03441534
Independent	Male	Independent	1.037272727	0.549275192	0.828324309	0.706565217	20.03441534
Satellite	Male	Independent	1.037272727	0.468581193	0.928308283	0.768954485	20.03441534
Faeder	Male	Independent	1.037272727	0.184828326	0.974270942	0.745573547	20.03441534
Independent	Female	Satellite	1.037272727	0.663290868	0.926415518	0.832864034	20.03441534
Satellite	Female	Satellite	1.037272727	0.642958074	0.963416398	0.873218393	20.03441534
Faeder	Female	Satellite	1.037272727	0.301249103	0.988471099	0.858446258	20.03441534
Independent	Male	Satellite	1.037272727	0.545793231	0.884116002	0.751808319	20.03441534
Satellite	Male	Satellite	1.037272727	0.523258568	0.940847285	0.807202943	20.03441534
Faeder	Male	Satellite	1.037272727	0.210127314	0.981155914	0.78661853	20.03441534
Independent	Female	Faeder	1.037272727	0.617265266	0.94028598	0.834995581	20.03441534
Satellite	Female	Faeder	1.037272727	0.566899793	0.973618683	0.874912582	20.03441534
Faeder	Female	Faeder	1.037272727	0.348145795	0.986678228	0.860306268	20.03441534
Independent	Male	Faeder	1.037272727	0.527719887	0.892244295	0.7546691	20.03441534
Satellite	Male	Faeder	1.037272727	0.471460593	0.953607947	0.809586935	20.03441534
Faeder	Male	Faeder	1.037272727	0.272470654	0.974640927	0.789190581	20.03441534
Independent	Female	Independent	1.097575758	0.640528449	0.903100082	0.803280635	20.11305001
Satellite	Female	Independent	1.097575758	0.576662751	0.95974232	0.849486968	20.11305001
Faeder	Female	Independent	1.097575758	0.259620893	0.986014212	0.832480194	20.11305001
Independent	Male	Independent	1.097575758	0.554041891	0.834344239	0.712824814	20.11305001
Satellite	Male	Independent	1.097575758	0.474337763	0.930810265	0.774308301	20.11305001
Faeder	Male	Independent	1.097575758	0.187237077	0.975220218	0.751293916	20.11305001
Independent	Female	Satellite	1.097575758	0.667465034	0.929095228	0.837050751	20.11305001
Satellite	Female	Satellite	1.097575758	0.647656318	0.964742866	0.876544084	20.11305001
Faeder	Female	Satellite	1.097575758	0.304648105	0.9889164	0.862098252	20.11305001
Independent	Male	Satellite	1.097575758	0.550337404	0.888173392	0.757434115	20.11305001
Satellite	Male	Satellite	1.097575758	0.529755411	0.943198624	0.811887279	20.11305001
Faeder	Male	Satellite	1.097575758	0.213402722	0.981902813	0.791673924	20.11305001
Independent	Female	Faeder	1.097575758	0.62149203	0.942532495	0.839139217	20.11305001
Satellite	Female	Faeder	1.097575758	0.571633329	0.974765903	0.878200031	20.11305001
Faeder	Female	Faeder	1.097575758	0.352306338	0.987250712	0.863917882	20.11305001
Independent	Male	Faeder	1.097575758	0.533526783	0.895907544	0.76025073	20.11305001
Satellite	Male	Faeder	1.097575758	0.477587724	0.955299657	0.814226679	20.11305001
Faeder	Male	Faeder	1.097575758	0.276034185	0.975587491	0.79420098	20.11305001
Independent	Female	Independent	1.157878788	0.644239302	0.907045373	0.808037608	20.19168468
Satellite	Female	Independent	1.157878788	0.581627267	0.961157926	0.853330613	20.19168468
Faeder	Female	Independent	1.157878788	0.263955306	0.986570747	0.836674641	20.19168468
Independent	Male	Independent	1.157878788	0.558313959	0.840265245	0.719003984	20.19168468
Satellite	Male	Independent	1.157878788	0.479818721	0.933270198	0.779573619	20.19168468
Faeder	Male	Independent	1.157878788	0.190972233	0.975994955	0.756927603	20.19168468
Independent	Female	Satellite	1.157878788	0.670961389	0.931963848	0.841152595	20.19168468
Satellite	Female	Satellite	1.157878788	0.653209582	0.966207128	0.879794547	20.19168468
Faeder	Female	Satellite	1.157878788	0.307348524	0.98947593	0.86567077	20.19168468
Independent	Male	Satellite	1.157878788	0.554400168	0.89235597	0.762972595	20.19168468
Satellite	Male	Satellite	1.157878788	0.534653461	0.945110095	0.816483677	20.19168468
Faeder	Male	Satellite	1.157878788	0.217496053	0.982546883	0.79664051	20.19168468
Independent	Female	Faeder	1.157878788	0.626615286	0.944570695	0.843198336	20.19168468
Satellite	Female	Faeder	1.157878788	0.576369112	0.975469565	0.881412792	20.19168468
Faeder	Female	Faeder	1.157878788	0.356657706	0.987859258	0.867450508	20.19168468
Independent	Male	Faeder	1.157878788	0.538303587	0.899829033	0.765744788	20.19168468
Satellite	Male	Faeder	1.157878788	0.481621301	0.95671523	0.818778674	20.19168468
Faeder	Male	Faeder	1.157878788	0.279587385	0.976594666	0.799122607	20.19168468
Independent	Female	Independent	1.218181818	0.648827687	0.910947313	0.81270637	20.27031935
Satellite	Female	Independent	1.218181818	0.585932094	0.962497888	0.857092617	20.27031935
Faeder	Female	Independent	1.218181818	0.266306641	0.98710849	0.840784152	20.27031935
Independent	Male	Independent	1.218181818	0.562658014	0.846529936	0.725101471	20.27031935
Satellite	Male	Independent	1.218181818	0.485526067	0.935291335	0.784750248	20.27031935
Faeder	Male	Independent	1.218181818	0.193640265	0.976900854	0.762474022	20.27031935
Independent	Female	Satellite	1.218181818	0.674186369	0.934726009	0.845170284	20.27031935
Satellite	Female	Satellite	1.218181818	0.6578751	0.96754358	0.882970854	20.27031935
Faeder	Female	Satellite	1.218181818	0.310566723	0.989898553	0.869164784	20.27031935
Independent	Male	Satellite	1.218181818	0.559234864	0.896335106	0.768423279	20.27031935
Satellite	Male	Satellite	1.218181818	0.539565652	0.947093611	0.820992528	20.27031935
Faeder	Male	Satellite	1.218181818	0.2213184	0.983214224	0.801518376	20.27031935
Independent	Female	Faeder	1.218181818	0.631349835	0.946710261	0.847173683	20.27031935
Satellite	Female	Faeder	1.218181818	0.582020665	0.976524559	0.88455195	20.27031935
Faeder	Female	Faeder	1.218181818	0.362045471	0.98833415	0.870905133	20.27031935
Independent	Male	Faeder	1.218181818	0.545543532	0.902954937	0.771150844	20.27031935
Satellite	Male	Faeder	1.218181818	0.486797051	0.958138101	0.823243345	20.27031935
Faeder	Male	Faeder	1.218181818	0.284435092	0.977551983	0.803955588	20.27031935
Independent	Female	Independent	1.278484848	0.652540311	0.914800658	0.817287258	20.34895401
Satellite	Female	Independent	1.278484848	0.591444042	0.963887911	0.86077387	20.34895401
Faeder	Female	Independent	1.278484848	0.271757332	0.987568885	0.84480944	20.34895401
Independent	Male	Independent	1.278484848	0.565888482	0.852719363	0.731116126	20.34895401
Satellite	Male	Independent	1.278484848	0.491002541	0.93752831	0.789838078	20.34895401
Faeder	Male	Independent	1.278484848	0.197627349	0.977931582	0.767932684	20.34895401
Independent	Female	Satellite	1.278484848	0.678451314	0.937485175	0.849104583	20.34895401
Satellite	Female	Satellite	1.278484848	0.663043218	0.968656583	0.886074098	20.34895401
Faeder	Female	Satellite	1.278484848	0.31487856	0.990312164	0.872581292	20.34895401
Independent	Male	Satellite	1.278484848	0.563616828	0.900035022	0.773785783	20.34895401
Satellite	Male	Satellite	1.278484848	0.544779234	0.948966191	0.825414287	20.34895401
Faeder	Male	Satellite	1.278484848	0.225354897	0.983905577	0.806307687	20.34895401
Independent	Female	Faeder	1.278484848	0.635448416	0.948793339	0.851066047	20.34895401
Satellite	Female	Faeder	1.278484848	0.587361624	0.977297867	0.887618605	20.34895401
Faeder	Female	Faeder	1.278484848	0.366855493	0.988777828	0.874282769	20.34895401
Independent	Male	Faeder	1.278484848	0.551463389	0.90622151	0.77646856	20.34895401
Satellite	Male	Faeder	1.278484848	0.492496435	0.959662264	0.827621179	20.34895401
Faeder	Male	Faeder	1.278484848	0.288988861	0.978494347	0.808700126	20.34895401
Independent	Female	Independent	1.338787879	0.655361929	0.918353898	0.821780675	20.42758868
Satellite	Female	Independent	1.338787879	0.595938166	0.96525104	0.8643753	20.42758868
Faeder	Female	Independent	1.338787879	0.275256061	0.988098092	0.848751268	20.42758868
Independent	Male	Independent	1.338787879	0.570064112	0.858776583	0.737046906	20.42758868
Satellite	Male	Independent	1.338787879	0.495249127	0.939638755	0.794837089	20.42758868
Faeder	Male	Independent	1.338787879	0.201373769	0.978952174	0.773303196	20.42758868
Independent	Female	Satellite	1.338787879	0.682736355	0.940089847	0.852956304	20.42758868
Satellite	Female	Satellite	1.338787879	0.66752524	0.969782822	0.889105389	20.42758868
Faeder	Female	Satellite	1.338787879	0.320194519	0.990698056	0.875921321	20.42758868
Independent	Male	Satellite	1.338787879	0.568490942	0.904042092	0.779059813	20.42758868
Satellite	Male	Satellite	1.338787879	0.550459196	0.950870406	0.829749472	20.42758868
Faeder	Male	Satellite	1.338787879	0.229812791	0.984598768	0.811008683	20.42758868
Independent	Female	Faeder	1.338787879	0.640602447	0.950790633	0.854876257	20.42758868
Satellite	Female	Faeder	1.338787879	0.593485902	0.978102732	0.890613874	20.42758868
Faeder	Female	Faeder	1.338787879	0.371978478	0.989251745	0.877584454	20.42758868
Independent	Male	Faeder	1.338787879	0.556013317	0.909718925	0.78169769	20.42758868
Satellite	Male	Faeder	1.338787879	0.49766143	0.960963913	0.831912724	20.42758868
Faeder	Male	Faeder	1.338787879	0.293559087	0.979292181	0.813356497	20.42758868
Independent	Female	Independent	1.399090909	0.658772241	0.921833587	0.826187087	20.50622335
Satellite	Female	Independent	1.399090909	0.601138003	0.966460536	0.867897868	20.50622335
Faeder	Female	Independent	1.399090909	0.278938673	0.988523156	0.852610442	20.50622335
Independent	Male	Independent	1.399090909	0.574750303	0.863884422	0.742892874	20.50622335
Satellite	Male	Independent	1.399090909	0.500564155	0.941813786	0.799747339	20.50622335
Faeder	Male	Independent	1.399090909	0.203450181	0.97982212	0.778585258	20.50622335
Independent	Female	Satellite	1.399090909	0.685620528	0.942500436	0.856726296	20.50622335
Satellite	Female	Satellite	1.399090909	0.672747786	0.970924054	0.89206585	20.50622335
Faeder	Female	Satellite	1.399090909	0.324934695	0.991066079	0.87918592	20.50622335
Independent	Male	Satellite	1.399090909	0.573656658	0.907540945	0.784245169	20.50622335
Satellite	Male	Satellite	1.399090909	0.555476213	0.952837165	0.833998658	20.50622335
Faeder	Male	Satellite	1.399090909	0.2332496	0.985268628	0.815621673	20.50622335
Independent	Female	Faeder	1.399090909	0.645338873	0.952712615	0.858605184	20.50622335
Satellite	Female	Faeder	1.399090909	0.597121943	0.978926999	0.893538886	20.50622335
Faeder	Female	Faeder	1.399090909	0.376289164	0.989662614	0.880811249	20.50622335
Independent	Male	Faeder	1.399090909	0.561654235	0.912667473	0.786838075	20.50622335
Satellite	Male	Faeder	1.399090909	0.503453631	0.962402422	0.836118582	20.50622335
Faeder	Male	Faeder	1.399090909	0.296861249	0.980164425	0.817925046	20.50622335
Independent	Female	Independent	1.459393939	0.661902593	0.92524463	0.830507023	20.58485802
Satellite	Female	Independent	1.459393939	0.606524291	0.967757721	0.871342563	20.58485802
Faeder	Female	Independent	1.459393939	0.283144788	0.988932297	0.856387808	20.58485802
Independent	Male	Independent	1.459393939	0.578033065	0.869470451	0.748653196	20.58485802
Satellite	Male	Independent	1.459393939	0.504478623	0.944108613	0.804568965	20.58485802
Faeder	Male	Independent	1.459393939	0.205853762	0.980749757	0.78377866	20.58485802
Independent	Female	Satellite	1.459393939	0.689392541	0.944869314	0.860415449	20.58485802
Satellite	Female	Satellite	1.459393939	0.676775848	0.972017806	0.894956615	20.58485802
Faeder	Female	Satellite	1.459393939	0.331708032	0.991425601	0.882376159	20.58485802
Independent	Male	Satellite	1.459393939	0.577828557	0.910728412	0.789341733	20.58485802
Satellite	Male	Satellite	1.459393939	0.560652407	0.954586743	0.838162476	20.58485802
Faeder	Male	Satellite	1.459393939	0.2368617	0.985834582	0.820147037	20.58485802
Independent	Female	Faeder	1.459393939	0.648984285	0.954564749	0.862253736	20.58485802
Satellite	Female	Faeder	1.459393939	0.601952959	0.979576584	0.896394781	20.58485802
Faeder	Female	Faeder	1.459393939	0.38022983	0.990060146	0.883964234	20.58485802
Independent	Male	Faeder	1.459393939	0.566647267	0.915741883	0.791889643	20.58485802
Satellite	Male	Faeder	1.459393939	0.509403426	0.963871612	0.840239412	20.58485802
Faeder	Male	Faeder	1.459393939	0.301255296	0.981001766	0.822406186	20.58485802
Independent	Female	Independent	1.51969697	0.665559396	0.928426245	0.834741067	20.66349269
Satellite	Female	Independent	1.51969697	0.610499014	0.968914304	0.8747104	20.66349269
Faeder	Female	Independent	1.51969697	0.287123509	0.989381239	0.860084253	20.66349269
Independent	Male	Independent	1.51969697	0.580960038	0.875012596	0.75432714	20.66349269
Satellite	Male	Independent	1.51969697	0.509060037	0.94608586	0.80930218	20.66349269
Faeder	Male	Independent	1.51969697	0.20902122	0.981449557	0.788883278	20.66349269
Independent	Female	Satellite	1.51969697	0.692847264	0.947377151	0.864024686	20.66349269
Satellite	Female	Satellite	1.51969697	0.681621391	0.973038394	0.89777883	20.66349269
Faeder	Female	Satellite	1.51969697	0.337341316	0.991836503	0.885493128	20.66349269
Independent	Male	Satellite	1.51969697	0.583160781	0.914403804	0.794349477	20.66349269
Satellite	Male	Satellite	1.51969697	0.564575211	0.956392527	0.842241609	20.66349269
Faeder	Male	Satellite	1.51969697	0.239972906	0.986459789	0.824585219	20.66349269
Independent	Female	Faeder	1.51969697	0.652709428	0.956347205	0.865822853	20.66349269
Satellite	Female	Faeder	1.51969697	0.607433936	0.980428236	0.899182709	20.66349269
Faeder	Female	Faeder	1.51969697	0.386029554	0.990483522	0.887044507	20.66349269
Independent	Male	Faeder	1.51969697	0.571808895	0.918476836	0.796852406	20.66349269
Satellite	Male	Faeder	1.51969697	0.515167004	0.965377208	0.844275922	20.66349269
Faeder	Male	Faeder	1.51969697	0.305818106	0.981814414	0.826800392	20.66349269
Independent	Female	Independent	1.58	0.668268912	0.931488863	0.838889861	20.74212736
Satellite	Female	Independent	1.58	0.614016881	0.970200198	0.878002422	20.74212736
Faeder	Female	Independent	1.58	0.291082899	0.989811826	0.863700698	20.74212736
Independent	Male	Independent	1.58	0.584393033	0.880193727	0.759914075	20.74212736
Satellite	Male	Independent	1.58	0.514168165	0.947860892	0.813947268	20.74212736
Faeder	Male	Independent	1.58	0.21211127	0.982213319	0.793899074	20.74212736
Independent	Female	Satellite	1.58	0.696482934	0.949550234	0.867554965	20.74212736
Satellite	Female	Satellite	1.58	0.685652472	0.97412757	0.900533647	20.74212736
Faeder	Female	Satellite	1.58	0.341453882	0.992165442	0.888537933	20.74212736
Independent	Male	Satellite	1.58	0.586801981	0.917565799	0.799268449	20.74212736
Satellite	Male	Satellite	1.58	0.569175557	0.95800434	0.846236789	20.74212736
Faeder	Male	Satellite	1.58	0.241917758	0.986972419	0.828936724	20.74212736
Independent	Female	Faeder	1.58	0.656501205	0.958166716	0.869313508	20.74212736
Satellite	Female	Faeder	1.58	0.613167426	0.981167919	0.901903825	20.74212736
Faeder	Female	Faeder	1.58	0.389789768	0.99093132	0.890053182	20.74212736
Independent	Male	Faeder	1.58	0.576617439	0.921793189	0.801726454	20.74212736
Satellite	Male	Faeder	1.58	0.518945762	0.966404761	0.848228867	20.74212736
Faeder	Male	Faeder	1.58	0.309792353	0.982596406	0.831108201	20.74212736
Independent	Female	Independent	1.64030303	0.671305992	0.934485679	0.842954095	20.82076203
Satellite	Female	Independent	1.64030303	0.618007804	0.971385573	0.88121969	20.82076203
Faeder	Female	Independent	1.64030303	0.296448757	0.990255645	0.867238096	20.82076203
Independent	Male	Independent	1.64030303	0.587390484	0.885336676	0.765413467	20.82076203
Satellite	Male	Independent	1.64030303	0.519292149	0.949891962	0.818504583	20.82076203
Faeder	Male	Independent	1.64030303	0.215913748	0.982906604	0.798826092	20.82076203
Independent	Female	Satellite	1.64030303	0.699684114	0.951664745	0.871007272	20.82076203
Satellite	Female	Satellite	1.64030303	0.690690893	0.975233885	0.903222225	20.82076203
Faeder	Female	Satellite	1.64030303	0.346339711	0.992459136	0.891511694	20.82076203
Independent	Male	Satellite	1.64030303	0.591111258	0.920900455	0.804098782	20.82076203
Satellite	Male	Satellite	1.64030303	0.57459202	0.959452467	0.850148793	20.82076203
Faeder	Male	Satellite	1.64030303	0.244754126	0.987576346	0.833202117	20.82076203
Independent	Female	Faeder	1.64030303	0.660884432	0.959934554	0.872726701	20.82076203
Satellite	Female	Faeder	1.64030303	0.619195732	0.981895449	0.904559293	20.82076203
Faeder	Female	Faeder	1.64030303	0.393361927	0.991288924	0.892991386	20.82076203
Independent	Male	Faeder	1.64030303	0.582133704	0.924935163	0.806511957	20.82076203
Satellite	Male	Faeder	1.64030303	0.52468497	0.967630387	0.852099047	20.82076203
Faeder	Male	Faeder	1.64030303	0.314845043	0.983309017	0.835330206	20.82076203
Independent	Female	Independent	1.700606061	0.675096822	0.93740865	0.846934511	20.8993967
Satellite	Female	Independent	1.700606061	0.621752924	0.97252399	0.884363289	20.8993967
Faeder	Female	Independent	1.700606061	0.300643338	0.990710216	0.870697431	20.8993967
Independent	Male	Independent	1.700606061	0.590803868	0.890391105	0.770824881	20.8993967
Satellite	Male	Independent	1.700606061	0.523934908	0.951676869	0.822974547	20.8993967
Faeder	Male	Independent	1.700606061	0.218170262	0.983608386	0.803664454	20.8993967
Independent	Female	Satellite	1.700606061	0.702946957	0.953720619	0.874382621	20.8993967
Satellite	Female	Satellite	1.700606061	0.695049707	0.976255619	0.90584573	20.8993967
Faeder	Female	Satellite	1.700606061	0.350692333	0.99274906	0.894415545	20.8993967
Independent	Male	Satellite	1.700606061	0.595400377	0.924343826	0.808840678	20.8993967
Satellite	Male	Satellite	1.700606061	0.578443234	0.960880684	0.853978443	20.8993967
Faeder	Male	Satellite	1.700606061	0.248993193	0.988014648	0.83738202	20.8993967
Independent	Female	Faeder	1.700606061	0.664444084	0.961553364	0.87606346	20.8993967
Satellite	Female	Faeder	1.700606061	0.624287251	0.982614111	0.907150278	20.8993967
Faeder	Female	Faeder	1.700606061	0.396894424	0.991642379	0.895860256	20.8993967
Independent	Male	Faeder	1.700606061	0.586030895	0.927549391	0.811209155	20.8993967
Satellite	Male	Faeder	1.700606061	0.528334929	0.968756154	0.855887305	20.8993967
Faeder	Male	Faeder	1.700606061	0.318529735	0.983976356	0.839467053	20.8993967
Independent	Female	Independent	1.760909091	0.67713047	0.939911681	0.850831893	20.97803137
Satellite	Female	Independent	1.760909091	0.626685135	0.973618969	0.887434318	20.97803137
Faeder	Female	Independent	1.760909091	0.303779527	0.991132119	0.874079716	20.97803137
Independent	Male	Independent	1.760909091	0.59407847	0.895081769	0.776147973	20.97803137
Satellite	Male	Independent	1.760909091	0.528408214	0.953491265	0.827357643	20.97803137
Faeder	Male	Independent	1.760909091	0.2208458	0.98439855	0.808414358	20.97803137
Independent	Female	Satellite	1.760909091	0.704536817	0.955871167	0.877682051	20.97803137
Satellite	Female	Satellite	1.760909091	0.699200259	0.977252575	0.908405327	20.97803137
Faeder	Female	Satellite	1.760909091	0.355109147	0.993019154	0.897250627	20.97803137
Independent	Male	Satellite	1.760909091	0.599282566	0.927302548	0.813494417	20.97803137
Satellite	Male	Satellite	1.760909091	0.581850522	0.962309449	0.8577266	20.97803137
Faeder	Male	Satellite	1.760909091	0.251893523	0.988449121	0.841477103	20.97803137
Independent	Female	Faeder	1.760909091	0.669099586	0.963234968	0.879324834	20.97803137
Satellite	Female	Faeder	1.760909091	0.629343821	0.983181226	0.909677947	20.97803137
Faeder	Female	Faeder	1.760909091	0.400934225	0.991962686	0.898660941	20.97803137
Independent	Male	Faeder	1.760909091	0.589740684	0.930898758	0.815818364	20.97803137
Satellite	Male	Faeder	1.760909091	0.535159324	0.96985518	0.85959452	20.97803137
Faeder	Male	Faeder	1.760909091	0.322825286	0.984598304	0.843519443	20.97803137
Independent	Female	Independent	1.821212121	0.679716729	0.942666596	0.85464707	21.05666604
Satellite	Female	Independent	1.821212121	0.631720925	0.97462227	0.890433892	21.05666604
Faeder	Female	Independent	1.821212121	0.306798549	0.991521091	0.877385986	21.05666604
Independent	Male	Independent	1.821212121	0.597354461	0.899648854	0.78138249	21.05666604
Satellite	Male	Independent	1.821212121	0.533136401	0.955454739	0.831654414	21.05666604
Faeder	Male	Independent	1.821212121	0.223807218	0.984989141	0.813076077	21.05666604
Independent	Female	Satellite	1.821212121	0.706898212	0.957786002	0.880906622	21.05666604
Satellite	Female	Satellite	1.821212121	0.702767332	0.97820211	0.910902185	21.05666604
Faeder	Female	Satellite	1.821212121	0.360274031	0.99332915	0.900018094	21.05666604
Independent	Male	Satellite	1.821212121	0.603758054	0.930090581	0.818060345	21.05666604
Satellite	Male	Satellite	1.821212121	0.585902229	0.963665258	0.861394163	21.05666604
Faeder	Male	Satellite	1.821212121	0.255833459	0.988896509	0.845488092	21.05666604
Independent	Female	Faeder	1.821212121	0.673264463	0.964750567	0.882511896	21.05666604
Satellite	Female	Faeder	1.821212121	0.635757134	0.983927184	0.912143469	21.05666604
Faeder	Female	Faeder	1.821212121	0.404031279	0.99230764	0.901394597	21.05666604
Independent	Male	Faeder	1.821212121	0.594262375	0.93344606	0.820339964	21.05666604
Satellite	Male	Faeder	1.821212121	0.540956151	0.970942265	0.86322161	21.05666604
Faeder	Male	Faeder	1.821212121	0.326878691	0.985180552	0.847488122	21.05666604
Independent	Female	Independent	1.881515152	0.682544284	0.944947379	0.858380911	21.13530071
Satellite	Female	Independent	1.881515152	0.635498712	0.975560043	0.893363141	21.13530071
Faeder	Female	Independent	1.881515152	0.310365683	0.991938102	0.880617301	21.13530071
Independent	Male	Independent	1.881515152	0.60051368	0.903912276	0.78652827	21.13530071
Satellite	Male	Independent	1.881515152	0.5373444	0.957141995	0.83586546	21.13530071
Faeder	Male	Independent	1.881515152	0.227301636	0.985707745	0.817649952	21.13530071
Independent	Female	Satellite	1.881515152	0.709948754	0.959709009	0.884057416	21.13530071
Satellite	Female	Satellite	1.881515152	0.707414342	0.979033681	0.913337473	21.13530071
Faeder	Female	Satellite	1.881515152	0.363868828	0.9936159	0.902719102	21.13530071
Independent	Male	Satellite	1.881515152	0.606930406	0.933215554	0.822538878	21.13530071
Satellite	Male	Satellite	1.881515152	0.590674501	0.965003113	0.864982065	21.13530071
Faeder	Male	Satellite	1.881515152	0.26128921	0.98936161	0.849415755	21.13530071
Independent	Female	Faeder	1.881515152	0.677704499	0.966217694	0.885625734	21.13530071
Satellite	Female	Faeder	1.881515152	0.641717751	0.984504455	0.914548012	21.13530071
Faeder	Female	Faeder	1.881515152	0.407780568	0.992614136	0.904062383	21.13530071
Independent	Male	Faeder	1.881515152	0.599343656	0.936179809	0.824774402	21.13530071
Satellite	Male	Faeder	1.881515152	0.545871597	0.972053746	0.866769524	21.13530071
Faeder	Male	Faeder	1.881515152	0.329928961	0.985731031	0.851373882	21.13530071
Independent	Female	Independent	1.941818182	0.685060373	0.94748412	0.86203432	21.21393537
Satellite	Female	Independent	1.941818182	0.6409928	0.976570179	0.896223203	21.21393537
Faeder	Female	Independent	1.941818182	0.313756954	0.992288722	0.883774739	21.21393537
Independent	Male	Independent	1.941818182	0.602885992	0.907818529	0.791585236	21.21393537
Satellite	Male	Independent	1.941818182	0.541282026	0.958816025	0.839991437	21.21393537
Faeder	Male	Independent	1.941818182	0.231295275	0.98633917	0.82213639	21.21393537
Independent	Female	Satellite	1.941818182	0.711346649	0.961436334	0.887135532	21.21393537
Satellite	Female	Satellite	1.941818182	0.711160855	0.979817104	0.915712357	21.21393537
Faeder	Female	Satellite	1.941818182	0.367086738	0.993852492	0.905354817	21.21393537
Independent	Male	Satellite	1.941818182	0.609894485	0.936184218	0.826930492	21.21393537
Satellite	Male	Satellite	1.941818182	0.597116684	0.96638202	0.868491271	21.21393537
Faeder	Male	Satellite	1.941818182	0.26514731	0.989777128	0.853260905	21.21393537
Independent	Female	Faeder	1.941818182	0.68188517	0.967742004	0.888667456	21.21393537
Satellite	Female	Faeder	1.941818182	0.647014055	0.985057889	0.916892741	21.21393537
Faeder	Female	Faeder	1.941818182	0.412667189	0.992906588	0.906665466	21.21393537
Independent	Male	Faeder	1.941818182	0.603740481	0.938913814	0.829122186	21.21393537
Satellite	Male	Faeder	1.941818182	0.552798273	0.97312592	0.870239242	21.21393537
Faeder	Male	Faeder	1.941818182	0.334647394	0.986327054	0.855177556	21.21393537
Independent	Female	Independent	2.002121212	0.687355185	0.949795715	0.865608236	21.29257004
Satellite	Female	Independent	2.002121212	0.646082356	0.977398715	0.899015228	21.29257004
Faeder	Female	Independent	2.002121212	0.318235291	0.992590068	0.886859399	21.29257004
Independent	Male	Independent	2.002121212	0.60560947	0.911958042	0.796553393	21.29257004
Satellite	Male	Independent	2.002121212	0.546152527	0.960475057	0.844033049	21.29257004
Faeder	Male	Independent	2.002121212	0.235835133	0.986909028	0.826535864	21.29257004
Independent	Female	Satellite	2.002121212	0.71364357	0.963252903	0.890142082	21.29257004
Satellite	Female	Satellite	2.002121212	0.712846269	0.980628799	0.918028001	21.29257004
Faeder	Female	Satellite	2.002121212	0.371230629	0.994097417	0.907926403	21.29257004
Independent	Male	Satellite	2.002121212	0.614302845	0.939053996	0.831235725	21.29257004
Satellite	Male	Satellite	2.002121212	0.601399073	0.967686697	0.871922775	21.29257004
Faeder	Male	Satellite	2.002121212	0.270081764	0.990157932	0.857024397	21.29257004
Independent	Female	Faeder	2.002121212	0.684997726	0.969204776	0.891638183	21.29257004
Satellite	Female	Faeder	2.002121212	0.652590317	0.985691688	0.919178818	21.29257004
Faeder	Female	Faeder	2.002121212	0.416603737	0.993203451	0.909205012	21.29257004
Independent	Male	Faeder	2.002121212	0.606421368	0.941543403	0.833383885	21.29257004
Satellite	Male	Faeder	2.002121212	0.557840923	0.973940406	0.873631772	21.29257004
Faeder	Male	Faeder	2.002121212	0.338525791	0.98689722	0.85890002	21.29257004
Independent	Female	Independent	2.062424242	0.689883523	0.952097194	0.86910363	21.37120471
Satellite	Female	Independent	2.062424242	0.65069987	0.97818812	0.901740371	21.37120471
Faeder	Female	Independent	2.062424242	0.323453876	0.992902653	0.889872392	21.37120471
Independent	Male	Independent	2.062424242	0.609076516	0.915932962	0.801432828	21.37120471
Satellite	Male	Independent	2.062424242	0.549836032	0.962038713	0.847991049	21.37120471
Faeder	Male	Independent	2.062424242	0.239998012	0.987441108	0.830848906	21.37120471
Independent	Female	Satellite	2.062424242	0.715773087	0.964943189	0.893078195	21.37120471
Satellite	Female	Satellite	2.062424242	0.715565418	0.981471677	0.920285565	21.37120471
Faeder	Female	Satellite	2.062424242	0.376117129	0.994355931	0.910435029	21.37120471
Independent	Male	Satellite	2.062424242	0.617879225	0.941540425	0.835455173	21.37120471
Satellite	Male	Satellite	2.062424242	0.605407643	0.969029031	0.875277599	21.37120471
Faeder	Male	Satellite	2.062424242	0.272834076	0.990538623	0.860707122	21.37120471
Independent	Female	Faeder	2.062424242	0.688030314	0.970540374	0.894539048	21.37120471
Satellite	Female	Faeder	2.062424242	0.657826514	0.986281825	0.921407401	21.37120471
Faeder	Female	Faeder	2.062424242	0.420932527	0.993494944	0.91168219	21.37120471
Independent	Male	Faeder	2.062424242	0.611892188	0.943875761	0.83756012	21.37120471
Satellite	Male	Faeder	2.062424242	0.563659707	0.975161123	0.876948148	21.37120471
Faeder	Male	Faeder	2.062424242	0.342916708	0.987507852	0.862542181	21.37120471
Independent	Female	Independent	2.122727273	0.692483744	0.954167604	0.872521501	21.44983938
Satellite	Female	Independent	2.122727273	0.654820013	0.97914172	0.904399794	21.44983938
Faeder	Female	Independent	2.122727273	0.327614065	0.993252752	0.892814845	21.44983938
Independent	Male	Independent	2.122727273	0.612612347	0.919715905	0.806223704	21.44983938
Satellite	Male	Independent	2.122727273	0.555408499	0.963534474	0.851866235	21.44983938
Faeder	Male	Independent	2.122727273	0.243874733	0.987910001	0.835076106	21.44983938
Independent	Female	Satellite	2.122727273	0.719418003	0.966724479	0.89594501	21.44983938
Satellite	Female	Satellite	2.122727273	0.719407973	0.982249877	0.922486204	21.44983938
Faeder	Female	Satellite	2.122727273	0.379037346	0.994581035	0.912881864	21.44983938
Independent	Male	Satellite	2.122727273	0.620669398	0.944024365	0.839589484	21.44983938
Satellite	Male	Satellite	2.122727273	0.609020181	0.970255193	0.878556786	21.44983938
Faeder	Male	Satellite	2.122727273	0.275519674	0.990914785	0.864310007	21.44983938
Independent	Female	Faeder	2.122727273	0.691837382	0.971927796	0.897371195	21.44983938
Satellite	Female	Faeder	2.122727273	0.662777858	0.986810618	0.923579642	21.44983938
Faeder	Female	Faeder	2.122727273	0.424884712	0.993749	0.914098169	21.44983938
Independent	Male	Faeder	2.122727273	0.61602863	0.946203903	0.841651567	21.44983938
Satellite	Male	Faeder	2.122727273	0.567840992	0.976241961	0.880189426	21.44983938
Faeder	Male	Faeder	2.122727273	0.346136678	0.988112536	0.866104985	21.44983938
Independent	Female	Independent	2.183030303	0.69526041	0.956302727	0.875862875	21.52847405
Satellite	Female	Independent	2.183030303	0.657980057	0.979954595	0.906994664	21.52847405
Faeder	Female	Independent	2.183030303	0.3309033	0.993517704	0.895687896	21.52847405
Independent	Male	Independent	2.183030303	0.61586933	0.923182608	0.81092626	21.52847405
Satellite	Male	Independent	2.183030303	0.559078711	0.964992242	0.855659445	21.52847405
Faeder	Male	Independent	2.183030303	0.247845545	0.988408112	0.839218109	21.52847405
Independent	Female	Satellite	2.183030303	0.72150489	0.968163216	0.898743673	21.52847405
Satellite	Female	Satellite	2.183030303	0.722678592	0.982954702	0.924631066	21.52847405
Faeder	Female	Satellite	2.183030303	0.38377227	0.994787041	0.915268075	21.52847405
Independent	Male	Satellite	2.183030303	0.623792376	0.946516655	0.843639359	21.52847405
Satellite	Male	Satellite	2.183030303	0.612705464	0.971431068	0.881761404	21.52847405
Faeder	Male	Satellite	2.183030303	0.281012693	0.991271435	0.867834011	21.52847405
Independent	Female	Faeder	2.183030303	0.694122027	0.973129704	0.900135775	21.52847405
Satellite	Female	Faeder	2.183030303	0.668011779	0.987341838	0.925696685	21.52847405
Faeder	Female	Faeder	2.183030303	0.429177435	0.993997162	0.916454114	21.52847405
Independent	Male	Faeder	2.183030303	0.619194208	0.948488641	0.845658951	21.52847405
Satellite	Male	Faeder	2.183030303	0.572767484	0.977180882	0.883356682	21.52847405
Faeder	Male	Faeder	2.183030303	0.349074503	0.988618059	0.869589406	21.52847405
Independent	Female	Independent	2.243333333	0.698400315	0.958427255	0.879128799	21.60710872
Satellite	Female	Independent	2.243333333	0.661239769	0.980712715	0.909526147	21.60710872
Faeder	Female	Independent	2.243333333	0.335135765	0.993789193	0.898492691	21.60710872
Independent	Male	Independent	2.243333333	0.618121189	0.926418916	0.815540804	21.60710872
Satellite	Male	Independent	2.243333333	0.56242574	0.966482479	0.859371559	21.60710872
Faeder	Male	Independent	2.243333333	0.251575594	0.988952281	0.843275609	21.60710872
Independent	Female	Satellite	2.243333333	0.724646514	0.969587497	0.901475342	21.60710872
Satellite	Female	Satellite	2.243333333	0.726153174	0.983705848	0.926721293	21.60710872
Faeder	Female	Satellite	2.243333333	0.388083847	0.99502595	0.917594827	21.60710872
Independent	Male	Satellite	2.243333333	0.626543989	0.948707853	0.847605546	21.60710872
Satellite	Male	Satellite	2.243333333	0.614778467	0.972681551	0.884892539	21.60710872
Faeder	Male	Satellite	2.243333333	0.284668179	0.991643609	0.871280124	21.60710872
Independent	Female	Faeder	2.243333333	0.696383047	0.974280936	0.902833948	21.60710872
Satellite	Female	Faeder	2.243333333	0.670960987	0.987887752	0.927759668	21.60710872
Faeder	Female	Faeder	2.243333333	0.433930483	0.994277851	0.918751187	21.60710872
Independent	Male	Faeder	2.243333333	0.62294142	0.95055354	0.849583043	21.60710872
Satellite	Male	Faeder	2.243333333	0.578115553	0.978122875	0.886451011	21.60710872
Faeder	Male	Faeder	2.243333333	0.354390108	0.989119753	0.872996447	21.60710872
Independent	Female	Independent	2.303636364	0.700642237	0.96047622	0.882320345	21.68574339
Satellite	Female	Independent	2.303636364	0.664261224	0.981580584	0.911995412	21.68574339
Faeder	Female	Independent	2.303636364	0.339637885	0.994079196	0.901230387	21.68574339
Independent	Male	Independent	2.303636364	0.621227246	0.929675602	0.820067715	21.68574339
Satellite	Male	Independent	2.303636364	0.565612444	0.967864123	0.863003491	21.68574339
Faeder	Male	Independent	2.303636364	0.255036364	0.98947634	0.847249352	21.68574339
Independent	Female	Satellite	2.303636364	0.727283888	0.971012919	0.904141176	21.68574339
Satellite	Female	Satellite	2.303636364	0.729032179	0.984387075	0.928758018	21.68574339
Faeder	Female	Satellite	2.303636364	0.391302343	0.995246858	0.919863279	21.68574339
Independent	Male	Satellite	2.303636364	0.630440607	0.950990056	0.851488838	21.68574339
Satellite	Male	Satellite	2.303636364	0.618780821	0.973726297	0.887951293	21.68574339
Faeder	Male	Satellite	2.303636364	0.288133287	0.991998476	0.874649361	21.68574339
Independent	Female	Faeder	2.303636364	0.699108886	0.975380774	0.905466877	21.68574339
Satellite	Female	Faeder	2.303636364	0.67427635	0.988366428	0.929769719	21.68574339
Faeder	Female	Faeder	2.303636364	0.438708239	0.994491603	0.920990548	21.68574339
Independent	Male	Faeder	2.303636364	0.626754948	0.952862912	0.853424659	21.68574339
Satellite	Male	Faeder	2.303636364	0.582483135	0.978950256	0.889473525	21.68574339
Faeder	Male	Faeder	2.303636364	0.35789154	0.989604963	0.876327135	21.68574339
Independent	Female	Independent	2.363939394	0.702778371	0.96220189	0.885438601	21.76437806
Satellite	Female	Independent	2.363939394	0.666944826	0.982382973	0.914403626	21.76437806
Faeder	Female	Independent	2.363939394	0.343674589	0.994356104	0.903902142	21.76437806
Independent	Male	Independent	2.363939394	0.623272618	0.93295753	0.824507436	21.76437806
Satellite	Male	Independent	2.363939394	0.569592452	0.969229794	0.866556188	21.76437806
Faeder	Male	Independent	2.363939394	0.259352146	0.989943572	0.851140127	21.76437806
Independent	Female	Satellite	2.363939394	0.730691425	0.972361505	0.906742341	21.76437806
Satellite	Female	Satellite	2.363939394	0.731889499	0.985073505	0.930742364	21.76437806
Faeder	Female	Satellite	2.363939394	0.394679943	0.995458047	0.922074589	21.76437806
Independent	Male	Satellite	2.363939394	0.633425375	0.953276894	0.855290071	21.76437806
Satellite	Male	Satellite	2.363939394	0.622174809	0.97490154	0.890938784	21.76437806
Faeder	Male	Satellite	2.363939394	0.291651905	0.992339046	0.877942762	21.76437806
Independent	Female	Faeder	2.363939394	0.702116008	0.976461012	0.908035727	21.76437806
Satellite	Female	Faeder	2.363939394	0.677953404	0.988863859	0.931727957	21.76437806
Faeder	Female	Faeder	2.363939394	0.44484849	0.994725093	0.92317335	21.76437806
Independent	Male	Faeder	2.363939394	0.630670731	0.95500668	0.857184654	21.76437806
Satellite	Male	Faeder	2.363939394	0.587021281	0.979860131	0.892425347	21.76437806
Faeder	Male	Faeder	2.363939394	0.36171833	0.990062928	0.879582525	21.76437806
Independent	Female	Independent	2.424242424	0.705648149	0.964014282	0.888484673	21.84301273
Satellite	Female	Independent	2.424242424	0.670443618	0.983242208	0.916751956	21.84301273
Faeder	Female	Independent	2.424242424	0.346173959	0.994629609	0.906509123	21.84301273
Independent	Male	Independent	2.424242424	0.625758138	0.936045523	0.82886047	21.84301273
Satellite	Male	Independent	2.424242424	0.573100566	0.970480981	0.870030629	21.84301273
Faeder	Male	Independent	2.424242424	0.262296589	0.99034707	0.854948765	21.84301273
Independent	Female	Satellite	2.424242424	0.73265642	0.973627901	0.909280005	21.84301273
Satellite	Female	Satellite	2.424242424	0.734251597	0.985640439	0.932675445	21.84301273
Faeder	Female	Satellite	2.424242424	0.397963028	0.995700796	0.924229905	21.84301273
Independent	Male	Satellite	2.424242424	0.636768415	0.955427768	0.859010119	21.84301273
Satellite	Male	Satellite	2.424242424	0.626168762	0.975907879	0.893856143	21.84301273
Faeder	Male	Satellite	2.424242424	0.296098424	0.992673146	0.881161391	21.84301273
Independent	Female	Faeder	2.424242424	0.705183294	0.97753401	0.910541669	21.84301273
Satellite	Female	Faeder	2.424242424	0.681593021	0.989370711	0.93363549	21.84301273
Faeder	Female	Faeder	2.424242424	0.449089992	0.994966083	0.925300738	21.84301273
Independent	Male	Faeder	2.424242424	0.634400308	0.956821288	0.860863921	21.84301273
Satellite	Male	Faeder	2.424242424	0.591285712	0.980638694	0.895307613	21.84301273
Faeder	Male	Faeder	2.424242424	0.366853979	0.990504683	0.882763688	21.84301273
Independent	Female	Independent	2.484545455	0.708317573	0.965797324	0.891459682	21.9216474
Satellite	Female	Independent	2.484545455	0.674642066	0.983963118	0.919041564	21.9216474
Faeder	Female	Independent	2.484545455	0.350320368	0.994879125	0.909052496	21.9216474
Independent	Male	Independent	2.484545455	0.627920123	0.93901003	0.833127382	21.9216474
Satellite	Male	Independent	2.484545455	0.577001037	0.971678508	0.87342782	21.9216474
Faeder	Male	Independent	2.484545455	0.265864891	0.990755388	0.858676137	21.9216474
Independent	Female	Satellite	2.484545455	0.734657832	0.974972709	0.911755336	21.9216474
Satellite	Female	Satellite	2.484545455	0.73708868	0.986263853	0.934558365	21.9216474
Faeder	Female	Satellite	2.484545455	0.403495768	0.995920692	0.926330372	21.9216474
Independent	Male	Satellite	2.484545455	0.639751673	0.957596258	0.862649893	21.9216474
Satellite	Male	Satellite	2.484545455	0.62995863	0.976939032	0.896704512	21.9216474
Faeder	Male	Satellite	2.484545455	0.298920948	0.992986928	0.88430633	21.9216474
Independent	Female	Faeder	2.484545455	0.708618011	0.978606192	0.912985869	21.9216474
Satellite	Female	Faeder	2.484545455	0.684656688	0.989796076	0.935493417	21.9216474
Faeder	Female	Faeder	2.484545455	0.452247447	0.995185927	0.927373852	21.9216474
Independent	Male	Faeder	2.484545455	0.637628146	0.958672182	0.864463389	21.9216474
Satellite	Male	Faeder	2.484545455	0.595924113	0.981396448	0.898121471	21.9216474
Faeder	Male	Faeder	2.484545455	0.371120197	0.990953873	0.885871716	21.9216474
Independent	Female	Independent	2.544848485	0.710963969	0.967502221	0.894364759	22.00028207
Satellite	Female	Independent	2.544848485	0.679530597	0.984622439	0.921273608	22.00028207
Faeder	Female	Independent	2.544848485	0.354590818	0.995106425	0.911533431	22.00028207
Independent	Male	Independent	2.544848485	0.630070589	0.941908142	0.837308791	22.00028207
Satellite	Male	Independent	2.544848485	0.580348844	0.972964271	0.876748793	22.00028207
Faeder	Male	Independent	2.544848485	0.26988173	0.991187294	0.862323152	22.00028207
Independent	Female	Satellite	2.544848485	0.736841087	0.97623114	0.914169502	22.00028207
Satellite	Female	Satellite	2.544848485	0.739301015	0.986876213	0.936392215	22.00028207
Faeder	Female	Satellite	2.544848485	0.40780156	0.99612988	0.928377122	22.00028207
Independent	Male	Satellite	2.544848485	0.642343445	0.959571386	0.866210339	22.00028207
Satellite	Male	Satellite	2.544848485	0.633822146	0.977829643	0.89948504	22.00028207
Faeder	Male	Satellite	2.544848485	0.303863345	0.993258885	0.887378679	22.00028207
Independent	Female	Faeder	2.544848485	0.711823122	0.979628941	0.915369495	22.00028207
Satellite	Female	Faeder	2.544848485	0.687726223	0.990208289	0.937302823	22.00028207
Faeder	Female	Faeder	2.544848485	0.457966648	0.995396293	0.929393821	22.00028207
Independent	Male	Faeder	2.544848485	0.641423691	0.960281607	0.867984018	22.00028207
Satellite	Male	Faeder	2.544848485	0.59933018	0.98215836	0.900868073	22.00028207
Faeder	Male	Faeder	2.544848485	0.376081785	0.991341487	0.888907717	22.00028207
Independent	Female	Independent	2.605151515	0.712871093	0.969133553	0.897201049	22.07891673
Satellite	Female	Independent	2.605151515	0.684280066	0.985278709	0.923449239	22.07891673
Faeder	Female	Independent	2.605151515	0.358060884	0.995286419	0.913953095	22.07891673
Independent	Male	Independent	2.605151515	0.632456437	0.944602225	0.84140537	22.07891673
Satellite	Male	Independent	2.605151515	0.584319575	0.974153021	0.879994603	22.07891673
Faeder	Male	Independent	2.605151515	0.271913168	0.991598112	0.86589075	22.07891673
Independent	Female	Satellite	2.605151515	0.739933235	0.977367589	0.916523669	22.07891673
Satellite	Female	Satellite	2.605151515	0.742342952	0.987479389	0.938178076	22.07891673
Faeder	Female	Satellite	2.605151515	0.413586379	0.996298397	0.930371282	22.07891673
Independent	Male	Satellite	2.605151515	0.64553793	0.961385593	0.86969243	22.07891673
Satellite	Male	Satellite	2.605151515	0.638330627	0.978817737	0.902198884	22.07891673
Faeder	Male	Satellite	2.605151515	0.306412648	0.993575461	0.890379553	22.07891673
Independent	Female	Faeder	2.605151515	0.714418836	0.98044334	0.917693712	22.07891673
Satellite	Female	Faeder	2.605151515	0.691231876	0.990638595	0.93906478	22.07891673
Faeder	Female	Faeder	2.605151515	0.463569787	0.995630202	0.931361766	22.07891673
Independent	Male	Faeder	2.605151515	0.644987934	0.961864081	0.871426799	22.07891673
Satellite	Male	Faeder	2.605151515	0.603753845	0.982859573	0.903548581	22.07891673
Faeder	Male	Faeder	2.605151515	0.380048679	0.991706527	0.891872813	22.07891673
Independent	Female	Independent	2.665454545	0.715113429	0.970787716	0.899969701	22.1575514
Satellite	Female	Independent	2.665454545	0.688511218	0.98585126	0.925569604	22.1575514
Faeder	Female	Independent	2.665454545	0.363257691	0.995526304	0.916312654	22.1575514
Independent	Male	Independent	2.665454545	0.635433732	0.947333535	0.84541784	22.1575514
Satellite	Male	Independent	2.665454545	0.587753949	0.975179872	0.883166326	22.1575514
Faeder	Male	Independent	2.665454545	0.276685491	0.991989116	0.869379905	22.1575514
Independent	Female	Satellite	2.665454545	0.741646134	0.97851728	0.918818999	22.1575514
Satellite	Female	Satellite	2.665454545	0.74504651	0.988055468	0.939917013	22.1575514
Faeder	Female	Satellite	2.665454545	0.417931182	0.99646675	0.932313967	22.1575514
Independent	Male	Satellite	2.665454545	0.648290599	0.9631604	0.873097172	22.1575514
Satellite	Male	Satellite	2.665454545	0.642783525	0.979789023	0.904847207	22.1575514
Faeder	Male	Satellite	2.665454545	0.309375253	0.993863404	0.89331008	22.1575514
Independent	Female	Faeder	2.665454545	0.71700637	0.98136663	0.91995968	22.1575514
Satellite	Female	Faeder	2.665454545	0.693719712	0.990986005	0.940780351	22.1575514
Faeder	Female	Faeder	2.665454545	0.467408485	0.995831256	0.933278799	22.1575514
Independent	Male	Faeder	2.665454545	0.648273038	0.963609047	0.874792748	22.1575514
Satellite	Male	Faeder	2.665454545	0.608014927	0.98355033	0.906164157	22.1575514
Faeder	Male	Faeder	2.665454545	0.383664033	0.992045306	0.894768138	22.1575514
Independent	Female	Independent	2.725757576	0.716900873	0.972164295	0.902671876	22.23618607
Satellite	Female	Independent	2.725757576	0.692916437	0.986459708	0.927635839	22.23618607
Faeder	Female	Independent	2.725757576	0.367637333	0.995788293	0.918613272	22.23618607
Independent	Male	Independent	2.725757576	0.63761148	0.949930656	0.849346971	22.23618607
Satellite	Male	Independent	2.725757576	0.591309817	0.976225721	0.886265055	22.23618607
Faeder	Male	Independent	2.725757576	0.279474647	0.992330464	0.872791618	22.23618607
Independent	Female	Satellite	2.725757576	0.743344352	0.97952957	0.921056652	22.23618607
Satellite	Female	Satellite	2.725757576	0.747579279	0.988622161	0.941610082	22.23618607
Faeder	Female	Satellite	2.725757576	0.422691522	0.996621997	0.934206284	22.23618607
Independent	Male	Satellite	2.725757576	0.651023733	0.964836674	0.876425593	22.23618607
Satellite	Male	Satellite	2.725757576	0.64730874	0.980764091	0.907431176	22.23618607
Faeder	Male	Satellite	2.725757576	0.313210478	0.99413562	0.8961714	22.23618607
Independent	Female	Faeder	2.725757576	0.720217605	0.982146891	0.922168555	22.23618607
Satellite	Female	Faeder	2.725757576	0.698083239	0.991344189	0.942450581	22.23618607
Faeder	Female	Faeder	2.725757576	0.472379065	0.996005571	0.935146018	22.23618607
Independent	Male	Faeder	2.725757576	0.651419421	0.965408873	0.878082908	22.23618607
Satellite	Male	Faeder	2.725757576	0.612006252	0.984260736	0.90871597	22.23618607
Faeder	Male	Faeder	2.725757576	0.387055328	0.992355886	0.897594837	22.23618607
Independent	Female	Independent	2.786060606	0.719284929	0.973501252	0.905308736	22.31482074
Satellite	Female	Independent	2.786060606	0.695984547	0.987045938	0.929649074	22.31482074
Faeder	Female	Independent	2.786060606	0.371851664	0.995984836	0.920856107	22.31482074
Independent	Male	Independent	2.786060606	0.640052314	0.95240291	0.853193574	22.31482074
Satellite	Male	Independent	2.786060606	0.595109837	0.977206608	0.8892919	22.31482074
Faeder	Male	Independent	2.786060606	0.282568821	0.99266033	0.876126916	22.31482074
Independent	Female	Satellite	2.786060606	0.745015721	0.980453128	0.92323778	22.31482074
Satellite	Female	Satellite	2.786060606	0.750221184	0.98912827	0.943258322	22.31482074
Faeder	Female	Satellite	2.786060606	0.42672993	0.996745372	0.936049325	22.31482074
Independent	Male	Satellite	2.786060606	0.653746971	0.966596833	0.879678747	22.31482074
Satellite	Male	Satellite	2.786060606	0.650717495	0.981585703	0.909951957	22.31482074
Faeder	Male	Satellite	2.786060606	0.316697378	0.994366124	0.898964661	22.31482074
Independent	Female	Faeder	2.786060606	0.724483363	0.983101377	0.924321486	22.31482074
Satellite	Female	Faeder	2.786060606	0.701581661	0.991797878	0.944076504	22.31482074
Faeder	Female	Faeder	2.786060606	0.476535163	0.996180409	0.936964511	22.31482074
Independent	Male	Faeder	2.786060606	0.654618657	0.967167698	0.881298341	22.31482074
Satellite	Male	Faeder	2.786060606	0.616841928	0.984943438	0.911205188	22.31482074
Faeder	Male	Faeder	2.786060606	0.389188502	0.99272288	0.900354062	22.31482074
Independent	Female	Independent	2.846363636	0.721652062	0.97479363	0.907881447	22.39345541
Satellite	Female	Independent	2.846363636	0.699614202	0.987592081	0.931610429	22.39345541
Faeder	Female	Independent	2.846363636	0.374782655	0.996157086	0.923042312	22.39345541
Independent	Male	Independent	2.846363636	0.642672304	0.954654792	0.856958503	22.39345541
Satellite	Male	Independent	2.846363636	0.599792532	0.978121572	0.892247985	22.39345541
Faeder	Male	Independent	2.846363636	0.285401453	0.992931082	0.879386851	22.39345541
Independent	Female	Satellite	2.846363636	0.746590474	0.981373446	0.925363528	22.39345541
Satellite	Female	Satellite	2.846363636	0.7524802	0.989620205	0.94486276	22.39345541
Faeder	Female	Satellite	2.846363636	0.432303123	0.996879899	0.937844174	22.39345541
Independent	Male	Satellite	2.846363636	0.656466615	0.968128474	0.882857706	22.39345541
Satellite	Male	Satellite	2.846363636	0.654776697	0.982448511	0.912410719	22.39345541
Faeder	Male	Satellite	2.846363636	0.320579752	0.994597912	0.90169102	22.39345541
Independent	Female	Faeder	2.846363636	0.726233146	0.983803271	0.926419615	22.39345541
Satellite	Female	Faeder	2.846363636	0.706775904	0.992150716	0.94565914	22.39345541
Faeder	Female	Faeder	2.846363636	0.480944981	0.996360261	0.938735355	22.39345541
Independent	Male	Faeder	2.846363636	0.657795204	0.968680274	0.884440131	22.39345541
Satellite	Male	Faeder	2.846363636	0.621013363	0.985524212	0.913632979	22.39345541
Faeder	Male	Faeder	2.846363636	0.393864764	0.993075807	0.903046972	22.39345541
Independent	Female	Independent	2.906666667	0.723765378	0.976065855	0.910391177	22.47209008
Satellite	Female	Independent	2.906666667	0.702400336	0.988160226	0.933521012	22.47209008
Faeder	Female	Independent	2.906666667	0.37966781	0.996339969	0.925173035	22.47209008
Independent	Male	Independent	2.906666667	0.645076317	0.956911568	0.860642649	22.47209008
Satellite	Male	Independent	2.906666667	0.604437629	0.979028912	0.895134446	22.47209008
Faeder	Male	Independent	2.906666667	0.28829856	0.993197243	0.882572493	22.47209008
Independent	Female	Satellite	2.906666667	0.748370245	0.982254312	0.927435036	22.47209008
Satellite	Female	Satellite	2.906666667	0.754574707	0.9901169	0.946424407	22.47209008
Faeder	Female	Satellite	2.906666667	0.435072474	0.997037763	0.939591899	22.47209008
Independent	Male	Satellite	2.906666667	0.659461016	0.969680143	0.885963564	22.47209008
Satellite	Male	Satellite	2.906666667	0.65780055	0.983217548	0.914808631	22.47209008
Faeder	Male	Satellite	2.906666667	0.322344729	0.994793571	0.904351638	22.47209008
Independent	Female	Faeder	2.906666667	0.727778309	0.984496487	0.928464077	22.47209008
Satellite	Female	Faeder	2.906666667	0.710592814	0.992502049	0.947199492	22.47209008
Faeder	Female	Faeder	2.906666667	0.48544977	0.996519805	0.940459612	22.47209008
Independent	Male	Faeder	2.906666667	0.66095149	0.970047332	0.887509379	22.47209008
Satellite	Male	Faeder	2.906666667	0.624521286	0.986032727	0.91600051	22.47209008
Faeder	Male	Faeder	2.906666667	0.397605769	0.993409995	0.905674731	22.47209008
Independent	Female	Independent	2.966969697	0.725751633	0.977199442	0.912839096	22.55072475
Satellite	Female	Independent	2.966969697	0.704717767	0.988718155	0.935381922	22.55072475
Faeder	Female	Independent	2.966969697	0.38336648	0.996504129	0.927249414	22.55072475
Independent	Male	Independent	2.966969697	0.647074504	0.958761453	0.864246939	22.55072475
Satellite	Male	Independent	2.966969697	0.607920863	0.979933938	0.897952427	22.55072475
Faeder	Male	Independent	2.966969697	0.291740486	0.993484197	0.885684933	22.55072475
Independent	Female	Satellite	2.966969697	0.75058868	0.983158475	0.929453432	22.55072475
Satellite	Female	Satellite	2.966969697	0.757581055	0.990552406	0.94794426	22.55072475
Faeder	Female	Satellite	2.966969697	0.437688373	0.997145582	0.941293556	22.55072475
Independent	Male	Satellite	2.966969697	0.661544537	0.971189343	0.888997428	22.55072475
Satellite	Male	Satellite	2.966969697	0.661178394	0.983987237	0.917146857	22.55072475
Faeder	Male	Satellite	2.966969697	0.325080238	0.995041077	0.90694768	22.55072475
Independent	Female	Faeder	2.966969697	0.729619319	0.985188055	0.930455998	22.55072475
Satellite	Female	Faeder	2.966969697	0.713976301	0.992837507	0.948698549	22.55072475
Faeder	Female	Faeder	2.966969697	0.488557911	0.996661747	0.942138332	22.55072475
Independent	Male	Faeder	2.966969697	0.664094564	0.971445308	0.8905072	22.55072475
Satellite	Male	Faeder	2.966969697	0.629545873	0.986534055	0.918308944	22.55072475
Faeder	Male	Faeder	2.966969697	0.401400855	0.99371401	0.908238506	22.55072475
Independent	Female	Independent	3.027272727	0.727561117	0.978249826	0.915226369	22.62935942
Satellite	Female	Independent	3.027272727	0.707779236	0.989186237	0.937194245	22.62935942
Faeder	Female	Independent	3.027272727	0.388112456	0.996667785	0.92927258	22.62935942
Independent	Male	Independent	3.027272727	0.6497585	0.960919504	0.86777233	22.62935942
Satellite	Male	Independent	3.027272727	0.611050536	0.980818797	0.900703083	22.62935942
Faeder	Male	Independent	3.027272727	0.296087893	0.993754568	0.888725279	22.62935942
Independent	Female	Satellite	3.027272727	0.752701538	0.98398179	0.931419839	22.62935942
Satellite	Female	Satellite	3.027272727	0.760778327	0.990961863	0.949423302	22.62935942
Faeder	Female	Satellite	3.027272727	0.441221352	0.997270059	0.94295019	22.62935942
Independent	Male	Satellite	3.027272727	0.66454286	0.972562812	0.89196042	22.62935942
Satellite	Male	Satellite	3.027272727	0.665735433	0.98471005	0.919426558	22.62935942
Faeder	Male	Satellite	3.027272727	0.32996159	0.995269006	0.909480314	22.62935942
Independent	Female	Faeder	3.027272727	0.732311444	0.985842773	0.932396491	22.62935942
Satellite	Female	Faeder	3.027272727	0.717618636	0.99318875	0.950157286	22.62935942
Faeder	Female	Faeder	3.027272727	0.493453385	0.996825756	0.943772551	22.62935942
Independent	Male	Faeder	3.027272727	0.666208833	0.972741458	0.893434723	22.62935942
Satellite	Male	Faeder	3.027272727	0.631691255	0.987189741	0.92055944	22.62935942
Faeder	Male	Faeder	3.027272727	0.405680283	0.993991452	0.910739465	22.62935942
Independent	Female	Independent	3.087575758	0.729783869	0.97926674	0.917554163	22.70799409
Satellite	Female	Independent	3.087575758	0.710436787	0.989717986	0.938959055	22.70799409
Faeder	Female	Independent	3.087575758	0.391562976	0.99680662	0.931243655	22.70799409
Independent	Male	Independent	3.087575758	0.65281097	0.962746154	0.871219812	22.70799409
Satellite	Male	Independent	3.087575758	0.613751682	0.981707618	0.903387573	22.70799409
Faeder	Male	Independent	3.087575758	0.298966884	0.994023387	0.891694651	22.70799409
Independent	Female	Satellite	3.087575758	0.755119495	0.984749873	0.933335366	22.70799409
Satellite	Female	Satellite	3.087575758	0.763409928	0.991378171	0.950862499	22.70799409
Faeder	Female	Satellite	3.087575758	0.445472471	0.997397235	0.944562828	22.70799409
Independent	Male	Satellite	3.087575758	0.66727086	0.973893848	0.894853676	22.70799409
Satellite	Male	Satellite	3.087575758	0.669302547	0.985370793	0.921648892	22.70799409
Faeder	Male	Satellite	3.087575758	0.335357085	0.995477173	0.911950708	22.70799409
Independent	Female	Faeder	3.087575758	0.73556019	0.986480986	0.934286663	22.70799409
Satellite	Female	Faeder	3.087575758	0.721555265	0.993493913	0.951576662	22.70799409
Faeder	Female	Faeder	3.087575758	0.49676819	0.996967411	0.94536329	22.70799409
Independent	Male	Faeder	3.087575758	0.669870327	0.97391894	0.896293088	22.70799409
Satellite	Male	Faeder	3.087575758	0.634669972	0.987779252	0.922753153	22.70799409
Faeder	Male	Faeder	3.087575758	0.40904896	0.99424069	0.913178777	22.70799409
Independent	Female	Independent	3.147878788	0.731548618	0.980223267	0.919823637	22.78662876
Satellite	Female	Independent	3.147878788	0.713104699	0.990200393	0.940677414	22.78662876
Faeder	Female	Independent	3.147878788	0.395332562	0.996920558	0.933163749	22.78662876
Independent	Male	Independent	3.147878788	0.655219092	0.964571207	0.874590401	22.78662876
Satellite	Male	Independent	3.147878788	0.616981523	0.982553223	0.906007062	22.78662876
Faeder	Male	Independent	3.147878788	0.302853355	0.994283523	0.894594183	22.78662876
Independent	Female	Satellite	3.147878788	0.757186893	0.985522558	0.935201111	22.78662876
Satellite	Female	Satellite	3.147878788	0.765704829	0.99179703	0.952262801	22.78662876
Faeder	Female	Satellite	3.147878788	0.449862875	0.997509319	0.946132486	22.78662876
Independent	Male	Satellite	3.147878788	0.670128453	0.974970927	0.89767834	22.78662876
Satellite	Male	Satellite	3.147878788	0.673030979	0.986002357	0.92381501	22.78662876
Faeder	Male	Satellite	3.147878788	0.339371325	0.995697409	0.914360031	22.78662876
Independent	Female	Faeder	3.147878788	0.737478594	0.987113815	0.936127607	22.78662876
Satellite	Female	Faeder	3.147878788	0.724713911	0.993840554	0.95295762	22.78662876
Faeder	Female	Faeder	3.147878788	0.501173013	0.997104779	0.946911557	22.78662876
Independent	Male	Faeder	3.147878788	0.672417938	0.975242726	0.899083444	22.78662876
Satellite	Male	Faeder	3.147878788	0.638174896	0.988319227	0.92489123	22.78662876
Faeder	Male	Faeder	3.147878788	0.411906867	0.994506511	0.915557607	22.78662876
Independent	Female	Independent	3.208181818	0.733216189	0.981221207	0.922035948	22.86526343
Satellite	Female	Independent	3.208181818	0.716202954	0.990648506	0.94235037	22.86526343
Faeder	Female	Independent	3.208181818	0.399533452	0.997080929	0.935033963	22.86526343
Independent	Male	Independent	3.208181818	0.657828298	0.966410122	0.877885135	22.86526343
Satellite	Male	Independent	3.208181818	0.620585165	0.983278483	0.908562716	22.86526343
Faeder	Male	Independent	3.208181818	0.305817307	0.99457637	0.897425019	22.86526343
Independent	Female	Satellite	3.208181818	0.75976344	0.986257068	0.937018164	22.86526343
Satellite	Female	Satellite	3.208181818	0.768002085	0.992184979	0.953625144	22.86526343
Faeder	Female	Satellite	3.208181818	0.454139178	0.997589843	0.947660163	22.86526343
Independent	Male	Satellite	3.208181818	0.672945322	0.976153167	0.900435565	22.86526343
Satellite	Male	Satellite	3.208181818	0.675805386	0.986677643	0.925926056	22.86526343
Faeder	Male	Satellite	3.208181818	0.342019807	0.995929632	0.916709449	22.86526343
Independent	Female	Faeder	3.208181818	0.741066133	0.98769196	0.937920404	22.86526343
Satellite	Female	Faeder	3.208181818	0.727543064	0.994118631	0.954301085	22.86526343
Faeder	Female	Faeder	3.208181818	0.504892547	0.997253982	0.948418344	22.86526343
Independent	Male	Faeder	3.208181818	0.674522959	0.976432729	0.901806948	22.86526343
Satellite	Male	Faeder	3.208181818	0.64190632	0.988760146	0.926974811	22.86526343
Faeder	Male	Faeder	3.208181818	0.414654519	0.994759175	0.917877121	22.86526343
Independent	Female	Independent	3.268484848	0.734206485	0.982132087	0.924192245	22.94389809
Satellite	Female	Independent	3.268484848	0.718357275	0.99103675	0.943978956	22.94389809
Faeder	Female	Independent	3.268484848	0.402827462	0.997196432	0.936855387	22.94389809
Independent	Male	Independent	3.268484848	0.659469515	0.968077388	0.881105078	22.94389809
Satellite	Male	Independent	3.268484848	0.624152265	0.984031535	0.911055704	22.94389809
Faeder	Male	Independent	3.268484848	0.309016426	0.994789291	0.900188311	22.94389809
Independent	Female	Satellite	3.268484848	0.760938886	0.986954495	0.938787599	22.94389809
Satellite	Female	Satellite	3.268484848	0.770665419	0.99256066	0.954950448	22.94389809
Faeder	Female	Satellite	3.268484848	0.458255338	0.997697982	0.949146844	22.94389809
Independent	Male	Satellite	3.268484848	0.675467135	0.977374713	0.903126509	22.94389809
Satellite	Male	Satellite	3.268484848	0.678763183	0.987283118	0.927983166	22.94389809
Faeder	Male	Satellite	3.268484848	0.346099399	0.996126034	0.919000122	22.94389809
Independent	Female	Faeder	3.268484848	0.743009931	0.988276515	0.939666123	22.94389809
Satellite	Female	Faeder	3.268484848	0.731622165	0.994414364	0.955607971	22.94389809
Faeder	Female	Faeder	3.268484848	0.507294618	0.997376	0.949884628	22.94389809
Independent	Male	Faeder	3.268484848	0.677577392	0.977668799	0.90446476	22.94389809
Satellite	Male	Faeder	3.268484848	0.645310613	0.989262244	0.92900503	22.94389809
Faeder	Male	Faeder	3.268484848	0.419324575	0.99500451	0.920138479	22.94389809
Independent	Female	Independent	3.328787879	0.736099925	0.98310137	0.926293672	23.02253276
Satellite	Female	Independent	3.328787879	0.721071377	0.991443508	0.945564193	23.02253276
Faeder	Female	Independent	3.328787879	0.407787249	0.997300106	0.938629095	23.02253276
Independent	Male	Independent	3.328787879	0.661800992	0.969616455	0.884251312	23.02253276
Satellite	Male	Independent	3.328787879	0.627392657	0.984727491	0.913487194	23.02253276
Faeder	Male	Independent	3.328787879	0.312980776	0.994993427	0.902885217	23.02253276
Independent	Female	Satellite	3.328787879	0.763758018	0.987567504	0.940510479	23.02253276
Satellite	Female	Satellite	3.328787879	0.773473621	0.992895087	0.956239615	23.02253276
Faeder	Female	Satellite	3.328787879	0.463215781	0.997820114	0.950593498	23.02253276
Independent	Male	Satellite	3.328787879	0.678459214	0.978455764	0.905752338	23.02253276
Satellite	Male	Satellite	3.328787879	0.681673352	0.987891967	0.929987467	23.02253276
Faeder	Male	Satellite	3.328787879	0.348093788	0.996252139	0.921233211	23.02253276
Independent	Female	Faeder	3.328787879	0.745174554	0.988819677	0.941365821	23.02253276
Satellite	Female	Faeder	3.328787879	0.734356184	0.994687786	0.956879172	23.02253276
Faeder	Female	Faeder	3.328787879	0.510032738	0.99749244	0.951311371	23.02253276
Independent	Male	Faeder	3.328787879	0.679250501	0.978636656	0.907058047	23.02253276
Satellite	Male	Faeder	3.328787879	0.648088064	0.989692672	0.930983007	23.02253276
Faeder	Male	Faeder	3.328787879	0.422229076	0.99520246	0.922342836	23.02253276
Independent	Female	Independent	3.389090909	0.73750889	0.983834753	0.928341363	23.10116743
Satellite	Female	Independent	3.389090909	0.724068325	0.991849697	0.947107085	23.10116743
Faeder	Female	Independent	3.389090909	0.41323292	0.997425667	0.940356153	23.10116743
Independent	Male	Independent	3.389090909	0.664675548	0.971135888	0.887324935	23.10116743
Satellite	Male	Independent	3.389090909	0.629056987	0.985444379	0.915858353	23.10116743
Faeder	Male	Independent	3.389090909	0.316036237	0.995181493	0.905516902	23.10116743
Independent	Female	Satellite	3.389090909	0.765642396	0.988218547	0.942187853	23.10116743
Satellite	Female	Satellite	3.389090909	0.7749955	0.993226474	0.957493532	23.10116743
Faeder	Female	Satellite	3.389090909	0.467122118	0.997935154	0.952001079	23.10116743
Independent	Male	Satellite	3.389090909	0.680890703	0.979557824	0.908314217	23.10116743
Satellite	Male	Satellite	3.389090909	0.68492502	0.988452292	0.931940078	23.10116743
Faeder	Male	Satellite	3.389090909	0.353230919	0.996418763	0.923409866	23.10116743
Independent	Female	Faeder	3.389090909	0.747557173	0.989352838	0.943020538	23.10116743
Satellite	Female	Faeder	3.389090909	0.736277845	0.994914697	0.958115566	23.10116743
Faeder	Female	Faeder	3.389090909	0.51484972	0.997604021	0.952699518	23.10116743
Independent	Male	Faeder	3.389090909	0.682380028	0.979682381	0.909587977	23.10116743
Satellite	Male	Faeder	3.389090909	0.652460088	0.990144428	0.932909856	23.10116743
Faeder	Male	Faeder	3.389090909	0.426744998	0.995431344	0.924491341	23.10116743
Independent	Female	Independent	3.449393939	0.739359774	0.984698739	0.930336444	23.1798021
Satellite	Female	Independent	3.449393939	0.726234223	0.992230964	0.948608624	23.1798021
Faeder	Female	Independent	3.449393939	0.417893213	0.99754275	0.94203761	23.1798021
Independent	Male	Independent	3.449393939	0.666424791	0.972560623	0.890327064	23.1798021
Satellite	Male	Independent	3.449393939	0.631962459	0.98614945	0.918170344	23.1798021
Faeder	Male	Independent	3.449393939	0.319100946	0.99538456	0.908084531	23.1798021
Independent	Female	Satellite	3.449393939	0.767884228	0.988794698	0.943820756	23.1798021
Satellite	Female	Satellite	3.449393939	0.77677154	0.993543229	0.958713071	23.1798021
Faeder	Female	Satellite	3.449393939	0.471001055	0.998020787	0.953370526	23.1798021
Independent	Male	Satellite	3.449393939	0.683667082	0.980484613	0.910813315	23.1798021
Satellite	Male	Satellite	3.449393939	0.687538052	0.988951391	0.933842106	23.1798021
Faeder	Male	Satellite	3.449393939	0.356941939	0.996564287	0.925531233	23.1798021
Independent	Female	Faeder	3.449393939	0.750244962	0.989842295	0.944631305	23.1798021
Satellite	Female	Faeder	3.449393939	0.739472839	0.99513856	0.959318016	23.1798021
Faeder	Female	Faeder	3.449393939	0.518533813	0.997708947	0.954049999	23.1798021
Independent	Male	Faeder	3.449393939	0.685846746	0.980690153	0.912055718	23.1798021
Satellite	Male	Faeder	3.449393939	0.656715805	0.990548843	0.934786678	23.1798021
Faeder	Male	Faeder	3.449393939	0.430168962	0.995644172	0.926585135	23.1798021
Independent	Female	Independent	3.50969697	0.741491064	0.985416457	0.932280031	23.25843677
Satellite	Female	Independent	3.50969697	0.728822398	0.992561834	0.950069784	23.25843677
Faeder	Female	Independent	3.50969697	0.422185551	0.997661016	0.943674504	23.25843677
Independent	Male	Independent	3.50969697	0.667730242	0.973956016	0.893258826	23.25843677
Satellite	Male	Independent	3.50969697	0.634840276	0.986769022	0.920424328	23.25843677
Faeder	Male	Independent	3.50969697	0.323692067	0.995582231	0.910589274	23.25843677
Independent	Female	Satellite	3.50969697	0.769734976	0.989321121	0.945410211	23.25843677
Satellite	Female	Satellite	3.50969697	0.778923816	0.993850635	0.959899086	23.25843677
Faeder	Female	Satellite	3.50969697	0.473772508	0.998124787	0.95470276	23.25843677
Independent	Male	Satellite	3.50969697	0.686417547	0.981408038	0.913250801	23.25843677
Satellite	Male	Satellite	3.50969697	0.690378295	0.9894332	0.935694647	23.25843677
Faeder	Male	Satellite	3.50969697	0.360988133	0.996715564	0.92759845	23.25843677
Independent	Female	Faeder	3.50969697	0.752362438	0.9903267	0.946199134	23.25843677
Satellite	Female	Faeder	3.50969697	0.741925999	0.995338406	0.960487369	23.25843677
Faeder	Female	Faeder	3.50969697	0.523940962	0.997805746	0.955363729	23.25843677
Independent	Male	Faeder	3.50969697	0.688283872	0.981665483	0.914462437	23.25843677
Satellite	Male	Faeder	3.50969697	0.660085155	0.99096647	0.936614564	23.25843677
Faeder	Male	Faeder	3.50969697	0.43155113	0.995838509	0.928625353	23.25843677
Independent	Female	Independent	3.57	0.742999074	0.986164077	0.934173229	23.33707144
Satellite	Female	Independent	3.57	0.731825278	0.992913794	0.951491524	23.33707144
Faeder	Female	Independent	3.57	0.424757619	0.997760124	0.945267856	23.33707144
Independent	Male	Independent	3.57	0.669736547	0.975190947	0.896121361	23.33707144
Satellite	Male	Independent	3.57	0.638041453	0.98735216	0.922621458	23.33707144
Faeder	Male	Independent	3.57	0.326361596	0.995777012	0.913032298	23.33707144
Independent	Female	Satellite	3.57	0.771388426	0.989881202	0.946957223	23.33707144
Satellite	Female	Satellite	3.57	0.781351129	0.994161761	0.961052415	23.33707144
Faeder	Female	Satellite	3.57	0.476685806	0.998210587	0.955998688	23.33707144
Independent	Male	Satellite	3.57	0.688788465	0.982288123	0.91562784	23.33707144
Satellite	Male	Satellite	3.57	0.693131822	0.989907501	0.937498785	23.33707144
Faeder	Male	Satellite	3.57	0.36544839	0.996850295	0.929612647	23.33707144
Independent	Female	Faeder	3.57	0.755247484	0.990804743	0.947725026	23.33707144
Satellite	Female	Faeder	3.57	0.744413132	0.995553471	0.961624456	23.33707144
Faeder	Female	Faeder	3.57	0.527741904	0.997908912	0.956641607	23.33707144
Independent	Male	Faeder	3.57	0.690468721	0.982530453	0.9168093	23.33707144
Satellite	Male	Faeder	3.57	0.663991516	0.991374286	0.938394593	23.33707144
Faeder	Male	Faeder	3.57	0.435983402	0.996039309	0.930613118	23.33707144
