# Supplementary material for: Intralocus conflicts associated with a supergene
Source: Nat Commun. 2022 Mar 16;13:1384. doi: 10.1038/s41467-022-29033-w (PMC8927407; doi:10.1038/s41467-022-29033-w)
Supplement: Supplementary file 4 — Source Data [file 41467_2022_29033_MOESM4_ESM.zip › Source Data/Supplementary_Fig3_hatching_success_fitted_values.csv]

morph_mother	Sex	Morph	egg_mass.z	lwr	upr	fit	egg_mass
1_R	Female	Independent	-3.04	0.177538371	0.577614271	0.351318954	14.33548344
2_S	Female	Independent	-3.04	0.094891437	0.53014328	0.258192192	14.33548344
3_C	Female	Independent	-3.04	0.023310874	0.335885443	0.098909268	14.33548344
1_R	Male	Independent	-3.04	0.222940918	0.651474704	0.423712093	14.33548344
2_S	Male	Independent	-3.04	0.125557694	0.610268932	0.320888307	14.33548344
3_C	Male	Independent	-3.04	0.032283182	0.406976357	0.129689201	14.33548344
1_R	Female	Satellite	-3.04	0.202635491	0.632630269	0.40302717	14.33548344
2_S	Female	Satellite	-3.04	0.12296709	0.571638163	0.302587419	14.33548344
3_C	Female	Satellite	-3.04	0.027942312	0.395038054	0.120360156	14.33548344
1_R	Male	Satellite	-3.04	0.252915575	0.708558905	0.478220248	14.33548344
2_S	Male	Satellite	-3.04	0.155013378	0.647239457	0.370677018	14.33548344
3_C	Male	Satellite	-3.04	0.03735375	0.47035466	0.156654952	14.33548344
1_R	Female	Faeder	-3.04	0.177021013	0.658384667	0.395852534	14.33548344
2_S	Female	Faeder	-3.04	0.095880693	0.621465968	0.2963133	14.33548344
3_C	Female	Faeder	-3.04	0.027981274	0.373484043	0.117229372	14.33548344
1_R	Male	Faeder	-3.04	0.225392264	0.725911653	0.470762615	14.33548344
2_S	Male	Faeder	-3.04	0.127414457	0.692431186	0.363727392	14.33548344
3_C	Male	Faeder	-3.04	0.038230118	0.445215559	0.152744011	14.33548344
1_R	Female	Independent	-2.975353535	0.179919005	0.575189456	0.351922367	14.42647263
2_S	Female	Independent	-2.975353535	0.096103048	0.528451027	0.258699443	14.42647263
3_C	Female	Independent	-2.975353535	0.023535395	0.335567652	0.099145412	14.42647263
1_R	Male	Independent	-2.975353535	0.226277036	0.648302675	0.424358504	14.42647263
2_S	Male	Independent	-2.975353535	0.126724314	0.608227397	0.321465355	14.42647263
3_C	Male	Independent	-2.975353535	0.032669763	0.407219776	0.129988232	14.42647263
1_R	Female	Satellite	-2.975353535	0.205341266	0.631506895	0.403664128	14.42647263
2_S	Female	Satellite	-2.975353535	0.124624654	0.569688654	0.303146247	14.42647263
3_C	Female	Satellite	-2.975353535	0.02807251	0.393626559	0.120640658	14.42647263
1_R	Male	Satellite	-2.975353535	0.256437157	0.70658298	0.478880715	14.42647263
2_S	Male	Satellite	-2.975353535	0.157020949	0.645445749	0.371294649	14.42647263
3_C	Male	Satellite	-2.975353535	0.0376884	0.469764029	0.157004942	14.42647263
1_R	Female	Faeder	-2.975353535	0.179487164	0.656318562	0.396485685	14.42647263
2_S	Female	Faeder	-2.975353535	0.097344226	0.619384829	0.296865474	14.42647263
3_C	Female	Faeder	-2.975353535	0.028080907	0.370766151	0.117503551	14.42647263
1_R	Male	Faeder	-2.975353535	0.228044436	0.722833342	0.471422088	14.42647263
2_S	Male	Faeder	-2.975353535	0.129019587	0.689848181	0.364340147	14.42647263
3_C	Male	Faeder	-2.975353535	0.03849135	0.444493484	0.153086849	14.42647263
1_R	Female	Independent	-2.910707071	0.182269979	0.572791622	0.352526253	14.51746182
2_S	Female	Independent	-2.910707071	0.097450504	0.526713543	0.259207343	14.51746182
3_C	Female	Independent	-2.910707071	0.023606905	0.334557009	0.099382058	14.51746182
1_R	Male	Independent	-2.910707071	0.229474592	0.645896079	0.425005175	14.51746182
2_S	Male	Independent	-2.910707071	0.12827541	0.605460401	0.322042949	14.51746182
3_C	Male	Independent	-2.910707071	0.032774276	0.407974145	0.130287848	14.51746182
1_R	Female	Satellite	-2.910707071	0.20780122	0.627979832	0.404301412	14.51746182
2_S	Female	Satellite	-2.910707071	0.126175204	0.567642831	0.303705659	14.51746182
3_C	Female	Satellite	-2.910707071	0.028358095	0.391931174	0.120921723	14.51746182
1_R	Male	Satellite	-2.910707071	0.259545442	0.704576581	0.479541256	14.51746182
2_S	Male	Satellite	-2.910707071	0.159109041	0.643722526	0.3719127	14.51746182
3_C	Male	Satellite	-2.910707071	0.037996749	0.468317855	0.157355567	14.51746182
1_R	Female	Faeder	-2.910707071	0.181546398	0.654175791	0.397119182	14.51746182
2_S	Female	Faeder	-2.910707071	0.09854914	0.617410126	0.297418241	14.51746182
3_C	Female	Faeder	-2.910707071	0.028340704	0.369950787	0.117778287	14.51746182
1_R	Male	Faeder	-2.910707071	0.230853567	0.719770707	0.47208166	14.51746182
2_S	Male	Faeder	-2.910707071	0.129903495	0.688699463	0.364953342	14.51746182
3_C	Male	Faeder	-2.910707071	0.038948693	0.443395954	0.153430317	14.51746182
1_R	Female	Independent	-2.846060606	0.18444159	0.569935575	0.353130611	14.608451
2_S	Female	Independent	-2.846060606	0.098535823	0.524872373	0.259715891	14.608451
3_C	Female	Independent	-2.846060606	0.023837671	0.334010969	0.099619207	14.608451
1_R	Male	Independent	-2.846060606	0.232822852	0.642960361	0.425652101	14.608451
2_S	Male	Independent	-2.846060606	0.129675018	0.60277562	0.322621086	14.608451
3_C	Male	Independent	-2.846060606	0.032779356	0.407704335	0.130588051	14.608451
1_R	Female	Satellite	-2.846060606	0.210428379	0.626071817	0.404939018	14.608451
2_S	Female	Satellite	-2.846060606	0.127767857	0.565047178	0.304265651	14.608451
3_C	Female	Satellite	-2.846060606	0.028594477	0.391864507	0.121203353	14.608451
1_R	Male	Satellite	-2.846060606	0.263083082	0.702577367	0.480201868	14.608451
2_S	Male	Satellite	-2.846060606	0.161319594	0.641963979	0.372531171	14.608451
3_C	Male	Satellite	-2.846060606	0.038222009	0.468345423	0.15770683	14.608451
1_R	Female	Faeder	-2.846060606	0.184327411	0.651638721	0.397753025	14.608451
2_S	Female	Faeder	-2.846060606	0.099778568	0.615400882	0.297971602	14.608451
3_C	Female	Faeder	-2.846060606	0.028571923	0.368628846	0.118053579	14.608451
1_R	Male	Faeder	-2.846060606	0.233711677	0.718109098	0.472741331	14.608451
2_S	Male	Faeder	-2.846060606	0.131678416	0.687797705	0.365566976	14.608451
3_C	Male	Faeder	-2.846060606	0.039418561	0.44254021	0.153774416	14.608451
1_R	Female	Independent	-2.781414141	0.187185424	0.567386238	0.353735439	14.69944019
2_S	Female	Independent	-2.781414141	0.099698118	0.522938936	0.260225086	14.69944019
3_C	Female	Independent	-2.781414141	0.023836594	0.33309699	0.099856858	14.69944019
1_R	Male	Independent	-2.781414141	0.236023503	0.640097247	0.426299283	14.69944019
2_S	Male	Independent	-2.781414141	0.131399461	0.600885319	0.323199767	14.69944019
3_C	Male	Independent	-2.781414141	0.033080643	0.407997634	0.130888842	14.69944019
1_R	Female	Satellite	-2.781414141	0.213089739	0.623477083	0.405576946	14.69944019
2_S	Female	Satellite	-2.781414141	0.129449963	0.562926897	0.304826224	14.69944019
3_C	Female	Satellite	-2.781414141	0.028759879	0.39145243	0.121485548	14.69944019
1_R	Male	Satellite	-2.781414141	0.266579632	0.699149923	0.48086255	14.69944019
2_S	Male	Satellite	-2.781414141	0.163246548	0.640035137	0.373150059	14.69944019
3_C	Male	Satellite	-2.781414141	0.038611781	0.467757236	0.158058729	14.69944019
1_R	Female	Faeder	-2.781414141	0.186928266	0.648919844	0.398387211	14.69944019
2_S	Female	Faeder	-2.781414141	0.101014346	0.613118783	0.298525554	14.69944019
3_C	Female	Faeder	-2.781414141	0.028814795	0.367576598	0.118329428	14.69944019
1_R	Male	Faeder	-2.781414141	0.236319058	0.715867833	0.473401096	14.69944019
2_S	Male	Faeder	-2.781414141	0.13291574	0.686177903	0.366181046	14.69944019
3_C	Male	Faeder	-2.781414141	0.0397366	0.441736587	0.154119146	14.69944019
1_R	Female	Independent	-2.716767677	0.190081512	0.564740751	0.354340735	14.79042938
2_S	Female	Independent	-2.716767677	0.100698594	0.521114502	0.260734928	14.79042938
3_C	Female	Independent	-2.716767677	0.023930858	0.333572135	0.100095014	14.79042938
1_R	Male	Independent	-2.716767677	0.239319927	0.637476376	0.426946717	14.79042938
2_S	Male	Independent	-2.716767677	0.133035689	0.599011726	0.32377899	14.79042938
3_C	Male	Independent	-2.716767677	0.033235308	0.407436564	0.131190221	14.79042938
1_R	Female	Satellite	-2.716767677	0.215471819	0.621415718	0.406215192	14.79042938
2_S	Female	Satellite	-2.716767677	0.130728545	0.560583401	0.305387377	14.79042938
3_C	Female	Satellite	-2.716767677	0.028736455	0.39119117	0.121768309	14.79042938
1_R	Male	Satellite	-2.716767677	0.268598877	0.696679557	0.481523298	14.79042938
2_S	Male	Satellite	-2.716767677	0.164792704	0.637949156	0.373769363	14.79042938
3_C	Male	Satellite	-2.716767677	0.038845382	0.467783649	0.158411265	14.79042938
1_R	Female	Faeder	-2.716767677	0.189916936	0.645948875	0.399021738	14.79042938
2_S	Female	Faeder	-2.716767677	0.102031802	0.610615968	0.299080098	14.79042938
3_C	Female	Faeder	-2.716767677	0.029080373	0.36727519	0.118605835	14.79042938
1_R	Male	Faeder	-2.716767677	0.238980453	0.71385482	0.474060954	14.79042938
2_S	Male	Faeder	-2.716767677	0.134227362	0.684631726	0.366795552	14.79042938
3_C	Male	Faeder	-2.716767677	0.040040179	0.440909583	0.154464508	14.79042938
1_R	Female	Independent	-2.652121212	0.192466144	0.561073953	0.354946498	14.88141857
2_S	Female	Independent	-2.652121212	0.102289983	0.520120084	0.261245415	14.88141857
3_C	Female	Independent	-2.652121212	0.024098272	0.332863348	0.100333674	14.88141857
1_R	Male	Independent	-2.652121212	0.242664749	0.634463009	0.427594402	14.88141857
2_S	Male	Independent	-2.652121212	0.134640876	0.597420804	0.324358754	14.88141857
3_C	Male	Independent	-2.652121212	0.033502292	0.405359291	0.13149219	14.88141857
1_R	Female	Satellite	-2.652121212	0.217913396	0.619276162	0.406853755	14.88141857
2_S	Female	Satellite	-2.652121212	0.132213179	0.558313476	0.305949108	14.88141857
3_C	Female	Satellite	-2.652121212	0.028954467	0.391693732	0.122051637	14.88141857
1_R	Male	Satellite	-2.652121212	0.271865057	0.695227615	0.482184111	14.88141857
2_S	Male	Satellite	-2.652121212	0.166840689	0.636210571	0.374389081	14.88141857
3_C	Male	Satellite	-2.652121212	0.039136458	0.467307979	0.15876444	14.88141857
1_R	Female	Faeder	-2.652121212	0.192582441	0.643252585	0.399656604	14.88141857
2_S	Female	Faeder	-2.652121212	0.103391455	0.609645295	0.299635232	14.88141857
3_C	Female	Faeder	-2.652121212	0.029185365	0.368050239	0.1188828	14.88141857
1_R	Male	Faeder	-2.652121212	0.242029426	0.711499111	0.474720903	14.88141857
2_S	Male	Faeder	-2.652121212	0.135845918	0.682919874	0.36741049	14.88141857
3_C	Male	Faeder	-2.652121212	0.040433264	0.439877167	0.154810502	14.88141857
1_R	Female	Independent	-2.587474747	0.195357494	0.558159462	0.355552726	14.97240776
2_S	Female	Independent	-2.587474747	0.103566591	0.517534958	0.261756549	14.97240776
3_C	Female	Independent	-2.587474747	0.024316946	0.332781069	0.100572839	14.97240776
1_R	Male	Independent	-2.587474747	0.245595558	0.631757921	0.428242334	14.97240776
2_S	Male	Independent	-2.587474747	0.135884455	0.595502067	0.324939056	14.97240776
3_C	Male	Independent	-2.587474747	0.033636009	0.403967135	0.131794747	14.97240776
1_R	Female	Satellite	-2.587474747	0.220687735	0.616886919	0.407492633	14.97240776
2_S	Female	Satellite	-2.587474747	0.133711262	0.556274678	0.306511416	14.97240776
3_C	Female	Satellite	-2.587474747	0.028987912	0.391612166	0.122335532	14.97240776
1_R	Male	Satellite	-2.587474747	0.275149291	0.693607903	0.482844987	14.97240776
2_S	Male	Satellite	-2.587474747	0.168485988	0.633501634	0.375009211	14.97240776
3_C	Male	Satellite	-2.587474747	0.039254465	0.467226631	0.159118253	14.97240776
1_R	Female	Faeder	-2.587474747	0.194563442	0.641478322	0.400291808	14.97240776
2_S	Female	Faeder	-2.587474747	0.104443841	0.608835057	0.300190955	14.97240776
3_C	Female	Faeder	-2.587474747	0.029458617	0.367465019	0.119160325	14.97240776
1_R	Male	Faeder	-2.587474747	0.245149847	0.70946226	0.47538094	14.97240776
2_S	Male	Faeder	-2.587474747	0.137394592	0.681161848	0.368025861	14.97240776
3_C	Male	Faeder	-2.587474747	0.040828045	0.438970558	0.155157129	14.97240776
1_R	Female	Independent	-2.522828283	0.197640903	0.555730375	0.356159418	15.06339694
2_S	Female	Independent	-2.522828283	0.104989584	0.515698175	0.262268327	15.06339694
3_C	Female	Independent	-2.522828283	0.024419364	0.332657125	0.100812511	15.06339694
1_R	Male	Independent	-2.522828283	0.248911381	0.629547252	0.428890513	15.06339694
2_S	Male	Independent	-2.522828283	0.137882221	0.593845366	0.325519897	15.06339694
3_C	Male	Independent	-2.522828283	0.033873621	0.403060829	0.132097895	15.06339694
1_R	Female	Satellite	-2.522828283	0.223422349	0.614546063	0.408131824	15.06339694
2_S	Female	Satellite	-2.522828283	0.135147665	0.554130015	0.3070743	15.06339694
3_C	Female	Satellite	-2.522828283	0.029182898	0.391797542	0.122619995	15.06339694
1_R	Male	Satellite	-2.522828283	0.277708568	0.692247075	0.483505922	15.06339694
2_S	Male	Satellite	-2.522828283	0.170715853	0.631902051	0.375629751	15.06339694
3_C	Male	Satellite	-2.522828283	0.039599793	0.467296885	0.159472706	15.06339694
1_R	Female	Faeder	-2.522828283	0.19704488	0.639538368	0.400927347	15.06339694
2_S	Female	Faeder	-2.522828283	0.105875061	0.608588136	0.300747266	15.06339694
3_C	Female	Faeder	-2.522828283	0.029647082	0.366526791	0.11943841	15.06339694
1_R	Male	Faeder	-2.522828283	0.247713626	0.707416249	0.476041063	15.06339694
2_S	Male	Faeder	-2.522828283	0.138790922	0.67952313	0.368641662	15.06339694
3_C	Male	Faeder	-2.522828283	0.040994046	0.438691359	0.155504389	15.06339694
1_R	Female	Independent	-2.458181818	0.20028208	0.553523628	0.356766572	15.15438613
2_S	Female	Independent	-2.458181818	0.105667779	0.513520867	0.26278075	15.15438613
3_C	Female	Independent	-2.458181818	0.024512769	0.332709486	0.10105269	15.15438613
1_R	Male	Independent	-2.458181818	0.251711921	0.626163175	0.429538936	15.15438613
2_S	Male	Independent	-2.458181818	0.139389115	0.591557001	0.326101274	15.15438613
3_C	Male	Independent	-2.458181818	0.034098018	0.402409127	0.132401634	15.15438613
1_R	Female	Satellite	-2.458181818	0.226234194	0.61237299	0.408771326	15.15438613
2_S	Female	Satellite	-2.458181818	0.136487232	0.552420809	0.30763776	15.15438613
3_C	Female	Satellite	-2.458181818	0.029431092	0.391928983	0.122905027	15.15438613
1_R	Male	Satellite	-2.458181818	0.280436523	0.689522628	0.484166915	15.15438613
2_S	Male	Satellite	-2.458181818	0.172834131	0.630407054	0.3762507	15.15438613
3_C	Male	Satellite	-2.458181818	0.039937728	0.466226596	0.159827797	15.15438613
1_R	Female	Faeder	-2.458181818	0.199191813	0.636973821	0.401563219	15.15438613
2_S	Female	Faeder	-2.458181818	0.107168202	0.60710724	0.301304164	15.15438613
3_C	Female	Faeder	-2.458181818	0.029881431	0.365788659	0.119717056	15.15438613
1_R	Male	Faeder	-2.458181818	0.2508876	0.70536489	0.47670127	15.15438613
2_S	Male	Faeder	-2.458181818	0.140470274	0.67788915	0.369257891	15.15438613
3_C	Male	Faeder	-2.458181818	0.041322411	0.437713413	0.155852283	15.15438613
1_R	Female	Independent	-2.393535354	0.202875381	0.550866309	0.357374187	15.24537532
2_S	Female	Independent	-2.393535354	0.107084785	0.512053238	0.263293817	15.24537532
3_C	Female	Independent	-2.393535354	0.024560084	0.332723976	0.101293376	15.24537532
1_R	Male	Independent	-2.393535354	0.25484566	0.623257408	0.430187601	15.24537532
2_S	Male	Independent	-2.393535354	0.140847273	0.590178646	0.326683187	15.24537532
3_C	Male	Independent	-2.393535354	0.034410665	0.403094756	0.132705965	15.24537532
1_R	Female	Satellite	-2.393535354	0.228597319	0.609916608	0.409411137	15.24537532
2_S	Female	Satellite	-2.393535354	0.138071413	0.550833133	0.308201794	15.24537532
3_C	Female	Satellite	-2.393535354	0.029730492	0.392640007	0.123190629	15.24537532
1_R	Male	Satellite	-2.393535354	0.283692806	0.686944112	0.484827964	15.24537532
2_S	Male	Satellite	-2.393535354	0.174321077	0.628302535	0.376872056	15.24537532
3_C	Male	Satellite	-2.393535354	0.040112121	0.466277195	0.160183529	15.24537532
1_R	Female	Faeder	-2.393535354	0.201675011	0.63538273	0.402199423	15.24537532
2_S	Female	Faeder	-2.393535354	0.108410044	0.60516716	0.301861649	15.24537532
3_C	Female	Faeder	-2.393535354	0.030219793	0.36750931	0.119996263	15.24537532
1_R	Male	Faeder	-2.393535354	0.254328031	0.703346712	0.477361558	15.24537532
2_S	Male	Faeder	-2.393535354	0.142172099	0.676983471	0.369874547	15.24537532
3_C	Male	Faeder	-2.393535354	0.04181789	0.436067084	0.156200812	15.24537532
1_R	Female	Independent	-2.328888889	0.205388368	0.548381494	0.357982261	15.33636451
2_S	Female	Independent	-2.328888889	0.108341654	0.510621297	0.263807527	15.33636451
3_C	Female	Independent	-2.328888889	0.024697171	0.332869688	0.101534571	15.33636451
1_R	Male	Independent	-2.328888889	0.257712136	0.620714921	0.430836506	15.33636451
2_S	Male	Independent	-2.328888889	0.142269364	0.588759572	0.327265634	15.33636451
3_C	Male	Independent	-2.328888889	0.034495064	0.402961348	0.133010888	15.33636451
1_R	Female	Satellite	-2.328888889	0.231589488	0.607475039	0.410051255	15.33636451
2_S	Female	Satellite	-2.328888889	0.139653802	0.548466529	0.3087664	15.33636451
3_C	Female	Satellite	-2.328888889	0.029806013	0.392456183	0.123476801	15.33636451
1_R	Male	Satellite	-2.328888889	0.286979864	0.684477317	0.485489065	15.33636451
2_S	Male	Satellite	-2.328888889	0.175983922	0.625703531	0.377493817	15.33636451
3_C	Male	Satellite	-2.328888889	0.040412171	0.465365443	0.160539901	15.33636451
1_R	Female	Faeder	-2.328888889	0.204230183	0.632829441	0.402835956	15.33636451
2_S	Female	Faeder	-2.328888889	0.109377984	0.603882815	0.302419718	15.33636451
3_C	Female	Faeder	-2.328888889	0.030488389	0.365874845	0.120276032	15.33636451
1_R	Male	Faeder	-2.328888889	0.25735909	0.701241748	0.478021926	15.33636451
2_S	Male	Faeder	-2.328888889	0.143862205	0.675620961	0.370491627	15.33636451
3_C	Male	Faeder	-2.328888889	0.042192852	0.435067456	0.156549975	15.33636451
1_R	Female	Independent	-2.264242424	0.207890399	0.545552584	0.358590792	15.42735369
2_S	Female	Independent	-2.264242424	0.109787307	0.508986702	0.264321879	15.42735369
3_C	Female	Independent	-2.264242424	0.024843951	0.335075672	0.101776276	15.42735369
1_R	Male	Independent	-2.264242424	0.261191564	0.619190441	0.431485648	15.42735369
2_S	Male	Independent	-2.264242424	0.143773731	0.587489727	0.327848614	15.42735369
3_C	Male	Independent	-2.264242424	0.034723154	0.401591907	0.133316404	15.42735369
1_R	Female	Satellite	-2.264242424	0.234731016	0.605254265	0.410691678	15.42735369
2_S	Female	Satellite	-2.264242424	0.141181704	0.547716432	0.309331579	15.42735369
3_C	Female	Satellite	-2.264242424	0.029835456	0.39235445	0.123763544	15.42735369
1_R	Male	Satellite	-2.264242424	0.2903543	0.682131922	0.486150218	15.42735369
2_S	Male	Satellite	-2.264242424	0.177137626	0.623466927	0.378115982	15.42735369
3_C	Male	Satellite	-2.264242424	0.040753685	0.466079428	0.160896915	15.42735369
1_R	Female	Faeder	-2.264242424	0.206352676	0.630781086	0.403472816	15.42735369
2_S	Female	Faeder	-2.264242424	0.110509781	0.603906891	0.302978371	15.42735369
3_C	Female	Faeder	-2.264242424	0.030699075	0.364287306	0.120556364	15.42735369
1_R	Male	Faeder	-2.264242424	0.260304445	0.699437664	0.47868237	15.42735369
2_S	Male	Faeder	-2.264242424	0.145650448	0.674324043	0.371109131	15.42735369
3_C	Male	Faeder	-2.264242424	0.042411324	0.43583417	0.156899774	15.42735369
1_R	Female	Independent	-2.19959596	0.210132365	0.542699232	0.359199778	15.51834288
2_S	Female	Independent	-2.19959596	0.110609164	0.506976322	0.264836874	15.51834288
3_C	Female	Independent	-2.19959596	0.02504258	0.335534513	0.10201849	15.51834288
1_R	Male	Independent	-2.19959596	0.264259972	0.616432345	0.432135026	15.51834288
2_S	Male	Independent	-2.19959596	0.145247303	0.586026384	0.328432125	15.51834288
3_C	Male	Independent	-2.19959596	0.034957684	0.400233283	0.133622513	15.51834288
1_R	Female	Satellite	-2.19959596	0.23755348	0.603726098	0.411332403	15.51834288
2_S	Female	Satellite	-2.19959596	0.142597676	0.546868083	0.309897328	15.51834288
3_C	Female	Satellite	-2.19959596	0.029986411	0.392202813	0.124050858	15.51834288
1_R	Male	Satellite	-2.19959596	0.292950653	0.680093985	0.486811418	15.51834288
2_S	Male	Satellite	-2.19959596	0.178780803	0.622519965	0.378738548	15.51834288
3_C	Male	Satellite	-2.19959596	0.041065387	0.465962563	0.161254569	15.51834288
1_R	Female	Faeder	-2.19959596	0.208843438	0.628465173	0.404110003	15.51834288
2_S	Female	Faeder	-2.19959596	0.111350816	0.603460364	0.303537607	15.51834288
3_C	Female	Faeder	-2.19959596	0.030836442	0.365499082	0.12083726	15.51834288
1_R	Male	Faeder	-2.19959596	0.263263745	0.697223624	0.479342889	15.51834288
2_S	Male	Faeder	-2.19959596	0.147084087	0.673485427	0.371727056	15.51834288
3_C	Male	Faeder	-2.19959596	0.042794604	0.43506863	0.157250208	15.51834288
1_R	Female	Independent	-2.134949495	0.213093664	0.539178095	0.359809219	15.60933207
2_S	Female	Independent	-2.134949495	0.11138654	0.505554071	0.26535251	15.60933207
3_C	Female	Independent	-2.134949495	0.025195096	0.334584617	0.102261215	15.60933207
1_R	Male	Independent	-2.134949495	0.267306752	0.614155931	0.432784637	15.60933207
2_S	Male	Independent	-2.134949495	0.146847031	0.584035559	0.329016166	15.60933207
3_C	Male	Independent	-2.134949495	0.035106756	0.400379141	0.133929217	15.60933207
1_R	Female	Satellite	-2.134949495	0.240010562	0.601267158	0.411973429	15.60933207
2_S	Female	Satellite	-2.134949495	0.143783798	0.545710033	0.310463647	15.60933207
3_C	Female	Satellite	-2.134949495	0.029982622	0.391904253	0.124338745	15.60933207
1_R	Male	Satellite	-2.134949495	0.29614802	0.678553308	0.487472665	15.60933207
2_S	Male	Satellite	-2.134949495	0.180716496	0.621322315	0.379361514	15.60933207
3_C	Male	Satellite	-2.134949495	0.041166527	0.465995652	0.161612866	15.60933207
1_R	Female	Faeder	-2.134949495	0.211484956	0.626395576	0.404747512	15.60933207
2_S	Female	Faeder	-2.134949495	0.112167662	0.600939187	0.304097425	15.60933207
3_C	Female	Faeder	-2.134949495	0.030999254	0.364671038	0.12111872	15.60933207
1_R	Male	Faeder	-2.134949495	0.266644749	0.694982782	0.48000348	15.60933207
2_S	Male	Faeder	-2.134949495	0.148533585	0.671731944	0.372345401	15.60933207
3_C	Male	Faeder	-2.134949495	0.042754452	0.435499977	0.157601279	15.60933207
1_R	Female	Independent	-2.07030303	0.215748185	0.536840588	0.360419112	15.70032126
2_S	Female	Independent	-2.07030303	0.112487244	0.504452433	0.265868787	15.70032126
3_C	Female	Independent	-2.07030303	0.025355787	0.334044191	0.102504452	15.70032126
1_R	Male	Independent	-2.07030303	0.271211791	0.611804465	0.433434479	15.70032126
2_S	Male	Independent	-2.07030303	0.148269641	0.581788194	0.329600737	15.70032126
3_C	Male	Independent	-2.07030303	0.035428773	0.401612939	0.134236515	15.70032126
1_R	Female	Satellite	-2.07030303	0.243313869	0.59996153	0.412614754	15.70032126
2_S	Female	Satellite	-2.07030303	0.145828693	0.54353583	0.311030534	15.70032126
3_C	Female	Satellite	-2.07030303	0.030175145	0.391964648	0.124627205	15.70032126
1_R	Male	Satellite	-2.07030303	0.299341215	0.676546544	0.488133956	15.70032126
2_S	Male	Satellite	-2.07030303	0.183022907	0.61912224	0.379984877	15.70032126
3_C	Male	Satellite	-2.07030303	0.041144224	0.466659509	0.161971805	15.70032126
1_R	Female	Faeder	-2.07030303	0.213895634	0.624116057	0.405385343	15.70032126
2_S	Female	Faeder	-2.07030303	0.11336311	0.599421866	0.304657824	15.70032126
3_C	Female	Faeder	-2.07030303	0.031158925	0.363548385	0.121400746	15.70032126
1_R	Male	Faeder	-2.07030303	0.269386724	0.692532043	0.480664141	15.70032126
2_S	Male	Faeder	-2.07030303	0.149428036	0.670266984	0.372964164	15.70032126
3_C	Male	Faeder	-2.07030303	0.042897253	0.434565498	0.157952987	15.70032126
1_R	Female	Independent	-2.005656566	0.21826186	0.534268888	0.361029456	15.79131045
2_S	Female	Independent	-2.005656566	0.113427531	0.50303554	0.266385705	15.79131045
3_C	Female	Independent	-2.005656566	0.025510695	0.33465856	0.102748201	15.79131045
1_R	Male	Independent	-2.005656566	0.274171418	0.609561629	0.43408455	15.79131045
2_S	Male	Independent	-2.005656566	0.14977675	0.580840717	0.330185834	15.79131045
3_C	Male	Independent	-2.005656566	0.035538467	0.402560373	0.134544409	15.79131045
1_R	Female	Satellite	-2.005656566	0.246204403	0.597867802	0.413256376	15.79131045
2_S	Female	Satellite	-2.005656566	0.147656686	0.541860406	0.311597988	15.79131045
3_C	Female	Satellite	-2.005656566	0.030247767	0.39142308	0.124916239	15.79131045
1_R	Male	Satellite	-2.005656566	0.302669908	0.674468381	0.488795289	15.79131045
2_S	Male	Satellite	-2.005656566	0.184710178	0.617910235	0.380608637	15.79131045
3_C	Male	Satellite	-2.005656566	0.041453855	0.467356387	0.162331386	15.79131045
1_R	Female	Faeder	-2.005656566	0.216651563	0.621736532	0.406023494	15.79131045
2_S	Female	Faeder	-2.005656566	0.114698902	0.59815105	0.305218803	15.79131045
3_C	Female	Faeder	-2.005656566	0.031392949	0.363181694	0.121683337	15.79131045
1_R	Male	Faeder	-2.005656566	0.272362604	0.690109909	0.481324869	15.79131045
2_S	Male	Faeder	-2.005656566	0.150884145	0.669240187	0.373583343	15.79131045
3_C	Male	Faeder	-2.005656566	0.043181669	0.434532078	0.158305332	15.79131045
1_R	Female	Independent	-1.941010101	0.220723513	0.531885851	0.361640249	15.88229963
2_S	Female	Independent	-1.941010101	0.114187642	0.501276959	0.266903261	15.88229963
3_C	Female	Independent	-1.941010101	0.025648745	0.33445688	0.102992463	15.88229963
1_R	Male	Independent	-1.941010101	0.277679345	0.607311503	0.434734848	15.88229963
2_S	Male	Independent	-1.941010101	0.151130031	0.579113654	0.330771458	15.88229963
3_C	Male	Independent	-1.941010101	0.035583306	0.402299774	0.1348529	15.88229963
1_R	Female	Satellite	-1.941010101	0.248652336	0.596830528	0.413898292	15.88229963
2_S	Female	Satellite	-1.941010101	0.149035246	0.540874697	0.312166009	15.88229963
3_C	Female	Satellite	-1.941010101	0.030377563	0.391949026	0.125205847	15.88229963
1_R	Male	Satellite	-1.941010101	0.305625152	0.673595027	0.48945666	15.88229963
2_S	Male	Satellite	-1.941010101	0.186726721	0.617059346	0.381232791	15.88229963
3_C	Male	Satellite	-1.941010101	0.041486724	0.467814353	0.162691611	15.88229963
1_R	Female	Faeder	-1.941010101	0.219405913	0.61957651	0.406661962	15.88229963
2_S	Female	Faeder	-1.941010101	0.115849152	0.597376469	0.30578036	15.88229963
3_C	Female	Faeder	-1.941010101	0.031592575	0.363568599	0.121966494	15.88229963
1_R	Male	Faeder	-1.941010101	0.275349756	0.688630004	0.481985663	15.88229963
2_S	Male	Faeder	-1.941010101	0.151724759	0.6681972	0.374202937	15.88229963
3_C	Male	Faeder	-1.941010101	0.04357667	0.434544706	0.158658315	15.88229963
1_R	Female	Independent	-1.876363636	0.223084032	0.529133967	0.362251489	15.97328882
2_S	Female	Independent	-1.876363636	0.11545319	0.500128166	0.267421457	15.97328882
3_C	Female	Independent	-1.876363636	0.02591562	0.333966016	0.103237239	15.97328882
1_R	Male	Independent	-1.876363636	0.281019682	0.604875947	0.435385371	15.97328882
2_S	Male	Independent	-1.876363636	0.152456979	0.577843705	0.331357607	15.97328882
3_C	Male	Independent	-1.876363636	0.035784643	0.402164694	0.135161987	15.97328882
1_R	Female	Satellite	-1.876363636	0.250934527	0.595186287	0.414540502	15.97328882
2_S	Female	Satellite	-1.876363636	0.150258189	0.540058249	0.312734595	15.97328882
3_C	Female	Satellite	-1.876363636	0.030455582	0.390942033	0.12549603	15.97328882
1_R	Male	Satellite	-1.876363636	0.309050423	0.672305036	0.490118069	15.97328882
2_S	Male	Satellite	-1.876363636	0.188379833	0.616617724	0.381857338	15.97328882
3_C	Male	Satellite	-1.876363636	0.041817311	0.467060843	0.16305248	15.97328882
1_R	Female	Faeder	-1.876363636	0.221857612	0.617978874	0.407300746	15.97328882
2_S	Female	Faeder	-1.876363636	0.116743745	0.596134966	0.306342495	15.97328882
3_C	Female	Faeder	-1.876363636	0.031715997	0.363133684	0.122250219	15.97328882
1_R	Male	Faeder	-1.876363636	0.278361414	0.687124417	0.48264652	15.97328882
2_S	Male	Faeder	-1.876363636	0.153560099	0.66682969	0.374822944	15.97328882
3_C	Male	Faeder	-1.876363636	0.043886346	0.433035191	0.159011937	15.97328882
1_R	Female	Independent	-1.811717172	0.225882182	0.526690911	0.362863176	16.06427801
2_S	Female	Independent	-1.811717172	0.116320582	0.498387072	0.267940292	16.06427801
3_C	Female	Independent	-1.811717172	0.02603769	0.33497906	0.10348253	16.06427801
1_R	Male	Independent	-1.811717172	0.284906141	0.602327174	0.436036117	16.06427801
2_S	Male	Independent	-1.811717172	0.15329244	0.576620398	0.331944279	16.06427801
3_C	Male	Independent	-1.811717172	0.036012262	0.401417182	0.135471672	16.06427801
1_R	Female	Satellite	-1.811717172	0.253356721	0.592707631	0.415183001	16.06427801
2_S	Female	Satellite	-1.811717172	0.15171486	0.538617011	0.313303745	16.06427801
3_C	Female	Satellite	-1.811717172	0.030675651	0.390324985	0.125786789	16.06427801
1_R	Male	Satellite	-1.811717172	0.311524343	0.669970286	0.490779512	16.06427801
2_S	Male	Satellite	-1.811717172	0.189457936	0.615687369	0.382482275	16.06427801
3_C	Male	Satellite	-1.811717172	0.041852804	0.467468617	0.163413993	16.06427801
1_R	Female	Faeder	-1.811717172	0.224332202	0.615980332	0.407939843	16.06427801
2_S	Female	Faeder	-1.811717172	0.117330266	0.594584499	0.306905207	16.06427801
3_C	Female	Faeder	-1.811717172	0.032003763	0.362568222	0.122534512	16.06427801
1_R	Male	Faeder	-1.811717172	0.28150627	0.685281388	0.483307438	16.06427801
2_S	Male	Faeder	-1.811717172	0.154751589	0.665710875	0.375443361	16.06427801
3_C	Male	Faeder	-1.811717172	0.044034437	0.43363048	0.159366197	16.06427801
1_R	Female	Independent	-1.747070707	0.228363808	0.524540687	0.363475306	16.1552672
2_S	Female	Independent	-1.747070707	0.117814253	0.497284884	0.268459764	16.1552672
3_C	Female	Independent	-1.747070707	0.026138362	0.33496065	0.103728336	16.1552672
1_R	Male	Independent	-1.747070707	0.288467291	0.600543118	0.436687082	16.1552672
2_S	Male	Independent	-1.747070707	0.154815686	0.57546599	0.332531474	16.1552672
3_C	Male	Independent	-1.747070707	0.036273798	0.401041621	0.135781955	16.1552672
1_R	Female	Satellite	-1.747070707	0.255311288	0.590852865	0.415825789	16.1552672
2_S	Female	Satellite	-1.747070707	0.153120765	0.53781854	0.313873457	16.1552672
3_C	Female	Satellite	-1.747070707	0.03091666	0.390409685	0.126078125	16.1552672
1_R	Male	Satellite	-1.747070707	0.315009473	0.668177312	0.491440988	16.1552672
2_S	Male	Satellite	-1.747070707	0.190704865	0.614170754	0.383107602	16.1552672
3_C	Male	Satellite	-1.747070707	0.041798659	0.467462491	0.163776151	16.1552672
1_R	Female	Faeder	-1.747070707	0.226463835	0.61478636	0.408579252	16.1552672
2_S	Female	Faeder	-1.747070707	0.118326651	0.593594413	0.307468494	16.1552672
3_C	Female	Faeder	-1.747070707	0.03220472	0.361784813	0.122819373	16.1552672
1_R	Male	Faeder	-1.747070707	0.284626931	0.684237702	0.483968414	16.1552672
2_S	Male	Faeder	-1.747070707	0.155965676	0.664226696	0.376064187	16.1552672
3_C	Male	Faeder	-1.747070707	0.044343199	0.434282675	0.159721097	16.1552672
1_R	Female	Independent	-1.682424242	0.231163755	0.522490461	0.36408788	16.24625639
2_S	Female	Independent	-1.682424242	0.118762444	0.496196434	0.268979873	16.24625639
3_C	Female	Independent	-1.682424242	0.026282116	0.335165684	0.103974658	16.24625639
1_R	Male	Independent	-1.682424242	0.291614109	0.597700461	0.437338266	16.24625639
2_S	Male	Independent	-1.682424242	0.155937154	0.574441613	0.333119189	16.24625639
3_C	Male	Independent	-1.682424242	0.036291595	0.400636351	0.136092836	16.24625639
1_R	Female	Satellite	-1.682424242	0.25756434	0.58943564	0.416468864	16.24625639
2_S	Female	Satellite	-1.682424242	0.154814589	0.535576999	0.314443731	16.24625639
3_C	Female	Satellite	-1.682424242	0.030884233	0.390752272	0.126370038	16.24625639
1_R	Male	Satellite	-1.682424242	0.317615147	0.667015293	0.492102493	16.24625639
2_S	Male	Satellite	-1.682424242	0.192022061	0.613530968	0.383733315	16.24625639
3_C	Male	Satellite	-1.682424242	0.041808391	0.466964886	0.164138954	16.24625639
1_R	Female	Faeder	-1.682424242	0.229139342	0.613108667	0.409218971	16.24625639
2_S	Female	Faeder	-1.682424242	0.119127807	0.591747536	0.308032355	16.24625639
3_C	Female	Faeder	-1.682424242	0.032498903	0.362100372	0.123104804	16.24625639
1_R	Male	Faeder	-1.682424242	0.287888188	0.682062267	0.484629446	16.24625639
2_S	Male	Faeder	-1.682424242	0.157157858	0.662387541	0.376685421	16.24625639
3_C	Male	Faeder	-1.682424242	0.044657687	0.433254666	0.160076636	16.24625639
1_R	Female	Independent	-1.617777778	0.233819312	0.520074179	0.364700894	16.33724557
2_S	Female	Independent	-1.617777778	0.119939593	0.495144967	0.269500619	16.33724557
3_C	Female	Independent	-1.617777778	0.026418372	0.334529985	0.104221498	16.33724557
1_R	Male	Independent	-1.617777778	0.294412324	0.594755981	0.437989666	16.33724557
2_S	Male	Independent	-1.617777778	0.157179475	0.573263573	0.333707424	16.33724557
3_C	Male	Independent	-1.617777778	0.036574037	0.400660927	0.136404317	16.33724557
1_R	Female	Satellite	-1.617777778	0.259900973	0.58719566	0.417112223	16.33724557
2_S	Female	Satellite	-1.617777778	0.156347334	0.534891043	0.315014566	16.33724557
3_C	Female	Satellite	-1.617777778	0.031054368	0.39106871	0.126662529	16.33724557
1_R	Male	Satellite	-1.617777778	0.320273043	0.665364717	0.492764026	16.33724557
2_S	Male	Satellite	-1.617777778	0.193850296	0.612810306	0.384359414	16.33724557
3_C	Male	Satellite	-1.617777778	0.04209141	0.467146713	0.164502402	16.33724557
1_R	Female	Faeder	-1.617777778	0.231960993	0.612018542	0.409858996	16.33724557
2_S	Female	Faeder	-1.617777778	0.120738168	0.590442815	0.30859679	16.33724557
3_C	Female	Faeder	-1.617777778	0.032552642	0.361201021	0.123390804	16.33724557
1_R	Male	Faeder	-1.617777778	0.29031447	0.679241602	0.485290532	16.33724557
2_S	Male	Faeder	-1.617777778	0.157823933	0.661462195	0.377307061	16.33724557
3_C	Male	Faeder	-1.617777778	0.045038325	0.432934527	0.160432816	16.33724557
1_R	Female	Independent	-1.553131313	0.236501239	0.517420445	0.365314347	16.42823476
2_S	Female	Independent	-1.553131313	0.120961872	0.494139258	0.270022	16.42823476
3_C	Female	Independent	-1.553131313	0.026571781	0.333875772	0.104468854	16.42823476
1_R	Male	Independent	-1.553131313	0.297615345	0.592076342	0.43864128	16.42823476
2_S	Male	Independent	-1.553131313	0.158813982	0.571599612	0.334296176	16.42823476
3_C	Male	Independent	-1.553131313	0.036708752	0.40086335	0.136716398	16.42823476
1_R	Female	Satellite	-1.553131313	0.262173802	0.58530297	0.417755865	16.42823476
2_S	Female	Satellite	-1.553131313	0.157437453	0.534691906	0.31558596	16.42823476
3_C	Female	Satellite	-1.553131313	0.031123878	0.391867073	0.126955598	16.42823476
1_R	Male	Satellite	-1.553131313	0.323208523	0.663711257	0.493425584	16.42823476
2_S	Male	Satellite	-1.553131313	0.195550511	0.611285241	0.384985895	16.42823476
3_C	Male	Satellite	-1.553131313	0.042222679	0.467870783	0.164866497	16.42823476
1_R	Female	Faeder	-1.553131313	0.234085255	0.610401405	0.410499328	16.42823476
2_S	Female	Faeder	-1.553131313	0.121821383	0.589564727	0.309161797	16.42823476
3_C	Female	Faeder	-1.553131313	0.032738937	0.36232679	0.123677375	16.42823476
1_R	Male	Faeder	-1.553131313	0.29315955	0.678266704	0.485951669	16.42823476
2_S	Male	Faeder	-1.553131313	0.159170543	0.660626506	0.377929105	16.42823476
3_C	Male	Faeder	-1.553131313	0.045233259	0.433103869	0.160789637	16.42823476
1_R	Female	Independent	-1.488484848	0.239135218	0.515441703	0.365928238	16.51922395
2_S	Female	Independent	-1.488484848	0.122220219	0.493062018	0.270544016	16.51922395
3_C	Female	Independent	-1.488484848	0.026738209	0.333232129	0.10471673	16.51922395
1_R	Male	Independent	-1.488484848	0.301159286	0.59029979	0.439293105	16.51922395
2_S	Male	Independent	-1.488484848	0.160321089	0.570750976	0.334885446	16.51922395
3_C	Male	Independent	-1.488484848	0.036691895	0.401489085	0.13702908	16.51922395
1_R	Female	Satellite	-1.488484848	0.26410109	0.5838922	0.418399786	16.51922395
2_S	Female	Satellite	-1.488484848	0.15884179	0.533696996	0.316157912	16.51922395
3_C	Female	Satellite	-1.488484848	0.031258667	0.391493069	0.127249247	16.51922395
1_R	Male	Satellite	-1.488484848	0.326075402	0.662368125	0.494087166	16.51922395
2_S	Male	Satellite	-1.488484848	0.197184504	0.609251377	0.385612759	16.51922395
3_C	Male	Satellite	-1.488484848	0.042443543	0.468067664	0.165231238	16.51922395
1_R	Female	Faeder	-1.488484848	0.236653084	0.608838174	0.411139962	16.51922395
2_S	Female	Faeder	-1.488484848	0.12287745	0.588839431	0.309727374	16.51922395
3_C	Female	Faeder	-1.488484848	0.032855705	0.361653036	0.123964518	16.51922395
1_R	Male	Faeder	-1.488484848	0.296019857	0.676845545	0.486612856	16.51922395
2_S	Male	Faeder	-1.488484848	0.160177945	0.65950054	0.37855155	16.51922395
3_C	Male	Faeder	-1.488484848	0.045277144	0.432452173	0.161147099	16.51922395
1_R	Female	Independent	-1.423838384	0.241745274	0.513138608	0.366542564	16.61021314
2_S	Female	Independent	-1.423838384	0.123180462	0.493007622	0.271066667	16.61021314
3_C	Female	Independent	-1.423838384	0.026896737	0.334986743	0.104965124	16.61021314
1_R	Male	Independent	-1.423838384	0.304284751	0.587910601	0.43994514	16.61021314
2_S	Male	Independent	-1.423838384	0.161704769	0.569093831	0.33547523	16.61021314
3_C	Male	Independent	-1.423838384	0.036805418	0.401328553	0.137342364	16.61021314
1_R	Female	Satellite	-1.423838384	0.266436337	0.582898212	0.419043986	16.61021314
2_S	Female	Satellite	-1.423838384	0.159511656	0.53176053	0.31673042	16.61021314
3_C	Female	Satellite	-1.423838384	0.031483847	0.391078806	0.127543475	16.61021314
1_R	Male	Satellite	-1.423838384	0.328344344	0.660332988	0.494748768	16.61021314
2_S	Male	Satellite	-1.423838384	0.199124662	0.608100253	0.386240002	16.61021314
3_C	Male	Satellite	-1.423838384	0.042341825	0.469379675	0.165596626	16.61021314
1_R	Female	Faeder	-1.423838384	0.23902803	0.606984903	0.411780899	16.61021314
2_S	Female	Faeder	-1.423838384	0.124306817	0.588450323	0.310293522	16.61021314
3_C	Female	Faeder	-1.423838384	0.032883644	0.361580832	0.124252233	16.61021314
1_R	Male	Faeder	-1.423838384	0.299076877	0.675261848	0.487274089	16.61021314
2_S	Male	Faeder	-1.423838384	0.161385277	0.658412465	0.379174396	16.61021314
3_C	Male	Faeder	-1.423838384	0.045681028	0.432966236	0.161505202	16.61021314
1_R	Female	Independent	-1.359191919	0.243824332	0.510618269	0.367157325	16.70120232
2_S	Female	Independent	-1.359191919	0.124270933	0.491439738	0.271589952	16.70120232
3_C	Female	Independent	-1.359191919	0.026983733	0.337218059	0.105214039	16.70120232
1_R	Male	Independent	-1.359191919	0.307220813	0.586001669	0.440597383	16.70120232
2_S	Male	Independent	-1.359191919	0.163003383	0.567317624	0.336065529	16.70120232
3_C	Male	Independent	-1.359191919	0.036872384	0.401819501	0.137656249	16.70120232
1_R	Female	Satellite	-1.359191919	0.268638521	0.581777026	0.419688462	16.70120232
2_S	Female	Satellite	-1.359191919	0.160479256	0.530981787	0.317303485	16.70120232
3_C	Female	Satellite	-1.359191919	0.031568055	0.392933	0.127838285	16.70120232
1_R	Male	Satellite	-1.359191919	0.330988961	0.659374244	0.495410389	16.70120232
2_S	Male	Satellite	-1.359191919	0.201047682	0.606331432	0.386867623	16.70120232
3_C	Male	Satellite	-1.359191919	0.04247019	0.469431184	0.165962661	16.70120232
1_R	Female	Faeder	-1.359191919	0.241320273	0.605258511	0.412422134	16.70120232
2_S	Female	Faeder	-1.359191919	0.125592917	0.588053497	0.310860239	16.70120232
3_C	Female	Faeder	-1.359191919	0.032937112	0.362254292	0.124540521	16.70120232
1_R	Male	Faeder	-1.359191919	0.301576718	0.674066828	0.487935367	16.70120232
2_S	Male	Faeder	-1.359191919	0.162359494	0.658021343	0.37979764	16.70120232
3_C	Male	Faeder	-1.359191919	0.045839894	0.43349299	0.161863948	16.70120232
1_R	Female	Independent	-1.294545455	0.246356921	0.508516897	0.367772518	16.79219151
2_S	Female	Independent	-1.294545455	0.125340005	0.490657422	0.27211387	16.79219151
3_C	Female	Independent	-1.294545455	0.027010376	0.337367403	0.105463474	16.79219151
1_R	Male	Independent	-1.294545455	0.310253243	0.584561739	0.44124983	16.79219151
2_S	Male	Independent	-1.294545455	0.163641335	0.566287824	0.336656339	16.79219151
3_C	Male	Independent	-1.294545455	0.037003888	0.401887893	0.137970737	16.79219151
1_R	Female	Satellite	-1.294545455	0.270674591	0.58041391	0.420333212	16.79219151
2_S	Female	Satellite	-1.294545455	0.161699622	0.529677097	0.317877103	16.79219151
3_C	Female	Satellite	-1.294545455	0.031885912	0.393644824	0.128133675	16.79219151
1_R	Male	Satellite	-1.294545455	0.333584219	0.658061117	0.496072025	16.79219151
2_S	Male	Satellite	-1.294545455	0.202447809	0.605256178	0.38749562	16.79219151
3_C	Male	Satellite	-1.294545455	0.042707855	0.470683176	0.166329344	16.79219151
1_R	Female	Faeder	-1.294545455	0.243598268	0.604008553	0.413063667	16.79219151
2_S	Female	Faeder	-1.294545455	0.126551249	0.587077805	0.311427523	16.79219151
3_C	Female	Faeder	-1.294545455	0.032943484	0.363375465	0.124829382	16.79219151
1_R	Male	Faeder	-1.294545455	0.304232746	0.672622966	0.488596687	16.79219151
2_S	Male	Faeder	-1.294545455	0.163581622	0.658007063	0.380421282	16.79219151
3_C	Male	Faeder	-1.294545455	0.045974624	0.433674227	0.162223337	16.79219151
1_R	Female	Independent	-1.22989899	0.249107863	0.506928357	0.368388142	16.8831807
2_S	Female	Independent	-1.22989899	0.126136705	0.49110944	0.27263842	16.8831807
3_C	Female	Independent	-1.22989899	0.02715431	0.337702214	0.105713431	16.8831807
1_R	Male	Independent	-1.22989899	0.312517436	0.583299779	0.441902481	16.8831807
2_S	Male	Independent	-1.22989899	0.164914572	0.565343307	0.337247661	16.8831807
3_C	Male	Independent	-1.22989899	0.037071342	0.403412646	0.138285828	16.8831807
1_R	Female	Satellite	-1.22989899	0.272680086	0.579029687	0.420978234	16.8831807
2_S	Female	Satellite	-1.22989899	0.162760995	0.528733789	0.318451276	16.8831807
3_C	Female	Satellite	-1.22989899	0.031991019	0.394538635	0.128429648	16.8831807
1_R	Male	Satellite	-1.22989899	0.336121919	0.656720512	0.496733676	16.8831807
2_S	Male	Satellite	-1.22989899	0.204081087	0.604185005	0.388123991	16.8831807
3_C	Male	Satellite	-1.22989899	0.042757462	0.471710314	0.166696675	16.8831807
1_R	Female	Faeder	-1.22989899	0.245481196	0.602341022	0.413705495	16.8831807
2_S	Female	Faeder	-1.22989899	0.127299838	0.585224098	0.311995374	16.8831807
3_C	Female	Faeder	-1.22989899	0.033079848	0.3631849	0.125118818	16.8831807
1_R	Male	Faeder	-1.22989899	0.306745971	0.671202839	0.489258048	16.8831807
2_S	Male	Faeder	-1.22989899	0.164593502	0.657092163	0.381045317	16.8831807
3_C	Male	Faeder	-1.22989899	0.046110098	0.433998314	0.162583369	16.8831807
1_R	Female	Independent	-1.165252525	0.251314706	0.504706417	0.369004195	16.97416989
2_S	Female	Independent	-1.165252525	0.127157826	0.490722002	0.273163602	16.97416989
3_C	Female	Independent	-1.165252525	0.027197003	0.337742575	0.10596391	16.97416989
1_R	Male	Independent	-1.165252525	0.315161447	0.581275185	0.442555332	16.97416989
2_S	Male	Independent	-1.165252525	0.16600132	0.56460475	0.337839493	16.97416989
3_C	Male	Independent	-1.165252525	0.037247856	0.403713461	0.138601523	16.97416989
1_R	Female	Satellite	-1.165252525	0.275055084	0.578123658	0.421623526	16.97416989
2_S	Female	Satellite	-1.165252525	0.16349749	0.528025569	0.319026	16.97416989
3_C	Female	Satellite	-1.165252525	0.032111389	0.395007266	0.128726203	16.97416989
1_R	Male	Satellite	-1.165252525	0.338875174	0.654678545	0.497395337	16.97416989
2_S	Male	Satellite	-1.165252525	0.205430146	0.603290376	0.388752734	16.97416989
3_C	Male	Satellite	-1.165252525	0.043003643	0.47342522	0.167064655	16.97416989
1_R	Female	Faeder	-1.165252525	0.247373501	0.602026623	0.414347617	16.97416989
2_S	Female	Faeder	-1.165252525	0.128567677	0.583700433	0.31256379	16.97416989
3_C	Female	Faeder	-1.165252525	0.033088048	0.363785931	0.125408828	16.97416989
1_R	Male	Faeder	-1.165252525	0.309904653	0.669089446	0.489919445	16.97416989
2_S	Male	Faeder	-1.165252525	0.166259244	0.656210401	0.381669746	16.97416989
3_C	Male	Faeder	-1.165252525	0.046324092	0.433518745	0.162944044	16.97416989
1_R	Female	Independent	-1.100606061	0.253931894	0.503266736	0.369620675	17.06515908
2_S	Female	Independent	-1.100606061	0.128137007	0.490372748	0.273689414	17.06515908
3_C	Female	Independent	-1.100606061	0.027387205	0.337805136	0.106214911	17.06515908
1_R	Male	Independent	-1.100606061	0.317938575	0.579006757	0.443208381	17.06515908
2_S	Male	Independent	-1.100606061	0.166875581	0.56444425	0.338431833	17.06515908
3_C	Male	Independent	-1.100606061	0.037308981	0.403632466	0.138917822	17.06515908
1_R	Female	Satellite	-1.100606061	0.277472432	0.577219411	0.422269086	17.06515908
2_S	Female	Satellite	-1.100606061	0.16507272	0.527207998	0.319601275	17.06515908
3_C	Female	Satellite	-1.100606061	0.032281797	0.394745146	0.129023342	17.06515908
1_R	Male	Satellite	-1.100606061	0.34121181	0.65379811	0.498057008	17.06515908
2_S	Male	Satellite	-1.100606061	0.206548176	0.603474664	0.389381848	17.06515908
3_C	Male	Satellite	-1.100606061	0.042917576	0.472615792	0.167433284	17.06515908
1_R	Female	Faeder	-1.100606061	0.249371435	0.600392173	0.414990029	17.06515908
2_S	Female	Faeder	-1.100606061	0.129211201	0.584156802	0.313132771	17.06515908
3_C	Female	Faeder	-1.100606061	0.033202089	0.365178373	0.125699414	17.06515908
1_R	Male	Faeder	-1.100606061	0.312366508	0.668250988	0.490580878	17.06515908
2_S	Male	Faeder	-1.100606061	0.167343374	0.654970141	0.382294567	17.06515908
3_C	Male	Faeder	-1.100606061	0.046290407	0.434136773	0.163305364	17.06515908
1_R	Female	Independent	-1.035959596	0.256076829	0.502415115	0.370237581	17.15614826
2_S	Female	Independent	-1.035959596	0.129015185	0.490076281	0.274215857	17.15614826
3_C	Female	Independent	-1.035959596	0.027602224	0.337544965	0.106466437	17.15614826
1_R	Male	Independent	-1.035959596	0.320594489	0.577299253	0.443861627	17.15614826
2_S	Male	Independent	-1.035959596	0.168150748	0.563553271	0.33902468	17.15614826
3_C	Male	Independent	-1.035959596	0.037488006	0.402960737	0.139234727	17.15614826
1_R	Female	Satellite	-1.035959596	0.279378491	0.576378107	0.422914911	17.15614826
2_S	Female	Satellite	-1.035959596	0.165531178	0.526301517	0.320177099	17.15614826
3_C	Female	Satellite	-1.035959596	0.03242251	0.394668734	0.129321065	17.15614826
1_R	Male	Satellite	-1.035959596	0.343319431	0.65181638	0.498718686	17.15614826
2_S	Male	Satellite	-1.035959596	0.207638939	0.603607694	0.39001133	17.15614826
3_C	Male	Satellite	-1.035959596	0.042979075	0.470630334	0.167802563	17.15614826
1_R	Female	Faeder	-1.035959596	0.25181787	0.598880059	0.415632731	17.15614826
2_S	Female	Faeder	-1.035959596	0.129862697	0.584188726	0.313702315	17.15614826
3_C	Female	Faeder	-1.035959596	0.033320233	0.366026334	0.125990577	17.15614826
1_R	Male	Faeder	-1.035959596	0.315183343	0.667451716	0.491242344	17.15614826
2_S	Male	Faeder	-1.035959596	0.16877451	0.654061361	0.382919776	17.15614826
3_C	Male	Faeder	-1.035959596	0.04634532	0.434770817	0.163667328	17.15614826
1_R	Female	Independent	-0.971313131	0.258043803	0.500038544	0.370854911	17.24713745
2_S	Female	Independent	-0.971313131	0.12998171	0.489293065	0.27474293	17.24713745
3_C	Female	Independent	-0.971313131	0.027570567	0.338037883	0.106718487	17.24713745
1_R	Male	Independent	-0.971313131	0.323394141	0.57536507	0.444515068	17.24713745
2_S	Male	Independent	-0.971313131	0.169568129	0.56252221	0.339618032	17.24713745
3_C	Male	Independent	-0.971313131	0.037664396	0.404405067	0.139552237	17.24713745
1_R	Female	Satellite	-0.971313131	0.281442423	0.57557811	0.423561	17.24713745
2_S	Female	Satellite	-0.971313131	0.166240295	0.526129998	0.320753472	17.24713745
3_C	Female	Satellite	-0.971313131	0.03252735	0.396001476	0.129619373	17.24713745
1_R	Male	Satellite	-0.971313131	0.345074966	0.650232679	0.499380368	17.24713745
2_S	Male	Satellite	-0.971313131	0.208870969	0.603670837	0.390641179	17.24713745
3_C	Male	Satellite	-0.971313131	0.043046559	0.47172697	0.168172491	17.24713745
1_R	Female	Faeder	-0.971313131	0.253931137	0.598202963	0.41627572	17.24713745
2_S	Female	Faeder	-0.971313131	0.130786564	0.583601587	0.31427242	17.24713745
3_C	Female	Faeder	-0.971313131	0.033331256	0.366388888	0.126282316	17.24713745
1_R	Male	Faeder	-0.971313131	0.31751412	0.666488287	0.491903841	17.24713745
2_S	Male	Faeder	-0.971313131	0.17033555	0.653455676	0.383545374	17.24713745
3_C	Male	Faeder	-0.971313131	0.04631237	0.436556892	0.164029937	17.24713745
1_R	Female	Independent	-0.906666667	0.260144798	0.498507405	0.371472663	17.33812664
2_S	Female	Independent	-0.906666667	0.130809999	0.488655821	0.275270632	17.33812664
3_C	Female	Independent	-0.906666667	0.027525161	0.338686973	0.106971063	17.33812664
1_R	Male	Independent	-0.906666667	0.326030788	0.574194245	0.4451687	17.33812664
2_S	Male	Independent	-0.906666667	0.170497362	0.562212066	0.340211888	17.33812664
3_C	Male	Independent	-0.906666667	0.037826594	0.407467499	0.139870354	17.33812664
1_R	Female	Satellite	-0.906666667	0.283451358	0.574858516	0.424207351	17.33812664
2_S	Female	Satellite	-0.906666667	0.167540325	0.525150175	0.321330393	17.33812664
3_C	Female	Satellite	-0.906666667	0.032668024	0.39714651	0.129918266	17.33812664
1_R	Male	Satellite	-0.906666667	0.347170929	0.649732001	0.500042053	17.33812664
2_S	Male	Satellite	-0.906666667	0.210365639	0.603751673	0.391271392	17.33812664
3_C	Male	Satellite	-0.906666667	0.043080049	0.473912445	0.16854307	17.33812664
1_R	Female	Faeder	-0.906666667	0.256158116	0.597441538	0.416918994	17.33812664
2_S	Female	Faeder	-0.906666667	0.13125243	0.583606784	0.314843086	17.33812664
3_C	Female	Faeder	-0.906666667	0.033353551	0.366216402	0.126574633	17.33812664
1_R	Male	Faeder	-0.906666667	0.319544923	0.665683369	0.492565366	17.33812664
2_S	Male	Faeder	-0.906666667	0.17139702	0.652162227	0.384171357	17.33812664
3_C	Male	Faeder	-0.906666667	0.046448684	0.437099444	0.164393191	17.33812664
1_R	Female	Independent	-0.842020202	0.262613574	0.497008657	0.372090836	17.42911583
2_S	Female	Independent	-0.842020202	0.131864108	0.48751549	0.275798961	17.42911583
3_C	Female	Independent	-0.842020202	0.027565755	0.339445208	0.107224164	17.42911583
1_R	Male	Independent	-0.842020202	0.328379934	0.572881543	0.445822522	17.42911583
2_S	Male	Independent	-0.842020202	0.171578304	0.561566863	0.340806246	17.42911583
3_C	Male	Independent	-0.842020202	0.037876774	0.407915039	0.140189078	17.42911583
1_R	Female	Satellite	-0.842020202	0.285742906	0.574189748	0.42485396	17.42911583
2_S	Female	Satellite	-0.842020202	0.16857905	0.524150511	0.321907859	17.42911583
3_C	Female	Satellite	-0.842020202	0.032852514	0.398288867	0.130217745	17.42911583
1_R	Male	Satellite	-0.842020202	0.349757978	0.648925398	0.500703737	17.42911583
2_S	Male	Satellite	-0.842020202	0.211622468	0.60291552	0.391901969	17.42911583
3_C	Male	Satellite	-0.842020202	0.043326672	0.474326245	0.1689143	17.42911583
1_R	Female	Faeder	-0.842020202	0.258590043	0.595908942	0.417562551	17.42911583
2_S	Female	Faeder	-0.842020202	0.132331378	0.583101093	0.315414312	17.42911583
3_C	Female	Faeder	-0.842020202	0.033532093	0.36879097	0.126867529	17.42911583
1_R	Male	Faeder	-0.842020202	0.321836101	0.664805022	0.493226917	17.42911583
2_S	Male	Faeder	-0.842020202	0.172457851	0.651590195	0.384797724	17.42911583
3_C	Male	Faeder	-0.842020202	0.046523494	0.4379052	0.164757092	17.42911583
1_R	Female	Independent	-0.777373737	0.264665816	0.495853627	0.372709427	17.52010502
2_S	Female	Independent	-0.777373737	0.132743059	0.486018619	0.276327918	17.52010502
3_C	Female	Independent	-0.777373737	0.02760793	0.341057193	0.107477792	17.52010502
1_R	Male	Independent	-0.777373737	0.330468731	0.571659843	0.446476531	17.52010502
2_S	Male	Independent	-0.777373737	0.172580006	0.561093296	0.341401106	17.52010502
3_C	Male	Independent	-0.777373737	0.037822384	0.409272542	0.14050841	17.52010502
1_R	Female	Satellite	-0.777373737	0.288089287	0.574019003	0.425500827	17.52010502
2_S	Female	Satellite	-0.777373737	0.168790265	0.524094142	0.322485869	17.52010502
3_C	Female	Satellite	-0.777373737	0.032805455	0.399030243	0.130517811	17.52010502
1_R	Male	Satellite	-0.777373737	0.352283697	0.64790183	0.501365419	17.52010502
2_S	Male	Satellite	-0.777373737	0.213000669	0.602878862	0.392532906	17.52010502
3_C	Male	Satellite	-0.777373737	0.043331005	0.475147108	0.169286181	17.52010502
1_R	Female	Faeder	-0.777373737	0.260632802	0.595181606	0.418206388	17.52010502
2_S	Female	Faeder	-0.777373737	0.133179783	0.581858553	0.315986097	17.52010502
3_C	Female	Faeder	-0.777373737	0.033484607	0.371027546	0.127161003	17.52010502
1_R	Male	Faeder	-0.777373737	0.324180236	0.664123477	0.493888492	17.52010502
2_S	Male	Faeder	-0.777373737	0.173139707	0.650063273	0.385424473	17.52010502
3_C	Male	Faeder	-0.777373737	0.046459109	0.438864338	0.165121639	17.52010502
1_R	Female	Independent	-0.712727273	0.26671046	0.49461077	0.373328435	17.6110942
2_S	Female	Independent	-0.712727273	0.133187778	0.485663693	0.276857502	17.6110942
3_C	Female	Independent	-0.712727273	0.027548513	0.342372663	0.107731948	17.6110942
1_R	Male	Independent	-0.712727273	0.332297949	0.570346204	0.447130726	17.6110942
2_S	Male	Independent	-0.712727273	0.173767673	0.561570344	0.341996465	17.6110942
3_C	Male	Independent	-0.712727273	0.03774429	0.410496434	0.140828349	17.6110942
1_R	Female	Satellite	-0.712727273	0.289772718	0.573090032	0.42614795	17.6110942
2_S	Female	Satellite	-0.712727273	0.169656213	0.523634396	0.323064423	17.6110942
3_C	Female	Satellite	-0.712727273	0.032950377	0.400775522	0.130818465	17.6110942
1_R	Male	Satellite	-0.712727273	0.353564468	0.646921438	0.502027096	17.6110942
2_S	Male	Satellite	-0.712727273	0.214018418	0.603067397	0.393164202	17.6110942
3_C	Male	Satellite	-0.712727273	0.043441479	0.477198537	0.169658713	17.6110942
1_R	Female	Faeder	-0.712727273	0.262743522	0.594728474	0.418850505	17.6110942
2_S	Female	Faeder	-0.712727273	0.133783187	0.582742217	0.316558438	17.6110942
3_C	Female	Faeder	-0.712727273	0.033574579	0.372186789	0.127455058	17.6110942
1_R	Male	Faeder	-0.712727273	0.326222405	0.663274135	0.494550088	17.6110942
2_S	Male	Faeder	-0.712727273	0.17408938	0.650200174	0.386051602	17.6110942
3_C	Male	Faeder	-0.712727273	0.046548087	0.440397987	0.165486832	17.6110942
1_R	Female	Independent	-0.648080808	0.268510108	0.493944293	0.373947858	17.70208339
2_S	Female	Independent	-0.648080808	0.133833166	0.485788665	0.277387711	17.70208339
3_C	Female	Independent	-0.648080808	0.027506077	0.343027436	0.107986632	17.70208339
1_R	Male	Independent	-0.648080808	0.335011432	0.569020343	0.447785104	17.70208339
2_S	Male	Independent	-0.648080808	0.175062549	0.56150002	0.342592323	17.70208339
3_C	Male	Independent	-0.648080808	0.037770307	0.41328294	0.141148898	17.70208339
1_R	Female	Satellite	-0.648080808	0.291871361	0.57283782	0.426795325	17.70208339
2_S	Female	Satellite	-0.648080808	0.170317314	0.524142179	0.32364352	17.70208339
3_C	Female	Satellite	-0.648080808	0.032972871	0.402130297	0.131119706	17.70208339
1_R	Male	Satellite	-0.648080808	0.354782996	0.646315393	0.502688766	17.70208339
2_S	Male	Satellite	-0.648080808	0.214868385	0.602775437	0.393795856	17.70208339
3_C	Male	Satellite	-0.648080808	0.043525129	0.479036222	0.170031898	17.70208339
1_R	Female	Faeder	-0.648080808	0.264913722	0.594457109	0.419494898	17.70208339
2_S	Female	Faeder	-0.648080808	0.134740511	0.582455888	0.317131336	17.70208339
3_C	Female	Faeder	-0.648080808	0.033666195	0.373632508	0.127749693	17.70208339
1_R	Male	Faeder	-0.648080808	0.3277317	0.661922937	0.495211703	17.70208339
2_S	Male	Faeder	-0.648080808	0.175251123	0.649651234	0.38667911	17.70208339
3_C	Male	Faeder	-0.648080808	0.046563026	0.441378796	0.165852673	17.70208339
1_R	Female	Independent	-0.583434343	0.270069151	0.493739734	0.374567695	17.79307258
2_S	Female	Independent	-0.583434343	0.134562358	0.485829307	0.277918546	17.79307258
3_C	Female	Independent	-0.583434343	0.027481302	0.342318058	0.108241846	17.79307258
1_R	Male	Independent	-0.583434343	0.336882282	0.567865803	0.448439662	17.79307258
2_S	Male	Independent	-0.583434343	0.175815002	0.560728249	0.343188677	17.79307258
3_C	Male	Independent	-0.583434343	0.037875214	0.414128157	0.141470056	17.79307258
1_R	Female	Satellite	-0.583434343	0.293076225	0.571735509	0.427442951	17.79307258
2_S	Female	Satellite	-0.583434343	0.17083567	0.523245655	0.324223157	17.79307258
3_C	Female	Satellite	-0.583434343	0.033068966	0.402597376	0.131421537	17.79307258
1_R	Male	Satellite	-0.583434343	0.356945644	0.646134574	0.503350426	17.79307258
2_S	Male	Satellite	-0.583434343	0.215642601	0.602305565	0.394427864	17.79307258
3_C	Male	Satellite	-0.583434343	0.043657198	0.480505878	0.170405734	17.79307258
1_R	Female	Faeder	-0.583434343	0.266303739	0.594606257	0.420139566	17.79307258
2_S	Female	Faeder	-0.583434343	0.135924356	0.582784164	0.317704788	17.79307258
3_C	Female	Faeder	-0.583434343	0.03385229	0.374713767	0.128044909	17.79307258
1_R	Male	Faeder	-0.583434343	0.329435908	0.661177563	0.495873335	17.79307258
2_S	Male	Faeder	-0.583434343	0.176123761	0.649788128	0.387306994	17.79307258
3_C	Male	Faeder	-0.583434343	0.046607239	0.443076945	0.166219162	17.79307258
1_R	Female	Independent	-0.518787879	0.271774284	0.492667574	0.375187943	17.88406177
2_S	Female	Independent	-0.518787879	0.135091273	0.486211938	0.278450005	17.88406177
3_C	Female	Independent	-0.518787879	0.027488715	0.344754961	0.108497588	17.88406177
1_R	Male	Independent	-0.518787879	0.338613466	0.567018082	0.4490944	17.88406177
2_S	Male	Independent	-0.518787879	0.176576111	0.56117355	0.343785526	17.88406177
3_C	Male	Independent	-0.518787879	0.03782403	0.414667421	0.141791824	17.88406177
1_R	Female	Satellite	-0.518787879	0.294502623	0.571465631	0.428090826	17.88406177
2_S	Female	Satellite	-0.518787879	0.171456122	0.523835503	0.324803333	17.88406177
3_C	Female	Satellite	-0.518787879	0.03308575	0.403596844	0.131723957	17.88406177
1_R	Male	Satellite	-0.518787879	0.358794843	0.645618127	0.504012075	17.88406177
2_S	Male	Satellite	-0.518787879	0.216766286	0.601965045	0.395060226	17.88406177
3_C	Male	Satellite	-0.518787879	0.043619511	0.480922301	0.170780224	17.88406177
1_R	Female	Faeder	-0.518787879	0.267772919	0.594132958	0.420784507	17.88406177
2_S	Female	Faeder	-0.518787879	0.136191223	0.582275284	0.318278795	17.88406177
3_C	Female	Faeder	-0.518787879	0.033969123	0.375124837	0.128340707	17.88406177
1_R	Male	Faeder	-0.518787879	0.331467525	0.65977609	0.496534982	17.88406177
2_S	Male	Faeder	-0.518787879	0.176587003	0.649995956	0.387935253	17.88406177
3_C	Male	Faeder	-0.518787879	0.04660674	0.444419149	0.166586298	17.88406177
1_R	Female	Independent	-0.454141414	0.272942677	0.491882766	0.375808601	17.97505096
2_S	Female	Independent	-0.454141414	0.135358964	0.48703498	0.278982088	17.97505096
3_C	Female	Independent	-0.454141414	0.027489033	0.346229533	0.108753862	17.97505096
1_R	Male	Independent	-0.454141414	0.340920744	0.565728887	0.449749314	17.97505096
2_S	Male	Independent	-0.454141414	0.177391889	0.560774312	0.344382869	17.97505096
3_C	Male	Independent	-0.454141414	0.037793231	0.415656073	0.142114203	17.97505096
1_R	Female	Satellite	-0.454141414	0.296552307	0.570706057	0.428738947	17.97505096
2_S	Female	Satellite	-0.454141414	0.172300172	0.523220869	0.325384048	17.97505096
3_C	Female	Satellite	-0.454141414	0.03303981	0.404799542	0.132026967	17.97505096
1_R	Male	Satellite	-0.454141414	0.360301906	0.645575696	0.504673709	17.97505096
2_S	Male	Satellite	-0.454141414	0.217187186	0.601839249	0.395692939	17.97505096
3_C	Male	Satellite	-0.454141414	0.043853137	0.482271072	0.171155367	17.97505096
1_R	Female	Faeder	-0.454141414	0.269588298	0.592128695	0.421429718	17.97505096
2_S	Female	Faeder	-0.454141414	0.137196218	0.58200245	0.318853353	17.97505096
3_C	Female	Faeder	-0.454141414	0.033991133	0.376688023	0.128637087	17.97505096
1_R	Male	Faeder	-0.454141414	0.332586152	0.659636115	0.49719664	17.97505096
2_S	Male	Faeder	-0.454141414	0.177585754	0.650730558	0.388563885	17.97505096
3_C	Male	Faeder	-0.454141414	0.046695676	0.44575618	0.166954083	17.97505096
1_R	Female	Independent	-0.389494949	0.274317172	0.491076296	0.376429668	18.06604014
2_S	Female	Independent	-0.389494949	0.135878039	0.486647327	0.279514794	18.06604014
3_C	Female	Independent	-0.389494949	0.027501302	0.346796143	0.109010667	18.06604014
1_R	Male	Independent	-0.389494949	0.34257645	0.564904374	0.450404402	18.06604014
2_S	Male	Independent	-0.389494949	0.178082995	0.560639572	0.344980704	18.06604014
3_C	Male	Independent	-0.389494949	0.03789561	0.415774854	0.142437193	18.06604014
1_R	Female	Satellite	-0.389494949	0.297985148	0.570536995	0.429387314	18.06604014
2_S	Female	Satellite	-0.389494949	0.173348929	0.523401897	0.3259653	18.06604014
3_C	Female	Satellite	-0.389494949	0.032919693	0.406512867	0.132330567	18.06604014
1_R	Male	Satellite	-0.389494949	0.361730397	0.645571805	0.505335328	18.06604014
2_S	Male	Satellite	-0.389494949	0.218411216	0.602816022	0.396326002	18.06604014
3_C	Male	Satellite	-0.389494949	0.04384299	0.483957519	0.171531163	18.06604014
1_R	Female	Faeder	-0.389494949	0.270574971	0.591654814	0.422075197	18.06604014
2_S	Female	Faeder	-0.389494949	0.137819446	0.581276822	0.319428463	18.06604014
3_C	Female	Faeder	-0.389494949	0.03400141	0.378133785	0.128934051	18.06604014
1_R	Male	Faeder	-0.389494949	0.334114576	0.659094209	0.497858309	18.06604014
2_S	Male	Faeder	-0.389494949	0.178415543	0.650245862	0.389192887	18.06604014
3_C	Male	Faeder	-0.389494949	0.046782807	0.446056387	0.167322517	18.06604014
1_R	Female	Independent	-0.324848485	0.275824273	0.4910019	0.377051141	18.15702933
2_S	Female	Independent	-0.324848485	0.136110104	0.485997957	0.280048122	18.15702933
3_C	Female	Independent	-0.324848485	0.027542475	0.347544273	0.109268004	18.15702933
1_R	Male	Independent	-0.324848485	0.344048004	0.564626911	0.451059662	18.15702933
2_S	Male	Independent	-0.324848485	0.179051806	0.560951395	0.34557903	18.15702933
3_C	Male	Independent	-0.324848485	0.038088896	0.417112188	0.142760796	18.15702933
1_R	Female	Satellite	-0.324848485	0.299275605	0.570215711	0.430035922	18.15702933
2_S	Female	Satellite	-0.324848485	0.174319169	0.524469762	0.326547088	18.15702933
3_C	Female	Satellite	-0.324848485	0.033043654	0.40885272	0.13263476	18.15702933
1_R	Male	Satellite	-0.324848485	0.363167004	0.646121401	0.505996927	18.15702933
2_S	Male	Satellite	-0.324848485	0.218830206	0.603387319	0.396959412	18.15702933
3_C	Male	Satellite	-0.324848485	0.043910375	0.485546446	0.171907614	18.15702933
1_R	Female	Faeder	-0.324848485	0.271787089	0.590859711	0.422720943	18.15702933
2_S	Female	Faeder	-0.324848485	0.138591777	0.581579698	0.320004123	18.15702933
3_C	Female	Faeder	-0.324848485	0.034110074	0.378193368	0.129231598	18.15702933
1_R	Male	Faeder	-0.324848485	0.335817227	0.658798964	0.498519985	18.15702933
2_S	Male	Faeder	-0.324848485	0.179379112	0.650412877	0.389822259	18.15702933
3_C	Male	Faeder	-0.324848485	0.04676299	0.447746821	0.167691601	18.15702933
1_R	Female	Independent	-0.26020202	0.277421122	0.490663547	0.377673018	18.24801852
2_S	Female	Independent	-0.26020202	0.136520387	0.486285142	0.280582071	18.24801852
3_C	Female	Independent	-0.26020202	0.027612041	0.349240446	0.109525873	18.24801852
1_R	Male	Independent	-0.26020202	0.345944556	0.564445619	0.451715092	18.24801852
2_S	Male	Independent	-0.26020202	0.179825097	0.561395392	0.346177846	18.24801852
3_C	Male	Independent	-0.26020202	0.03806884	0.419331464	0.14308501	18.24801852
1_R	Female	Satellite	-0.26020202	0.300669881	0.570863225	0.430684771	18.24801852
2_S	Female	Satellite	-0.26020202	0.17492776	0.525342124	0.32712941	18.24801852
3_C	Female	Satellite	-0.26020202	0.033003877	0.410625683	0.132939544	18.24801852
1_R	Male	Satellite	-0.26020202	0.364291009	0.647557497	0.506658506	18.24801852
2_S	Male	Satellite	-0.26020202	0.219887284	0.603921518	0.397593168	18.24801852
3_C	Male	Satellite	-0.26020202	0.043910173	0.485470984	0.172284719	18.24801852
1_R	Female	Faeder	-0.26020202	0.273033689	0.590908924	0.423366953	18.24801852
2_S	Female	Faeder	-0.26020202	0.139218778	0.581524737	0.320580331	18.24801852
3_C	Female	Faeder	-0.26020202	0.034169286	0.378239017	0.12952973	18.24801852
1_R	Male	Faeder	-0.26020202	0.336995691	0.659261663	0.499181666	18.24801852
2_S	Male	Faeder	-0.26020202	0.180202005	0.650397524	0.390451998	18.24801852
3_C	Male	Faeder	-0.26020202	0.046927776	0.449157834	0.168061334	18.24801852
1_R	Female	Independent	-0.195555556	0.278045057	0.49035181	0.378295299	18.33900771
2_S	Female	Independent	-0.195555556	0.136899724	0.486571808	0.28111664	18.33900771
3_C	Female	Independent	-0.195555556	0.027623279	0.350340362	0.109784277	18.33900771
1_R	Male	Independent	-0.195555556	0.347006198	0.563982216	0.452370689	18.33900771
2_S	Male	Independent	-0.195555556	0.181499812	0.562206287	0.346777149	18.33900771
3_C	Male	Independent	-0.195555556	0.037962458	0.4211903	0.143409838	18.33900771
1_R	Female	Satellite	-0.195555556	0.301828835	0.571270817	0.431333858	18.33900771
2_S	Female	Satellite	-0.195555556	0.175101777	0.525690865	0.327712266	18.33900771
3_C	Female	Satellite	-0.195555556	0.033039809	0.412008047	0.133244921	18.33900771
1_R	Male	Satellite	-0.195555556	0.365697963	0.648465426	0.507320061	18.33900771
2_S	Male	Satellite	-0.195555556	0.221272739	0.60434286	0.398227267	18.33900771
3_C	Male	Satellite	-0.195555556	0.044009331	0.48591228	0.172662478	18.33900771
1_R	Female	Faeder	-0.195555556	0.274361056	0.59148151	0.424013225	18.33900771
2_S	Female	Faeder	-0.195555556	0.139389989	0.581788964	0.321157087	18.33900771
3_C	Female	Faeder	-0.195555556	0.034151636	0.380564462	0.129828447	18.33900771
1_R	Male	Faeder	-0.195555556	0.338152007	0.658296754	0.49984335	18.33900771
2_S	Male	Faeder	-0.195555556	0.181344666	0.650722873	0.391082102	18.33900771
3_C	Male	Faeder	-0.195555556	0.047001132	0.449811576	0.168431718	18.33900771
1_R	Female	Independent	-0.130909091	0.278650373	0.490220633	0.37891798	18.42999689
2_S	Female	Independent	-0.130909091	0.137266227	0.486423164	0.28165183	18.42999689
3_C	Female	Independent	-0.130909091	0.027681408	0.350960127	0.110043214	18.42999689
1_R	Male	Independent	-0.130909091	0.348728421	0.563551162	0.453026452	18.42999689
2_S	Male	Independent	-0.130909091	0.182286387	0.562050602	0.347376939	18.42999689
3_C	Male	Independent	-0.130909091	0.038046222	0.422681428	0.14373528	18.42999689
1_R	Female	Satellite	-0.130909091	0.302778054	0.571562803	0.431983181	18.42999689
2_S	Female	Satellite	-0.130909091	0.175798821	0.526837325	0.328295653	18.42999689
3_C	Female	Satellite	-0.130909091	0.033058306	0.414382829	0.133550892	18.42999689
1_R	Male	Satellite	-0.130909091	0.366553165	0.648757428	0.507981591	18.42999689
2_S	Male	Satellite	-0.130909091	0.222237368	0.604168863	0.398861708	18.42999689
3_C	Male	Satellite	-0.130909091	0.043958808	0.48709575	0.173040893	18.42999689
1_R	Female	Faeder	-0.130909091	0.275819045	0.59194252	0.424659757	18.42999689
2_S	Female	Faeder	-0.130909091	0.139959511	0.583059867	0.321734389	18.42999689
3_C	Female	Faeder	-0.130909091	0.034139088	0.381424708	0.13012775	18.42999689
1_R	Male	Faeder	-0.130909091	0.339856787	0.657776229	0.500505034	18.42999689
2_S	Male	Faeder	-0.130909091	0.181869334	0.651047193	0.39171257	18.42999689
3_C	Male	Faeder	-0.130909091	0.04691537	0.45093982	0.168802752	18.42999689
1_R	Female	Independent	-0.066262626	0.279685179	0.490465001	0.379541061	18.52098608
2_S	Female	Independent	-0.066262626	0.137918617	0.486598903	0.282187638	18.52098608
3_C	Female	Independent	-0.066262626	0.0276395	0.352436117	0.110302687	18.52098608
1_R	Male	Independent	-0.066262626	0.349668475	0.563493843	0.453682378	18.52098608
2_S	Male	Independent	-0.066262626	0.182134602	0.561610727	0.347977213	18.52098608
3_C	Male	Independent	-0.066262626	0.038157937	0.424599077	0.144061335	18.52098608
1_R	Female	Satellite	-0.066262626	0.303182766	0.572106062	0.432632737	18.52098608
2_S	Female	Satellite	-0.066262626	0.17631118	0.528395877	0.32887957	18.52098608
3_C	Female	Satellite	-0.066262626	0.033068882	0.416328388	0.133857456	18.52098608
1_R	Male	Satellite	-0.066262626	0.366779422	0.64960881	0.508643093	18.52098608
2_S	Male	Satellite	-0.066262626	0.222840888	0.604871851	0.399496489	18.52098608
3_C	Male	Satellite	-0.066262626	0.044031233	0.488146662	0.173419963	18.52098608
1_R	Female	Faeder	-0.066262626	0.276677548	0.592568065	0.425306547	18.52098608
2_S	Female	Faeder	-0.066262626	0.140062374	0.584147136	0.322312237	18.52098608
3_C	Female	Faeder	-0.066262626	0.03410791	0.381669607	0.13042764	18.52098608
1_R	Male	Faeder	-0.066262626	0.341434015	0.658299876	0.501166717	18.52098608
2_S	Male	Faeder	-0.066262626	0.182759924	0.652218737	0.392343399	18.52098608
3_C	Male	Faeder	-0.066262626	0.046809414	0.451592457	0.169174437	18.52098608
1_R	Female	Independent	-0.001616162	0.279948326	0.491029856	0.380164539	18.61197527
2_S	Female	Independent	-0.001616162	0.138099563	0.487805936	0.282724065	18.61197527
3_C	Female	Independent	-0.001616162	0.02758616	0.354118305	0.110562695	18.61197527
1_R	Male	Independent	-0.001616162	0.350993739	0.563285533	0.454338464	18.61197527
2_S	Male	Independent	-0.001616162	0.182306428	0.561525065	0.34857797	18.61197527
3_C	Male	Independent	-0.001616162	0.038149913	0.426732494	0.144388006	18.61197527
1_R	Female	Satellite	-0.001616162	0.303638065	0.572769392	0.433282526	18.61197527
2_S	Female	Satellite	-0.001616162	0.177059589	0.529719974	0.329464017	18.61197527
3_C	Female	Satellite	-0.001616162	0.033229589	0.417753846	0.134164616	18.61197527
1_R	Male	Satellite	-0.001616162	0.36759627	0.649707367	0.509304564	18.61197527
2_S	Male	Satellite	-0.001616162	0.222874786	0.605396199	0.400131608	18.61197527
3_C	Male	Satellite	-0.001616162	0.044031402	0.489069177	0.173799689	18.61197527
1_R	Female	Faeder	-0.001616162	0.277064172	0.592454925	0.425953593	18.61197527
2_S	Female	Faeder	-0.001616162	0.140512725	0.584616491	0.322890628	18.61197527
3_C	Female	Faeder	-0.001616162	0.033990281	0.382836066	0.130728117	18.61197527
1_R	Male	Faeder	-0.001616162	0.343157622	0.658527493	0.501828396	18.61197527
2_S	Male	Faeder	-0.001616162	0.183364002	0.652811374	0.392974587	18.61197527
3_C	Male	Faeder	-0.001616162	0.046700656	0.451784324	0.169546774	18.61197527
1_R	Female	Independent	0.063030303	0.280047602	0.491438868	0.380788412	18.70296446
2_S	Female	Independent	0.063030303	0.138784555	0.489144773	0.283261108	18.70296446
3_C	Female	Independent	0.063030303	0.027517515	0.355741701	0.11082324	18.70296446
1_R	Male	Independent	0.063030303	0.352039253	0.563445838	0.454994709	18.70296446
2_S	Male	Independent	0.063030303	0.182917253	0.563426566	0.349179209	18.70296446
3_C	Male	Independent	0.063030303	0.037923614	0.426157779	0.144715292	18.70296446
1_R	Female	Satellite	0.063030303	0.304305001	0.573297151	0.433932543	18.70296446
2_S	Female	Satellite	0.063030303	0.177621139	0.529959012	0.330048992	18.70296446
3_C	Female	Satellite	0.063030303	0.033109417	0.419308871	0.134472371	18.70296446
1_R	Male	Satellite	0.063030303	0.368384695	0.6500954	0.509966003	18.70296446
2_S	Male	Satellite	0.063030303	0.223208256	0.605754033	0.400767063	18.70296446
3_C	Male	Satellite	0.063030303	0.044095806	0.491528551	0.174180071	18.70296446
1_R	Female	Faeder	0.063030303	0.277959344	0.591511499	0.426600893	18.70296446
2_S	Female	Faeder	0.063030303	0.140504137	0.58513297	0.323469561	18.70296446
3_C	Female	Faeder	0.063030303	0.034026778	0.38403789	0.131029182	18.70296446
1_R	Male	Faeder	0.063030303	0.344719549	0.657990786	0.502490068	18.70296446
2_S	Male	Faeder	0.063030303	0.183865578	0.653415505	0.393606134	18.70296446
3_C	Male	Faeder	0.063030303	0.04643589	0.452642974	0.169919762	18.70296446
1_R	Female	Independent	0.127676768	0.280458051	0.492461287	0.38141268	18.79395365
2_S	Female	Independent	0.127676768	0.139446592	0.489763659	0.283798769	18.79395365
3_C	Female	Independent	0.127676768	0.027502716	0.357564895	0.111084322	18.79395365
1_R	Male	Independent	0.127676768	0.352867588	0.564236792	0.455651111	18.79395365
2_S	Male	Independent	0.127676768	0.182943798	0.564008062	0.349780929	18.79395365
3_C	Male	Independent	0.127676768	0.038045409	0.427259683	0.145043195	18.79395365
1_R	Female	Satellite	0.127676768	0.304161461	0.57426179	0.434582789	18.79395365
2_S	Female	Satellite	0.127676768	0.177994477	0.530606532	0.330634493	18.79395365
3_C	Female	Satellite	0.127676768	0.03316374	0.421161049	0.134780721	18.79395365
1_R	Male	Satellite	0.127676768	0.369445385	0.650703779	0.510627407	18.79395365
2_S	Male	Satellite	0.127676768	0.223857692	0.606700291	0.401402851	18.79395365
3_C	Male	Satellite	0.127676768	0.04398913	0.4929155	0.17456111	18.79395365
1_R	Female	Faeder	0.127676768	0.279075135	0.591611315	0.427248444	18.79395365
2_S	Female	Faeder	0.127676768	0.14130994	0.586568127	0.324049036	18.79395365
3_C	Female	Faeder	0.127676768	0.034040232	0.384973198	0.131330836	18.79395365
1_R	Male	Faeder	0.127676768	0.345439911	0.658603706	0.503151732	18.79395365
2_S	Male	Faeder	0.127676768	0.183848749	0.65326494	0.394238036	18.79395365
3_C	Male	Faeder	0.127676768	0.046482223	0.453816022	0.170293403	18.79395365
1_R	Female	Independent	0.192323232	0.280553394	0.493416473	0.382037339	18.88494283
2_S	Female	Independent	0.192323232	0.139476093	0.490287975	0.284337045	18.88494283
3_C	Female	Independent	0.192323232	0.027558243	0.357757524	0.111345943	18.88494283
1_R	Male	Independent	0.192323232	0.3533649	0.564461398	0.456307667	18.88494283
2_S	Male	Independent	0.192323232	0.183109748	0.564701897	0.350383127	18.88494283
3_C	Male	Independent	0.192323232	0.038002131	0.426048746	0.145371714	18.88494283
1_R	Female	Satellite	0.192323232	0.304745393	0.574934639	0.435233259	18.88494283
2_S	Female	Satellite	0.192323232	0.177649812	0.531004266	0.331220519	18.88494283
3_C	Female	Satellite	0.192323232	0.033013346	0.421832724	0.135089669	18.88494283
1_R	Male	Satellite	0.192323232	0.369850758	0.651332421	0.511288774	18.88494283
2_S	Male	Satellite	0.192323232	0.22417258	0.607005224	0.402038971	18.88494283
3_C	Male	Satellite	0.192323232	0.044086069	0.493101986	0.174942806	18.88494283
1_R	Female	Faeder	0.192323232	0.279350672	0.592218717	0.427896244	18.88494283
2_S	Female	Faeder	0.192323232	0.141756138	0.587099044	0.324629051	18.88494283
3_C	Female	Faeder	0.192323232	0.03410358	0.385844593	0.131633078	18.88494283
1_R	Male	Faeder	0.192323232	0.346542046	0.658828345	0.503813384	18.88494283
2_S	Male	Faeder	0.192323232	0.184564177	0.653560529	0.394870292	18.88494283
3_C	Male	Faeder	0.192323232	0.046380066	0.456083046	0.170667697	18.88494283
1_R	Female	Independent	0.256969697	0.281245523	0.495127134	0.382662389	18.97593202
2_S	Female	Independent	0.256969697	0.139677022	0.490924606	0.284875936	18.97593202
3_C	Female	Independent	0.256969697	0.027526991	0.359715979	0.111608102	18.97593202
1_R	Male	Independent	0.256969697	0.354506744	0.565307677	0.456964374	18.97593202
2_S	Male	Independent	0.256969697	0.183319516	0.565424437	0.350985802	18.97593202
3_C	Male	Independent	0.256969697	0.037918882	0.428693012	0.14570085	18.97593202
1_R	Female	Satellite	0.256969697	0.30505931	0.575895217	0.435883953	18.97593202
2_S	Female	Satellite	0.256969697	0.17764779	0.531503885	0.331807069	18.97593202
3_C	Female	Satellite	0.256969697	0.033035876	0.423692552	0.135399214	18.97593202
1_R	Male	Satellite	0.256969697	0.370985159	0.651870411	0.511950101	18.97593202
2_S	Male	Satellite	0.256969697	0.224755386	0.607586915	0.402675422	18.97593202
3_C	Male	Satellite	0.256969697	0.044046298	0.494372319	0.175325159	18.97593202
1_R	Female	Faeder	0.256969697	0.280212102	0.592384122	0.428544292	18.97593202
2_S	Female	Faeder	0.256969697	0.141625954	0.587850427	0.325209604	18.97593202
3_C	Female	Faeder	0.256969697	0.034077262	0.387886696	0.131935911	18.97593202
1_R	Male	Faeder	0.256969697	0.347396129	0.658744564	0.504475023	18.97593202
2_S	Male	Faeder	0.256969697	0.184234102	0.654021152	0.3955029	18.97593202
3_C	Male	Faeder	0.256969697	0.046309923	0.456429069	0.171042643	18.97593202
1_R	Female	Independent	0.321616162	0.281442273	0.496610105	0.383287827	19.06692121
2_S	Female	Independent	0.321616162	0.139509896	0.492433774	0.28541544	19.06692121
3_C	Female	Independent	0.321616162	0.027462237	0.360224774	0.1118708	19.06692121
1_R	Male	Independent	0.321616162	0.354614075	0.565706537	0.457621232	19.06692121
2_S	Male	Independent	0.321616162	0.183581351	0.565836487	0.351588953	19.06692121
3_C	Male	Independent	0.321616162	0.038066658	0.431026998	0.146030604	19.06692121
1_R	Female	Satellite	0.321616162	0.304892285	0.577458936	0.436534867	19.06692121
2_S	Female	Satellite	0.321616162	0.177732181	0.532142426	0.332394141	19.06692121
3_C	Female	Satellite	0.321616162	0.032870949	0.425721245	0.135709357	19.06692121
1_R	Male	Satellite	0.321616162	0.37073934	0.652565148	0.512611387	19.06692121
2_S	Male	Satellite	0.321616162	0.225122457	0.60811877	0.4033122	19.06692121
3_C	Male	Satellite	0.321616162	0.044178276	0.495160361	0.17570817	19.06692121
1_R	Female	Faeder	0.321616162	0.280576887	0.592791407	0.429192585	19.06692121
2_S	Female	Faeder	0.321616162	0.141785655	0.588102613	0.325790695	19.06692121
3_C	Female	Faeder	0.321616162	0.034183019	0.388012201	0.132239334	19.06692121
1_R	Male	Faeder	0.321616162	0.348982071	0.65920337	0.505136647	19.06692121
2_S	Male	Faeder	0.321616162	0.184819561	0.653497242	0.396135858	19.06692121
3_C	Male	Faeder	0.321616162	0.046136216	0.457467562	0.171418244	19.06692121
1_R	Female	Independent	0.386262626	0.281164317	0.497615843	0.383913651	19.1579104
2_S	Female	Independent	0.386262626	0.139419372	0.492268651	0.285955558	19.1579104
3_C	Female	Independent	0.386262626	0.027461619	0.363292667	0.112134039	19.1579104
1_R	Male	Independent	0.386262626	0.354319558	0.566821793	0.458278236	19.1579104
2_S	Male	Independent	0.386262626	0.184129089	0.567095458	0.352192578	19.1579104
3_C	Male	Independent	0.386262626	0.038027547	0.431923224	0.146360977	19.1579104
1_R	Female	Satellite	0.386262626	0.305460875	0.578431613	0.437186	19.1579104
2_S	Female	Satellite	0.386262626	0.177940711	0.533071775	0.332981735	19.1579104
3_C	Female	Satellite	0.386262626	0.03260481	0.427481402	0.136020099	19.1579104
1_R	Male	Satellite	0.386262626	0.370962072	0.653774338	0.513272628	19.1579104
2_S	Male	Satellite	0.386262626	0.225412805	0.609228144	0.403949304	19.1579104
3_C	Male	Satellite	0.386262626	0.044011289	0.499242515	0.176091839	19.1579104
1_R	Female	Faeder	0.386262626	0.281377925	0.593846413	0.429841121	19.1579104
2_S	Female	Faeder	0.386262626	0.142162904	0.588903889	0.326372322	19.1579104
3_C	Female	Faeder	0.386262626	0.034229352	0.38980995	0.132543349	19.1579104
1_R	Male	Faeder	0.386262626	0.349578881	0.659315077	0.505798252	19.1579104
2_S	Male	Faeder	0.386262626	0.185163748	0.653961304	0.396769164	19.1579104
3_C	Male	Faeder	0.386262626	0.046104814	0.458981357	0.171794498	19.1579104
1_R	Female	Independent	0.450909091	0.281020299	0.499213723	0.38453986	19.24889959
2_S	Female	Independent	0.450909091	0.138942192	0.49357271	0.286496289	19.24889959
3_C	Female	Independent	0.450909091	0.027453428	0.364742235	0.112397819	19.24889959
1_R	Male	Independent	0.450909091	0.353952768	0.567943264	0.458935386	19.24889959
2_S	Male	Independent	0.450909091	0.184752168	0.567787247	0.352796675	19.24889959
3_C	Male	Independent	0.450909091	0.038106415	0.434280659	0.146691969	19.24889959
1_R	Female	Satellite	0.450909091	0.305460327	0.579766246	0.43783735	19.24889959
2_S	Female	Satellite	0.450909091	0.17780278	0.534652755	0.333569848	19.24889959
3_C	Female	Satellite	0.450909091	0.032513495	0.42842347	0.136331439	19.24889959
1_R	Male	Satellite	0.450909091	0.371720397	0.655310497	0.513933823	19.24889959
2_S	Male	Satellite	0.450909091	0.225708505	0.610538907	0.404586732	19.24889959
3_C	Male	Satellite	0.450909091	0.043959251	0.501063349	0.176476167	19.24889959
1_R	Female	Faeder	0.450909091	0.28189018	0.594712024	0.430489897	19.24889959
2_S	Female	Faeder	0.450909091	0.142171737	0.589947667	0.326954484	19.24889959
3_C	Female	Faeder	0.450909091	0.034395841	0.39315987	0.132847955	19.24889959
1_R	Male	Faeder	0.450909091	0.350655267	0.660036763	0.506459837	19.24889959
2_S	Male	Faeder	0.450909091	0.185578474	0.65412856	0.397402816	19.24889959
3_C	Male	Faeder	0.450909091	0.046125874	0.462352197	0.172171406	19.24889959
1_R	Female	Independent	0.515555556	0.280922992	0.501065292	0.385166452	19.33988877
2_S	Female	Independent	0.515555556	0.138755961	0.4938181	0.28703763	19.33988877
3_C	Female	Independent	0.515555556	0.027365457	0.366809832	0.112662141	19.33988877
1_R	Male	Independent	0.515555556	0.35330653	0.569864903	0.459592678	19.33988877
2_S	Male	Independent	0.515555556	0.185000365	0.568603928	0.353401243	19.33988877
3_C	Male	Independent	0.515555556	0.037989797	0.43618104	0.14702358	19.33988877
1_R	Female	Satellite	0.515555556	0.305621449	0.581584035	0.438488914	19.33988877
2_S	Female	Satellite	0.515555556	0.177814869	0.536644295	0.33415848	19.33988877
3_C	Female	Satellite	0.515555556	0.032437742	0.430725346	0.13664338	19.33988877
1_R	Male	Satellite	0.515555556	0.371077805	0.656803547	0.514594969	19.33988877
2_S	Male	Satellite	0.515555556	0.226018254	0.611587716	0.405224483	19.33988877
3_C	Male	Satellite	0.515555556	0.043815661	0.503370892	0.176861153	19.33988877
1_R	Female	Faeder	0.515555556	0.281685589	0.595962777	0.431138913	19.33988877
2_S	Female	Faeder	0.515555556	0.142523096	0.590235667	0.327537179	19.33988877
3_C	Female	Faeder	0.515555556	0.034404618	0.395597079	0.133153154	19.33988877
1_R	Male	Faeder	0.515555556	0.351055138	0.661460345	0.5071214	19.33988877
2_S	Male	Faeder	0.515555556	0.185590025	0.655251341	0.398036812	19.33988877
3_C	Male	Faeder	0.515555556	0.045970179	0.463982195	0.172548969	19.33988877
1_R	Female	Independent	0.58020202	0.280289808	0.503015547	0.385793425	19.43087796
2_S	Female	Independent	0.58020202	0.13874225	0.49417165	0.287579583	19.43087796
3_C	Female	Independent	0.58020202	0.027271136	0.36781817	0.112927005	19.43087796
1_R	Male	Independent	0.58020202	0.353234595	0.572049811	0.460250112	19.43087796
2_S	Male	Independent	0.58020202	0.184580575	0.570088173	0.354006281	19.43087796
3_C	Male	Independent	0.58020202	0.037828347	0.43750382	0.147355811	19.43087796
1_R	Female	Satellite	0.58020202	0.305351675	0.583240623	0.43914069	19.43087796
2_S	Female	Satellite	0.58020202	0.177587443	0.53884994	0.334747628	19.43087796
3_C	Female	Satellite	0.58020202	0.032315064	0.431559019	0.136955922	19.43087796
1_R	Male	Satellite	0.58020202	0.371371194	0.658407257	0.515256064	19.43087796
2_S	Male	Satellite	0.58020202	0.226651419	0.613188636	0.405862553	19.43087796
3_C	Male	Satellite	0.58020202	0.043583167	0.504261642	0.177246798	19.43087796
1_R	Female	Faeder	0.58020202	0.281616416	0.598089118	0.431788165	19.43087796
2_S	Female	Faeder	0.58020202	0.142734436	0.591452927	0.328120407	19.43087796
3_C	Female	Faeder	0.58020202	0.034361939	0.39832278	0.133458947	19.43087796
1_R	Male	Faeder	0.58020202	0.35165788	0.663107181	0.507782938	19.43087796
2_S	Male	Faeder	0.58020202	0.185898204	0.655715266	0.398671151	19.43087796
3_C	Male	Faeder	0.58020202	0.045818619	0.466914021	0.172927187	19.43087796
1_R	Female	Independent	0.644848485	0.27964309	0.504951386	0.386420778	19.52186715
2_S	Female	Independent	0.644848485	0.139031164	0.495371606	0.288122145	19.52186715
3_C	Female	Independent	0.644848485	0.027142775	0.368180096	0.113192413	19.52186715
1_R	Male	Independent	0.644848485	0.352499336	0.573662023	0.460907683	19.52186715
2_S	Male	Independent	0.644848485	0.184607189	0.570427223	0.354611786	19.52186715
3_C	Male	Independent	0.644848485	0.037642261	0.439537899	0.147688664	19.52186715
1_R	Female	Satellite	0.644848485	0.304602147	0.585661769	0.439792676	19.52186715
2_S	Female	Satellite	0.644848485	0.177689338	0.540282375	0.335337293	19.52186715
3_C	Female	Satellite	0.644848485	0.032217177	0.43349567	0.137269064	19.52186715
1_R	Male	Satellite	0.644848485	0.371041972	0.659024853	0.515917105	19.52186715
2_S	Male	Satellite	0.644848485	0.226674061	0.615135312	0.406500941	19.52186715
3_C	Male	Satellite	0.644848485	0.043469389	0.506773332	0.177633103	19.52186715
1_R	Female	Faeder	0.644848485	0.281798819	0.599600487	0.432437652	19.52186715
2_S	Female	Faeder	0.644848485	0.142457728	0.592341009	0.328704165	19.52186715
3_C	Female	Faeder	0.644848485	0.034115488	0.400677815	0.133765333	19.52186715
1_R	Male	Faeder	0.644848485	0.351602392	0.664477011	0.508444448	19.52186715
2_S	Male	Faeder	0.644848485	0.186265414	0.656493165	0.39930583	19.52186715
3_C	Male	Faeder	0.644848485	0.045780783	0.469191656	0.17330606	19.52186715
1_R	Female	Independent	0.709494949	0.278811163	0.507050368	0.387048507	19.61285634
2_S	Female	Independent	0.709494949	0.139255167	0.497149757	0.288665316	19.61285634
3_C	Female	Independent	0.709494949	0.027033	0.370572001	0.113458364	19.61285634
1_R	Male	Independent	0.709494949	0.352298654	0.575947782	0.461565391	19.61285634
2_S	Male	Independent	0.709494949	0.184537622	0.571275977	0.355217758	19.61285634
3_C	Male	Independent	0.709494949	0.037665685	0.441783497	0.148022137	19.61285634
1_R	Female	Satellite	0.709494949	0.304161809	0.586841132	0.44044487	19.61285634
2_S	Female	Satellite	0.709494949	0.177276477	0.541974339	0.335927471	19.61285634
3_C	Female	Satellite	0.709494949	0.032147823	0.43506698	0.137582809	19.61285634
1_R	Male	Satellite	0.709494949	0.370918688	0.660811656	0.516578091	19.61285634
2_S	Male	Satellite	0.709494949	0.226635311	0.617110978	0.407139646	19.61285634
3_C	Male	Satellite	0.709494949	0.043335554	0.506655726	0.178020067	19.61285634
1_R	Female	Faeder	0.709494949	0.281744811	0.600255344	0.433087371	19.61285634
2_S	Female	Faeder	0.709494949	0.142297437	0.593860783	0.329288453	19.61285634
3_C	Female	Faeder	0.709494949	0.034036346	0.40185135	0.134072314	19.61285634
1_R	Male	Faeder	0.709494949	0.351676005	0.664789363	0.509105929	19.61285634
2_S	Male	Faeder	0.709494949	0.18657455	0.657404637	0.399940848	19.61285634
3_C	Male	Faeder	0.709494949	0.045789915	0.47158666	0.173685589	19.61285634
1_R	Female	Independent	0.774141414	0.278046872	0.508792951	0.387676612	19.70384552
2_S	Female	Independent	0.774141414	0.139031761	0.498616188	0.289209095	19.70384552
3_C	Female	Independent	0.774141414	0.027053005	0.373499861	0.11372486	19.70384552
1_R	Male	Independent	0.774141414	0.351917399	0.578436304	0.462223232	19.70384552
2_S	Male	Independent	0.774141414	0.183906227	0.57238262	0.355824194	19.70384552
3_C	Male	Independent	0.774141414	0.037541045	0.44424183	0.148356233	19.70384552
1_R	Female	Satellite	0.774141414	0.303155027	0.589292591	0.44109727	19.70384552
2_S	Female	Satellite	0.774141414	0.175992414	0.543631921	0.336518162	19.70384552
3_C	Female	Satellite	0.774141414	0.032054305	0.436437577	0.137897156	19.70384552
1_R	Male	Satellite	0.774141414	0.370289302	0.662653084	0.517239019	19.70384552
2_S	Male	Satellite	0.774141414	0.226070366	0.619176693	0.407778664	19.70384552
3_C	Male	Satellite	0.774141414	0.043377816	0.508768293	0.178407692	19.70384552
1_R	Female	Faeder	0.774141414	0.281485663	0.601383666	0.43373732	19.70384552
2_S	Female	Faeder	0.774141414	0.14252862	0.59401844	0.329873269	19.70384552
3_C	Female	Faeder	0.774141414	0.033975382	0.403695084	0.13437989	19.70384552
1_R	Male	Faeder	0.774141414	0.351692664	0.666355914	0.509767378	19.70384552
2_S	Male	Faeder	0.774141414	0.186944294	0.657592285	0.400576201	19.70384552
3_C	Male	Faeder	0.774141414	0.045716309	0.473852731	0.174065774	19.70384552
1_R	Female	Independent	0.838787879	0.277566329	0.510622131	0.388305091	19.79483471
2_S	Female	Independent	0.838787879	0.139380383	0.500703604	0.289753481	19.79483471
3_C	Female	Independent	0.838787879	0.026952833	0.375338074	0.113991902	19.79483471
1_R	Male	Independent	0.838787879	0.351109843	0.580864629	0.462881205	19.79483471
2_S	Male	Independent	0.838787879	0.183510236	0.574155	0.356431093	19.79483471
3_C	Male	Independent	0.838787879	0.0375142	0.446330226	0.148690951	19.79483471
1_R	Female	Satellite	0.838787879	0.302256945	0.59095157	0.441749873	19.79483471
2_S	Female	Satellite	0.838787879	0.175861185	0.546440778	0.337109365	19.79483471
3_C	Female	Satellite	0.838787879	0.03189157	0.438431475	0.138212106	19.79483471
1_R	Male	Satellite	0.838787879	0.369821211	0.664104942	0.517899887	19.79483471
2_S	Male	Satellite	0.838787879	0.225730245	0.620673692	0.408417995	19.79483471
3_C	Male	Satellite	0.838787879	0.043187932	0.511639364	0.178795977	19.79483471
1_R	Female	Faeder	0.838787879	0.28077482	0.602904876	0.434387497	19.79483471
2_S	Female	Faeder	0.838787879	0.142450795	0.595264905	0.330458612	19.79483471
3_C	Female	Faeder	0.838787879	0.033939425	0.404415166	0.134688062	19.79483471
1_R	Male	Faeder	0.838787879	0.351184371	0.667679073	0.510428792	19.79483471
2_S	Male	Faeder	0.838787879	0.186625719	0.65879728	0.40121189	19.79483471
3_C	Male	Faeder	0.838787879	0.045636731	0.475586123	0.174446616	19.79483471
1_R	Female	Independent	0.903434343	0.276579413	0.512297403	0.388933941	19.8858239
2_S	Female	Independent	0.903434343	0.139366868	0.502986634	0.290298473	19.8858239
3_C	Female	Independent	0.903434343	0.026837954	0.376520223	0.11425949	19.8858239
1_R	Male	Independent	0.903434343	0.350596268	0.582982066	0.463539307	19.8858239
2_S	Male	Independent	0.903434343	0.183229318	0.576112259	0.357038453	19.8858239
3_C	Male	Independent	0.903434343	0.037424762	0.446913703	0.149026292	19.8858239
1_R	Female	Satellite	0.903434343	0.301078061	0.592469278	0.442402678	19.8858239
2_S	Female	Satellite	0.903434343	0.17550859	0.548119976	0.337701077	19.8858239
3_C	Female	Satellite	0.903434343	0.03175341	0.442011149	0.138527659	19.8858239
1_R	Male	Satellite	0.903434343	0.369009373	0.666073352	0.518560692	19.8858239
2_S	Male	Satellite	0.903434343	0.225625091	0.622804053	0.409057635	19.8858239
3_C	Male	Satellite	0.903434343	0.042961722	0.512490485	0.179184922	19.8858239
1_R	Female	Faeder	0.903434343	0.280381647	0.603870923	0.4350379	19.8858239
2_S	Female	Faeder	0.903434343	0.141968506	0.596227807	0.331044481	19.8858239
3_C	Female	Faeder	0.903434343	0.033816761	0.40680304	0.13499683	19.8858239
1_R	Male	Faeder	0.903434343	0.351765866	0.669391727	0.511090171	19.8858239
2_S	Male	Faeder	0.903434343	0.186459498	0.659841988	0.401847911	19.8858239
3_C	Male	Faeder	0.903434343	0.045379845	0.477722037	0.174828114	19.8858239
1_R	Female	Independent	0.968080808	0.275238124	0.514455204	0.389563161	19.97681309
2_S	Female	Independent	0.968080808	0.139048849	0.504768358	0.290844071	19.97681309
3_C	Female	Independent	0.968080808	0.02668814	0.378998125	0.114527625	19.97681309
1_R	Male	Independent	0.968080808	0.349789394	0.585567519	0.464197537	19.97681309
2_S	Male	Independent	0.968080808	0.183562401	0.577778823	0.357646273	19.97681309
3_C	Male	Independent	0.968080808	0.037376995	0.448304653	0.149362256	19.97681309
1_R	Female	Satellite	0.968080808	0.300012311	0.594444979	0.443055681	19.97681309
2_S	Female	Satellite	0.968080808	0.175101638	0.550212176	0.338293299	19.97681309
3_C	Female	Satellite	0.968080808	0.031649325	0.44351999	0.138843817	19.97681309
1_R	Male	Satellite	0.968080808	0.368115391	0.66747251	0.519221432	19.97681309
2_S	Male	Satellite	0.968080808	0.225783055	0.624958819	0.409697584	19.97681309
3_C	Male	Satellite	0.968080808	0.042820631	0.514183689	0.179574529	19.97681309
1_R	Female	Faeder	0.968080808	0.280319054	0.605154209	0.435688527	19.97681309
2_S	Female	Faeder	0.968080808	0.141989489	0.597727709	0.331630874	19.97681309
3_C	Female	Faeder	0.968080808	0.033740513	0.409008769	0.135306195	19.97681309
1_R	Male	Faeder	0.968080808	0.352210613	0.670912361	0.51175151	19.97681309
2_S	Male	Faeder	0.968080808	0.186154976	0.660995378	0.402484262	19.97681309
3_C	Male	Faeder	0.968080808	0.045220507	0.479254276	0.17521027	19.97681309
1_R	Female	Independent	1.032727273	0.273908414	0.517028899	0.390192749	20.06780228
2_S	Female	Independent	1.032727273	0.138058413	0.507306272	0.291390273	20.06780228
3_C	Female	Independent	1.032727273	0.026687869	0.381348177	0.114796307	20.06780228
1_R	Male	Independent	1.032727273	0.348804811	0.587697973	0.464855891	20.06780228
2_S	Male	Independent	1.032727273	0.182720564	0.578114573	0.358254552	20.06780228
3_C	Male	Independent	1.032727273	0.03726624	0.449781438	0.149698845	20.06780228
1_R	Female	Satellite	1.032727273	0.298886121	0.596418671	0.443708881	20.06780228
2_S	Female	Satellite	1.032727273	0.174634023	0.55241396	0.338886027	20.06780228
3_C	Female	Satellite	1.032727273	0.031585636	0.445920875	0.139160581	20.06780228
1_R	Male	Satellite	1.032727273	0.367405474	0.66913489	0.519882105	20.06780228
2_S	Male	Satellite	1.032727273	0.225342323	0.626862027	0.410337838	20.06780228
3_C	Male	Satellite	1.032727273	0.042557389	0.515501481	0.179964797	20.06780228
1_R	Female	Faeder	1.032727273	0.280258827	0.606842862	0.436339375	20.06780228
2_S	Female	Faeder	1.032727273	0.141615558	0.599546053	0.33221779	20.06780228
3_C	Female	Faeder	1.032727273	0.033695215	0.410094685	0.135616159	20.06780228
1_R	Male	Faeder	1.032727273	0.351226986	0.672020343	0.512412808	20.06780228
2_S	Male	Faeder	1.032727273	0.185659391	0.662719474	0.403120942	20.06780228
3_C	Male	Faeder	1.032727273	0.045157395	0.480876726	0.175593084	20.06780228
1_R	Female	Independent	1.097373737	0.272838721	0.520514806	0.390822703	20.15879146
2_S	Female	Independent	1.097373737	0.13752582	0.509588427	0.291937078	20.15879146
3_C	Female	Independent	1.097373737	0.026614943	0.381991503	0.115065538	20.15879146
1_R	Male	Independent	1.097373737	0.347316418	0.58949685	0.465514367	20.15879146
2_S	Male	Independent	1.097373737	0.182229148	0.579675044	0.358863287	20.15879146
3_C	Male	Independent	1.097373737	0.037068451	0.45156427	0.150036058	20.15879146
1_R	Female	Satellite	1.097373737	0.297960285	0.598595297	0.444362276	20.15879146
2_S	Female	Satellite	1.097373737	0.174477388	0.554205229	0.339479261	20.15879146
3_C	Female	Satellite	1.097373737	0.031333435	0.447905652	0.139477949	20.15879146
1_R	Male	Satellite	1.097373737	0.366570736	0.671296876	0.520542708	20.15879146
2_S	Male	Satellite	1.097373737	0.224623916	0.628957209	0.410978397	20.15879146
3_C	Male	Satellite	1.097373737	0.042534293	0.518040763	0.180355727	20.15879146
1_R	Female	Faeder	1.097373737	0.280125888	0.60820289	0.436990443	20.15879146
2_S	Female	Faeder	1.097373737	0.141613252	0.601199639	0.332805227	20.15879146
3_C	Female	Faeder	1.097373737	0.033633045	0.411584043	0.13592672	20.15879146
1_R	Male	Faeder	1.097373737	0.350285503	0.673140151	0.513074063	20.15879146
2_S	Male	Faeder	1.097373737	0.185683237	0.664023866	0.403757949	20.15879146
3_C	Male	Faeder	1.097373737	0.045003907	0.482196108	0.175976555	20.15879146
1_R	Female	Independent	1.162020202	0.271243546	0.523602969	0.391453021	20.24978065
2_S	Female	Independent	1.162020202	0.137263721	0.51198269	0.292484486	20.24978065
3_C	Female	Independent	1.162020202	0.026639588	0.383186821	0.115335318	20.24978065
1_R	Male	Independent	1.162020202	0.345879786	0.592117275	0.466172964	20.24978065
2_S	Male	Independent	1.162020202	0.1819017	0.582158037	0.359472477	20.24978065
3_C	Male	Independent	1.162020202	0.036762253	0.452650669	0.150373897	20.24978065
1_R	Female	Satellite	1.162020202	0.296689592	0.601142719	0.445015864	20.24978065
2_S	Female	Satellite	1.162020202	0.173758861	0.557396166	0.340072999	20.24978065
3_C	Female	Satellite	1.162020202	0.03140748	0.450041853	0.139795924	20.24978065
1_R	Male	Satellite	1.162020202	0.365803605	0.673994372	0.52120324	20.24978065
2_S	Male	Satellite	1.162020202	0.224206826	0.631285899	0.411619257	20.24978065
3_C	Male	Satellite	1.162020202	0.042399492	0.520406362	0.180747319	20.24978065
1_R	Female	Faeder	1.162020202	0.279888417	0.610814851	0.437641728	20.24978065
2_S	Female	Faeder	1.162020202	0.141069469	0.603270601	0.333393184	20.24978065
3_C	Female	Faeder	1.162020202	0.033763985	0.414175871	0.136237881	20.24978065
1_R	Male	Faeder	1.162020202	0.349674228	0.674336024	0.513735272	20.24978065
2_S	Male	Faeder	1.162020202	0.185817775	0.665295676	0.40439528	20.24978065
3_C	Male	Faeder	1.162020202	0.044931248	0.485163301	0.176360685	20.24978065
1_R	Female	Independent	1.226666667	0.270004516	0.525928305	0.392083701	20.34076984
2_S	Female	Independent	1.226666667	0.137359942	0.514353682	0.293032496	20.34076984
3_C	Female	Independent	1.226666667	0.026548239	0.385185192	0.115605648	20.34076984
1_R	Male	Independent	1.226666667	0.344229995	0.594297468	0.466831679	20.34076984
2_S	Male	Independent	1.226666667	0.181661716	0.5845089	0.36008212	20.34076984
3_C	Male	Independent	1.226666667	0.036535244	0.455783949	0.150712362	20.34076984
1_R	Female	Satellite	1.226666667	0.295627367	0.603243419	0.445669641	20.34076984
2_S	Female	Satellite	1.226666667	0.173287416	0.559998043	0.340667241	20.34076984
3_C	Female	Satellite	1.226666667	0.031160358	0.452007057	0.140114506	20.34076984
1_R	Male	Satellite	1.226666667	0.364717435	0.677046084	0.521863697	20.34076984
2_S	Male	Satellite	1.226666667	0.224022674	0.634333071	0.412260417	20.34076984
3_C	Male	Satellite	1.226666667	0.042252727	0.522954301	0.181139574	20.34076984
1_R	Female	Faeder	1.226666667	0.279644217	0.61162508	0.438293228	20.34076984
2_S	Female	Faeder	1.226666667	0.141181804	0.604752659	0.33398166	20.34076984
3_C	Female	Faeder	1.226666667	0.033684834	0.416839512	0.136549642	20.34076984
1_R	Male	Faeder	1.226666667	0.34916876	0.675643088	0.514396433	20.34076984
2_S	Male	Faeder	1.226666667	0.185896162	0.666496994	0.405032934	20.34076984
3_C	Male	Faeder	1.226666667	0.044942708	0.487840264	0.176745473	20.34076984
1_R	Female	Independent	1.291313131	0.26921	0.529456232	0.392714742	20.43175903
2_S	Female	Independent	1.291313131	0.136951348	0.516590401	0.293581106	20.43175903
3_C	Female	Independent	1.291313131	0.026360893	0.387096594	0.115876529	20.43175903
1_R	Male	Independent	1.291313131	0.342880061	0.597203368	0.467490509	20.43175903
2_S	Male	Independent	1.291313131	0.180921726	0.58632439	0.360692215	20.43175903
3_C	Male	Independent	1.291313131	0.036462646	0.458049083	0.151051453	20.43175903
1_R	Female	Satellite	1.291313131	0.294315539	0.606015669	0.446323607	20.43175903
2_S	Female	Satellite	1.291313131	0.173279364	0.56333747	0.341261983	20.43175903
3_C	Female	Satellite	1.291313131	0.030928836	0.45438532	0.140433696	20.43175903
1_R	Male	Satellite	1.291313131	0.363244181	0.67858423	0.522524078	20.43175903
2_S	Male	Satellite	1.291313131	0.223360431	0.636165116	0.412901875	20.43175903
3_C	Male	Satellite	1.291313131	0.041972304	0.525478406	0.181532491	20.43175903
1_R	Female	Faeder	1.291313131	0.279042813	0.614109819	0.438944941	20.43175903
2_S	Female	Faeder	1.291313131	0.141273969	0.606329563	0.334570654	20.43175903
3_C	Female	Faeder	1.291313131	0.033406218	0.419253503	0.136862003	20.43175903
1_R	Male	Faeder	1.291313131	0.347656421	0.677499923	0.515057544	20.43175903
2_S	Male	Faeder	1.291313131	0.185468043	0.668349748	0.405670908	20.43175903
3_C	Male	Faeder	1.291313131	0.044845797	0.490541787	0.17713092	20.43175903
1_R	Female	Independent	1.355959596	0.268320641	0.532261719	0.393346142	20.52274822
2_S	Female	Independent	1.355959596	0.136635888	0.518072714	0.294130317	20.52274822
3_C	Female	Independent	1.355959596	0.026219125	0.389256001	0.116147961	20.52274822
1_R	Male	Independent	1.355959596	0.341249023	0.600150705	0.468149453	20.52274822
2_S	Male	Independent	1.355959596	0.18026008	0.5887685	0.361302761	20.52274822
3_C	Male	Independent	1.355959596	0.036292287	0.460420351	0.151391171	20.52274822
1_R	Female	Satellite	1.355959596	0.292701046	0.608515708	0.446977759	20.52274822
2_S	Female	Satellite	1.355959596	0.173433634	0.565587415	0.341857226	20.52274822
3_C	Female	Satellite	1.355959596	0.030955361	0.456531822	0.140753493	20.52274822
1_R	Male	Satellite	1.355959596	0.361276895	0.680299042	0.52318438	20.52274822
2_S	Male	Satellite	1.355959596	0.22264752	0.637890018	0.413543629	20.52274822
3_C	Male	Satellite	1.355959596	0.041888667	0.52791257	0.18192607	20.52274822
1_R	Female	Faeder	1.355959596	0.277995756	0.614759712	0.439596864	20.52274822
2_S	Female	Faeder	1.355959596	0.141006665	0.607574349	0.335160163	20.52274822
3_C	Female	Faeder	1.355959596	0.033192694	0.42271133	0.137174965	20.52274822
1_R	Male	Faeder	1.355959596	0.34686427	0.67990053	0.515718601	20.52274822
2_S	Male	Faeder	1.355959596	0.185242385	0.669865835	0.406309201	20.52274822
3_C	Male	Faeder	1.355959596	0.044627394	0.494048711	0.177517027	20.52274822
1_R	Female	Independent	1.420606061	0.266832498	0.534984955	0.393977897	20.6137374
2_S	Female	Independent	1.420606061	0.136482346	0.521439749	0.294680126	20.6137374
3_C	Female	Independent	1.420606061	0.026050681	0.391058164	0.116419945	20.6137374
1_R	Male	Independent	1.420606061	0.340080719	0.603149406	0.468808508	20.6137374
2_S	Male	Independent	1.420606061	0.180317868	0.591412556	0.361913754	20.6137374
3_C	Male	Independent	1.420606061	0.036164964	0.464174138	0.151731516	20.6137374
1_R	Female	Satellite	1.420606061	0.29116982	0.612028506	0.447632094	20.6137374
2_S	Female	Satellite	1.420606061	0.172615763	0.567770798	0.342452967	20.6137374
3_C	Female	Satellite	1.420606061	0.030807154	0.458343214	0.141073899	20.6137374
1_R	Male	Satellite	1.420606061	0.35997136	0.682669499	0.523844601	20.6137374
2_S	Male	Satellite	1.420606061	0.222371072	0.639852017	0.414185677	20.6137374
3_C	Male	Satellite	1.420606061	0.041842163	0.530917102	0.182320314	20.6137374
1_R	Female	Faeder	1.420606061	0.277429576	0.617277347	0.440248996	20.6137374
2_S	Female	Faeder	1.420606061	0.140790675	0.60882512	0.335750187	20.6137374
3_C	Female	Faeder	1.420606061	0.033143875	0.424133166	0.137488528	20.6137374
1_R	Male	Faeder	1.420606061	0.345433619	0.681949528	0.516379604	20.6137374
2_S	Male	Faeder	1.420606061	0.185612854	0.672272153	0.406947811	20.6137374
3_C	Male	Faeder	1.420606061	0.044446779	0.496984865	0.177903793	20.6137374
1_R	Female	Independent	1.485252525	0.265606709	0.538851574	0.394610008	20.70472659
2_S	Female	Independent	1.485252525	0.135892741	0.523493698	0.295230533	20.70472659
3_C	Female	Independent	1.485252525	0.025972294	0.393658767	0.116692482	20.70472659
1_R	Male	Independent	1.485252525	0.338261628	0.606943168	0.469467672	20.70472659
2_S	Male	Independent	1.485252525	0.180001811	0.593730882	0.362525194	20.70472659
3_C	Male	Independent	1.485252525	0.036146655	0.466439726	0.152072489	20.70472659
1_R	Female	Satellite	1.485252525	0.289284516	0.616085506	0.448286611	20.70472659
2_S	Female	Satellite	1.485252525	0.171542356	0.570991003	0.343049205	20.70472659
3_C	Female	Satellite	1.485252525	0.030975919	0.461067622	0.141394915	20.70472659
1_R	Male	Satellite	1.485252525	0.358089706	0.685504444	0.524504739	20.70472659
2_S	Male	Satellite	1.485252525	0.221075702	0.642680708	0.414828016	20.70472659
3_C	Male	Satellite	1.485252525	0.041709088	0.534244668	0.18271522	20.70472659
1_R	Female	Faeder	1.485252525	0.27570335	0.619725431	0.440901334	20.70472659
2_S	Female	Faeder	1.485252525	0.140693383	0.611229347	0.336340725	20.70472659
3_C	Female	Faeder	1.485252525	0.032977769	0.426536527	0.137802694	20.70472659
1_R	Male	Faeder	1.485252525	0.344512418	0.683585642	0.51704055	20.70472659
2_S	Male	Faeder	1.485252525	0.185345633	0.674307855	0.407586735	20.70472659
3_C	Male	Faeder	1.485252525	0.044406641	0.498531353	0.178291219	20.70472659
1_R	Female	Independent	1.54989899	0.263646546	0.542446144	0.395242471	20.79571578
2_S	Female	Independent	1.54989899	0.135476055	0.525247087	0.295781536	20.79571578
3_C	Female	Independent	1.54989899	0.025957304	0.395887754	0.116965572	20.79571578
1_R	Male	Independent	1.54989899	0.336270151	0.609650033	0.470126942	20.79571578
2_S	Male	Independent	1.54989899	0.180017534	0.596322344	0.36313708	20.79571578
3_C	Male	Independent	1.54989899	0.035949471	0.46918217	0.152414091	20.79571578
1_R	Female	Satellite	1.54989899	0.287704615	0.618487288	0.448941306	20.79571578
2_S	Female	Satellite	1.54989899	0.171619112	0.573505972	0.343645939	20.79571578
3_C	Female	Satellite	1.54989899	0.031007041	0.462797186	0.14171654	20.79571578
1_R	Male	Satellite	1.54989899	0.356520826	0.687595074	0.525164791	20.79571578
2_S	Male	Satellite	1.54989899	0.220078831	0.645168111	0.415470645	20.79571578
3_C	Male	Satellite	1.54989899	0.04155424	0.536714098	0.183110791	20.79571578
1_R	Female	Faeder	1.54989899	0.274653476	0.622342741	0.441553876	20.79571578
2_S	Female	Faeder	1.54989899	0.140436997	0.61303868	0.336931774	20.79571578
3_C	Female	Faeder	1.54989899	0.032899902	0.429404914	0.138117463	20.79571578
1_R	Male	Faeder	1.54989899	0.343408797	0.685667437	0.517701436	20.79571578
2_S	Male	Faeder	1.54989899	0.184812631	0.676567743	0.408225972	20.79571578
3_C	Male	Faeder	1.54989899	0.044383647	0.501116418	0.178679306	20.79571578
1_R	Female	Independent	1.614545455	0.262038518	0.545982596	0.395875285	20.88670497
2_S	Female	Independent	1.614545455	0.134656537	0.528104875	0.296333136	20.88670497
3_C	Female	Independent	1.614545455	0.025964872	0.398311851	0.117239217	20.88670497
1_R	Male	Independent	1.614545455	0.334259269	0.613451903	0.470786316	20.88670497
2_S	Male	Independent	1.614545455	0.179036578	0.599211889	0.363749409	20.88670497
3_C	Male	Independent	1.614545455	0.035819076	0.470229128	0.152756322	20.88670497
1_R	Female	Satellite	1.614545455	0.285713638	0.621085473	0.449596179	20.88670497
2_S	Female	Satellite	1.614545455	0.170517022	0.576060612	0.344243166	20.88670497
3_C	Female	Satellite	1.614545455	0.030886521	0.465494595	0.142038776	20.88670497
1_R	Male	Satellite	1.614545455	0.35469397	0.690593383	0.525824755	20.88670497
2_S	Male	Satellite	1.614545455	0.219316155	0.647011883	0.416113562	20.88670497
3_C	Male	Satellite	1.614545455	0.041480186	0.539352356	0.183507025	20.88670497
1_R	Female	Faeder	1.614545455	0.273396665	0.624868379	0.44220662	20.88670497
2_S	Female	Faeder	1.614545455	0.140119251	0.61436894	0.337523334	20.88670497
3_C	Female	Faeder	1.614545455	0.032734378	0.432529298	0.138432836	20.88670497
1_R	Male	Faeder	1.614545455	0.341858958	0.687423741	0.51836226	20.88670497
2_S	Male	Faeder	1.614545455	0.184226151	0.678068706	0.40886552	20.88670497
3_C	Male	Faeder	1.614545455	0.044099766	0.503440457	0.179068053	20.88670497
1_R	Female	Independent	1.679191919	0.260091778	0.549493311	0.396508448	20.97769416
2_S	Female	Independent	1.679191919	0.134131131	0.531236942	0.296885331	20.97769416
3_C	Female	Independent	1.679191919	0.025882375	0.400704346	0.117513417	20.97769416
1_R	Male	Independent	1.679191919	0.332560021	0.616131204	0.471445793	20.97769416
2_S	Male	Independent	1.679191919	0.178225406	0.602027228	0.364362179	20.97769416
3_C	Male	Independent	1.679191919	0.035617778	0.470179527	0.153099183	20.97769416
1_R	Female	Satellite	1.679191919	0.28420243	0.623654721	0.450251227	20.97769416
2_S	Female	Satellite	1.679191919	0.16987574	0.578635017	0.344840887	20.97769416
3_C	Female	Satellite	1.679191919	0.030645283	0.467473769	0.142361624	20.97769416
1_R	Male	Satellite	1.679191919	0.353284086	0.693171738	0.526484629	20.97769416
2_S	Male	Satellite	1.679191919	0.2185079	0.64973566	0.416756764	20.97769416
3_C	Male	Satellite	1.679191919	0.041351842	0.542688822	0.183903924	20.97769416
1_R	Female	Faeder	1.679191919	0.272476662	0.627554657	0.442859564	20.97769416
2_S	Female	Faeder	1.679191919	0.140559096	0.615678583	0.338115402	20.97769416
3_C	Female	Faeder	1.679191919	0.032474811	0.435221303	0.138748812	20.97769416
1_R	Male	Faeder	1.679191919	0.340648276	0.689905108	0.51902302	20.97769416
2_S	Male	Faeder	1.679191919	0.184338019	0.679130275	0.409505376	20.97769416
3_C	Male	Faeder	1.679191919	0.044054803	0.505673065	0.179457461	20.97769416
1_R	Female	Independent	1.743838384	0.258100877	0.552788982	0.397141958	21.06868334
2_S	Female	Independent	1.743838384	0.134049993	0.53350612	0.29743812	21.06868334
3_C	Female	Independent	1.743838384	0.025780713	0.402297228	0.117788172	21.06868334
1_R	Male	Independent	1.743838384	0.330654277	0.619251531	0.472105369	21.06868334
2_S	Male	Independent	1.743838384	0.177706828	0.603980361	0.36497539	21.06868334
3_C	Male	Independent	1.743838384	0.035340078	0.470923188	0.153442674	21.06868334
1_R	Female	Satellite	1.743838384	0.282406118	0.626747197	0.450906447	21.06868334
2_S	Female	Satellite	1.743838384	0.169121319	0.581398564	0.345439098	21.06868334
3_C	Female	Satellite	1.743838384	0.030377601	0.469967308	0.142685083	21.06868334
1_R	Male	Satellite	1.743838384	0.352180177	0.695712391	0.527144411	21.06868334
2_S	Male	Satellite	1.743838384	0.218544724	0.652846743	0.41740025	21.06868334
3_C	Male	Satellite	1.743838384	0.041237977	0.545784033	0.184301488	21.06868334
1_R	Female	Faeder	1.743838384	0.27162053	0.629827449	0.443512706	21.06868334
2_S	Female	Faeder	1.743838384	0.140030174	0.617312112	0.338707978	21.06868334
3_C	Female	Faeder	1.743838384	0.032264366	0.437663676	0.139065394	21.06868334
1_R	Male	Faeder	1.743838384	0.339640814	0.691889738	0.519683713	21.06868334
2_S	Male	Faeder	1.743838384	0.183803901	0.679577198	0.410145539	21.06868334
3_C	Male	Faeder	1.743838384	0.04386124	0.507224996	0.179847531	21.06868334
1_R	Female	Independent	1.808484848	0.256392596	0.555985289	0.397775813	21.15967253
2_S	Female	Independent	1.808484848	0.133072624	0.536300319	0.297991502	21.15967253
3_C	Female	Independent	1.808484848	0.025718099	0.405493888	0.118063484	21.15967253
1_R	Male	Independent	1.808484848	0.328786344	0.623376956	0.472765043	21.15967253
2_S	Male	Independent	1.808484848	0.176874279	0.605797566	0.365589039	21.15967253
3_C	Male	Independent	1.808484848	0.035248557	0.473157314	0.153786795	21.15967253
1_R	Female	Satellite	1.808484848	0.280709452	0.629932835	0.451561837	21.15967253
2_S	Female	Satellite	1.808484848	0.168251647	0.584288218	0.346037799	21.15967253
3_C	Female	Satellite	1.808484848	0.030225298	0.472477304	0.143009154	21.15967253
1_R	Male	Satellite	1.808484848	0.350540973	0.698654484	0.527804098	21.15967253
2_S	Male	Satellite	1.808484848	0.217131995	0.656290575	0.418044017	21.15967253
3_C	Male	Satellite	1.808484848	0.041026375	0.548086153	0.184699716	21.15967253
1_R	Female	Faeder	1.808484848	0.270650408	0.632183272	0.444166042	21.15967253
2_S	Female	Faeder	1.808484848	0.139755647	0.619553809	0.339301061	21.15967253
3_C	Female	Faeder	1.808484848	0.032088664	0.440790385	0.13938258	21.15967253
1_R	Male	Faeder	1.808484848	0.338048248	0.693919785	0.520344337	21.15967253
2_S	Male	Faeder	1.808484848	0.183668504	0.680374163	0.410786006	21.15967253
3_C	Male	Faeder	1.808484848	0.04398502	0.510736389	0.180238262	21.15967253
1_R	Female	Independent	1.873131313	0.254662636	0.559664106	0.398410011	21.25066172
2_S	Female	Independent	1.873131313	0.132254515	0.538409283	0.298545476	21.25066172
3_C	Female	Independent	1.873131313	0.025577856	0.407328619	0.118339353	21.25066172
1_R	Male	Independent	1.873131313	0.326196916	0.627148554	0.473424811	21.25066172
2_S	Male	Independent	1.873131313	0.176283029	0.609162228	0.366203125	21.25066172
3_C	Male	Independent	1.873131313	0.03515401	0.476324525	0.154131548	21.25066172
1_R	Female	Satellite	1.873131313	0.278629948	0.633139167	0.452217396	21.25066172
2_S	Female	Satellite	1.873131313	0.167890873	0.587468075	0.346636989	21.25066172
3_C	Female	Satellite	1.873131313	0.030213669	0.475096913	0.143333838	21.25066172
1_R	Male	Satellite	1.873131313	0.349048958	0.700905476	0.528463687	21.25066172
2_S	Male	Satellite	1.873131313	0.21707745	0.658825687	0.418688063	21.25066172
3_C	Male	Satellite	1.873131313	0.040794107	0.550160868	0.18509861	21.25066172
1_R	Female	Faeder	1.873131313	0.269827398	0.634359748	0.444819572	21.25066172
2_S	Female	Faeder	1.873131313	0.139023428	0.621691677	0.339894648	21.25066172
3_C	Female	Faeder	1.873131313	0.031964378	0.44356463	0.139700373	21.25066172
1_R	Male	Faeder	1.873131313	0.337263643	0.696631078	0.521004891	21.25066172
2_S	Male	Faeder	1.873131313	0.183381829	0.682441589	0.411426776	21.25066172
3_C	Male	Faeder	1.873131313	0.043769362	0.512297892	0.180629655	21.25066172
1_R	Female	Independent	1.937777778	0.253132947	0.562639474	0.399044551	21.34165091
2_S	Female	Independent	1.937777778	0.131744796	0.541061846	0.299100041	21.34165091
3_C	Female	Independent	1.937777778	0.025421252	0.410090476	0.11861578	21.34165091
1_R	Male	Independent	1.937777778	0.323392522	0.630671916	0.474084673	21.34165091
2_S	Male	Independent	1.937777778	0.175217614	0.611864345	0.366817646	21.34165091
3_C	Male	Independent	1.937777778	0.035062267	0.479375752	0.154476933	21.34165091
1_R	Female	Satellite	1.937777778	0.276878899	0.636482084	0.45287312	21.34165091
2_S	Female	Satellite	1.937777778	0.166704029	0.589029823	0.347236664	21.34165091
3_C	Female	Satellite	1.937777778	0.029908313	0.477757239	0.143659136	21.34165091
1_R	Male	Satellite	1.937777778	0.346730056	0.704255971	0.529123178	21.34165091
2_S	Male	Satellite	1.937777778	0.215332637	0.661509025	0.419332387	21.34165091
3_C	Male	Satellite	1.937777778	0.04075786	0.551812359	0.185498169	21.34165091
1_R	Female	Faeder	1.937777778	0.268943601	0.637173031	0.445473293	21.34165091
2_S	Female	Faeder	1.937777778	0.138913763	0.623783168	0.340488738	21.34165091
3_C	Female	Faeder	1.937777778	0.031856686	0.445438882	0.140018773	21.34165091
1_R	Male	Faeder	1.937777778	0.336578606	0.698863147	0.521665371	21.34165091
2_S	Male	Faeder	1.937777778	0.182815999	0.684382905	0.412067846	21.34165091
3_C	Male	Faeder	1.937777778	0.043612374	0.513730272	0.181021711	21.34165091
1_R	Female	Independent	2.002424242	0.250757581	0.566557817	0.399679429	21.43264009
2_S	Female	Independent	2.002424242	0.131564741	0.543517164	0.299655196	21.43264009
3_C	Female	Independent	2.002424242	0.025377106	0.411872531	0.118892765	21.43264009
1_R	Male	Independent	2.002424242	0.32083368	0.633720663	0.474744625	21.43264009
2_S	Male	Independent	2.002424242	0.174435047	0.614599685	0.367432601	21.43264009
3_C	Male	Independent	2.002424242	0.035087821	0.482336342	0.15482295	21.43264009
1_R	Female	Satellite	2.002424242	0.275812776	0.639471555	0.453529008	21.43264009
2_S	Female	Satellite	2.002424242	0.165531319	0.59203614	0.347836826	21.43264009
3_C	Female	Satellite	2.002424242	0.029510333	0.481174914	0.143985049	21.43264009
1_R	Male	Satellite	2.002424242	0.345203678	0.706924633	0.529782566	21.43264009
2_S	Male	Satellite	2.002424242	0.214635965	0.663737699	0.419976986	21.43264009
3_C	Male	Satellite	2.002424242	0.04046928	0.554091339	0.185898394	21.43264009
1_R	Female	Faeder	2.002424242	0.268359323	0.639944242	0.446127203	21.43264009
2_S	Female	Faeder	2.002424242	0.138348535	0.626160991	0.34108333	21.43264009
3_C	Female	Faeder	2.002424242	0.031711737	0.447870206	0.14033778	21.43264009
1_R	Male	Faeder	2.002424242	0.335175654	0.701966249	0.522325775	21.43264009
2_S	Male	Faeder	2.002424242	0.182434996	0.686657663	0.412709215	21.43264009
3_C	Male	Faeder	2.002424242	0.043448186	0.517174997	0.181414429	21.43264009
1_R	Female	Independent	2.067070707	0.249169896	0.570577599	0.400314645	21.52362928
2_S	Female	Independent	2.067070707	0.130825224	0.546778935	0.30021094	21.52362928
3_C	Female	Independent	2.067070707	0.025275835	0.414082712	0.11917031	21.52362928
1_R	Male	Independent	2.067070707	0.318728536	0.637037544	0.475404665	21.52362928
2_S	Male	Independent	2.067070707	0.174344491	0.617987881	0.368047987	21.52362928
3_C	Male	Independent	2.067070707	0.034939482	0.485537568	0.155169599	21.52362928
1_R	Female	Satellite	2.067070707	0.273918294	0.642306559	0.454185057	21.52362928
2_S	Female	Satellite	2.067070707	0.164640994	0.595457499	0.34843747	21.52362928
3_C	Female	Satellite	2.067070707	0.029371731	0.483930583	0.144311576	21.52362928
1_R	Male	Satellite	2.067070707	0.343427305	0.709822278	0.530441851	21.52362928
2_S	Male	Satellite	2.067070707	0.212842784	0.666084752	0.420621858	21.52362928
3_C	Male	Satellite	2.067070707	0.040291953	0.556122985	0.186299285	21.52362928
1_R	Female	Faeder	2.067070707	0.267066648	0.642476887	0.446781299	21.52362928
2_S	Female	Faeder	2.067070707	0.137977315	0.628072851	0.341678423	21.52362928
3_C	Female	Faeder	2.067070707	0.031374436	0.449998009	0.140657395	21.52362928
1_R	Male	Faeder	2.067070707	0.333989478	0.70378602	0.522986101	21.52362928
2_S	Male	Faeder	2.067070707	0.182103548	0.688842546	0.41335088	21.52362928
3_C	Male	Faeder	2.067070707	0.043324816	0.517970388	0.181807809	21.52362928
1_R	Female	Independent	2.131717172	0.247650591	0.574181959	0.400950196	21.61461847
2_S	Female	Independent	2.131717172	0.130204838	0.549422923	0.300767272	21.61461847
3_C	Female	Independent	2.131717172	0.025206613	0.417577834	0.119448415	21.61461847
1_R	Male	Independent	2.131717172	0.316501336	0.640535009	0.476064791	21.61461847
2_S	Male	Independent	2.131717172	0.17398575	0.620817585	0.368663803	21.61461847
3_C	Male	Independent	2.131717172	0.034728501	0.488010604	0.155516882	21.61461847
1_R	Female	Satellite	2.131717172	0.271841531	0.64532893	0.454841265	21.61461847
2_S	Female	Satellite	2.131717172	0.163380095	0.599290858	0.349038597	21.61461847
3_C	Female	Satellite	2.131717172	0.029293384	0.484099719	0.144638718	21.61461847
1_R	Male	Satellite	2.131717172	0.340698986	0.713049759	0.53110103	21.61461847
2_S	Male	Satellite	2.131717172	0.2116953	0.668338448	0.421267001	21.61461847
3_C	Male	Satellite	2.131717172	0.040323226	0.558151271	0.186700842	21.61461847
1_R	Female	Faeder	2.131717172	0.266155791	0.645350269	0.447435579	21.61461847
2_S	Female	Faeder	2.131717172	0.137596398	0.630157081	0.342274014	21.61461847
3_C	Female	Faeder	2.131717172	0.031131122	0.453298027	0.140977618	21.61461847
1_R	Male	Faeder	2.131717172	0.332307094	0.706405676	0.523646346	21.61461847
2_S	Male	Faeder	2.131717172	0.181073128	0.691017012	0.41399284	21.61461847
3_C	Male	Faeder	2.131717172	0.04293213	0.521955178	0.182201853	21.61461847
1_R	Female	Independent	2.196363636	0.246072935	0.578112351	0.40158608	21.70560766
2_S	Female	Independent	2.196363636	0.129652051	0.55238384	0.301324192	21.70560766
3_C	Female	Independent	2.196363636	0.025013643	0.421113154	0.119727081	21.70560766
1_R	Male	Independent	2.196363636	0.314615592	0.644516804	0.476725001	21.70560766
2_S	Male	Independent	2.196363636	0.173165423	0.623430159	0.369280048	21.70560766
3_C	Male	Independent	2.196363636	0.034702867	0.490935091	0.155864799	21.70560766
1_R	Female	Satellite	2.196363636	0.270345879	0.649487884	0.455497631	21.70560766
2_S	Female	Satellite	2.196363636	0.162722852	0.602345183	0.349640204	21.70560766
3_C	Female	Satellite	2.196363636	0.028988643	0.486182699	0.144966476	21.70560766
1_R	Male	Satellite	2.196363636	0.339254632	0.715934699	0.5317601	21.70560766
2_S	Male	Satellite	2.196363636	0.209823047	0.670889521	0.421912413	21.70560766
3_C	Male	Satellite	2.196363636	0.03999553	0.56086294	0.187103066	21.70560766
1_R	Female	Faeder	2.196363636	0.264409145	0.647981162	0.448090041	21.70560766
2_S	Female	Faeder	2.196363636	0.13711346	0.632046806	0.342870103	21.70560766
3_C	Female	Faeder	2.196363636	0.031006229	0.455132817	0.14129845	21.70560766
1_R	Male	Faeder	2.196363636	0.330652432	0.709282354	0.52430651	21.70560766
2_S	Male	Faeder	2.196363636	0.180069548	0.692496124	0.414635092	21.70560766
3_C	Male	Faeder	2.196363636	0.042697398	0.524510941	0.182596561	21.70560766
1_R	Female	Independent	2.261010101	0.244395798	0.581542895	0.402222295	21.79659685
2_S	Female	Independent	2.261010101	0.128929861	0.555426639	0.301881697	21.79659685
3_C	Female	Independent	2.261010101	0.024731549	0.423032569	0.120006309	21.79659685
1_R	Male	Independent	2.261010101	0.312734603	0.648500494	0.477385292	21.79659685
2_S	Male	Independent	2.261010101	0.17263855	0.626093724	0.369896719	21.79659685
3_C	Male	Independent	2.261010101	0.034288504	0.493283653	0.156213351	21.79659685
1_R	Female	Satellite	2.261010101	0.268486921	0.652448995	0.456154151	21.79659685
2_S	Female	Satellite	2.261010101	0.16208138	0.605007074	0.35024229	21.79659685
3_C	Female	Satellite	2.261010101	0.028629172	0.488414475	0.145294851	21.79659685
1_R	Male	Satellite	2.261010101	0.337025009	0.718935047	0.532419059	21.79659685
2_S	Male	Satellite	2.261010101	0.208608146	0.673511466	0.422558092	21.79659685
3_C	Male	Satellite	2.261010101	0.039836997	0.564765137	0.187505957	21.79659685
1_R	Female	Faeder	2.261010101	0.262783978	0.651115348	0.448744684	21.79659685
2_S	Female	Faeder	2.261010101	0.136990694	0.63471469	0.343466688	21.79659685
3_C	Female	Faeder	2.261010101	0.030857621	0.457293621	0.141619893	21.79659685
1_R	Male	Faeder	2.261010101	0.329018661	0.71185988	0.524966588	21.79659685
2_S	Male	Faeder	2.261010101	0.179660903	0.694545975	0.415277634	21.79659685
3_C	Male	Faeder	2.261010101	0.042340212	0.527066145	0.182991932	21.79659685
1_R	Female	Independent	2.325656566	0.242585387	0.584832903	0.40285884	21.88758603
2_S	Female	Independent	2.325656566	0.128113701	0.558888238	0.302439787	21.88758603
3_C	Female	Independent	2.325656566	0.024392039	0.425006726	0.120286098	21.88758603
1_R	Male	Independent	2.325656566	0.310692362	0.652503462	0.478045662	21.88758603
2_S	Male	Independent	2.325656566	0.171839919	0.629351657	0.370513815	21.88758603
3_C	Male	Independent	2.325656566	0.034151872	0.496764174	0.156562537	21.88758603
1_R	Female	Satellite	2.325656566	0.266683876	0.655966993	0.456810823	21.88758603
2_S	Female	Satellite	2.325656566	0.160857807	0.607981979	0.350844854	21.88758603
3_C	Female	Satellite	2.325656566	0.028433047	0.490962272	0.145623843	21.88758603
1_R	Male	Satellite	2.325656566	0.334341864	0.72166153	0.533077905	21.88758603
2_S	Male	Satellite	2.325656566	0.207777203	0.675655403	0.423204035	21.88758603
3_C	Male	Satellite	2.325656566	0.039765276	0.568139363	0.187909514	21.88758603
1_R	Female	Faeder	2.325656566	0.261525402	0.654705507	0.449399504	21.88758603
2_S	Female	Faeder	2.325656566	0.136061142	0.637330213	0.344063768	21.88758603
3_C	Female	Faeder	2.325656566	0.030835629	0.459862633	0.141941945	21.88758603
1_R	Male	Faeder	2.325656566	0.327372997	0.714771902	0.525626579	21.88758603
2_S	Male	Faeder	2.325656566	0.178980612	0.697333088	0.415920465	21.88758603
3_C	Male	Faeder	2.325656566	0.041929973	0.530087363	0.183387967	21.88758603
1_R	Female	Independent	2.39030303	0.240634466	0.588426738	0.403495713	21.97857522
2_S	Female	Independent	2.39030303	0.12721159	0.561939765	0.302998461	21.97857522
3_C	Female	Independent	2.39030303	0.024290692	0.427739239	0.120566451	21.97857522
1_R	Male	Independent	2.39030303	0.308435748	0.655959185	0.478706109	21.97857522
2_S	Male	Independent	2.39030303	0.170724105	0.631535779	0.371131334	21.97857522
3_C	Male	Independent	2.39030303	0.034018878	0.500303013	0.156912358	21.97857522
1_R	Female	Satellite	2.39030303	0.265253352	0.65934872	0.457467645	21.97857522
2_S	Female	Satellite	2.39030303	0.159886557	0.610282728	0.351447894	21.97857522
3_C	Female	Satellite	2.39030303	0.028328178	0.494226373	0.145953453	21.97857522
1_R	Male	Satellite	2.39030303	0.332122539	0.725055039	0.533736635	21.97857522
2_S	Male	Satellite	2.39030303	0.207055501	0.678146739	0.423850242	21.97857522
3_C	Male	Satellite	2.39030303	0.039371828	0.570813178	0.188313739	21.97857522
1_R	Female	Faeder	2.39030303	0.260331697	0.658002464	0.450054499	21.97857522
2_S	Female	Faeder	2.39030303	0.136072023	0.640110116	0.344661341	21.97857522
3_C	Female	Faeder	2.39030303	0.030667732	0.463866167	0.142264609	21.97857522
1_R	Male	Faeder	2.39030303	0.325930255	0.717383319	0.52628648	21.97857522
2_S	Male	Faeder	2.39030303	0.178498021	0.700667129	0.416563582	21.97857522
3_C	Male	Faeder	2.39030303	0.0416146	0.532645152	0.183784666	21.97857522
1_R	Female	Independent	2.454949495	0.238659166	0.592443489	0.404132911	22.06956441
2_S	Female	Independent	2.454949495	0.126375421	0.565356728	0.303557718	22.06956441
3_C	Female	Independent	2.454949495	0.02404355	0.430855677	0.120847367	22.06956441
1_R	Male	Independent	2.454949495	0.306523906	0.659428501	0.479366631	22.06956441
2_S	Male	Independent	2.454949495	0.170076489	0.634954925	0.371749274	22.06956441
3_C	Male	Independent	2.454949495	0.033830619	0.502871645	0.157262816	22.06956441
1_R	Female	Satellite	2.454949495	0.263260279	0.662643179	0.458124616	22.06956441
2_S	Female	Satellite	2.454949495	0.158972872	0.612996464	0.352051408	22.06956441
3_C	Female	Satellite	2.454949495	0.028059561	0.496460844	0.146283681	22.06956441
1_R	Male	Satellite	2.454949495	0.329849212	0.728164229	0.534395249	22.06956441
2_S	Male	Satellite	2.454949495	0.20581659	0.680897738	0.424496708	22.06956441
3_C	Male	Satellite	2.454949495	0.039169097	0.573478357	0.188718631	22.06956441
1_R	Female	Faeder	2.454949495	0.258063029	0.661166698	0.450709667	22.06956441
2_S	Female	Faeder	2.454949495	0.135624361	0.642330263	0.345259405	22.06956441
3_C	Female	Faeder	2.454949495	0.030627873	0.465533408	0.142587884	22.06956441
1_R	Male	Faeder	2.454949495	0.324429811	0.720814927	0.52694629	22.06956441
2_S	Male	Faeder	2.454949495	0.178284657	0.703607437	0.417206982	22.06956441
3_C	Male	Faeder	2.454949495	0.041150511	0.535149256	0.18418203	22.06956441
1_R	Female	Independent	2.51959596	0.237083562	0.597214242	0.404770432	22.1605536
2_S	Female	Independent	2.51959596	0.125237207	0.567530255	0.304117557	22.1605536
3_C	Female	Independent	2.51959596	0.023939766	0.433722186	0.121128847	22.1605536
1_R	Male	Independent	2.51959596	0.304173865	0.662903185	0.480027224	22.1605536
2_S	Male	Independent	2.51959596	0.169430463	0.637089304	0.372367634	22.1605536
3_C	Male	Independent	2.51959596	0.03372504	0.506463853	0.157613909	22.1605536
1_R	Female	Satellite	2.51959596	0.261407247	0.665820834	0.458781732	22.1605536
2_S	Female	Satellite	2.51959596	0.158146168	0.615491167	0.352655395	22.1605536
3_C	Female	Satellite	2.51959596	0.027822846	0.498660002	0.146614527	22.1605536
1_R	Male	Satellite	2.51959596	0.327751157	0.731208956	0.535053742	22.1605536
2_S	Male	Satellite	2.51959596	0.205159424	0.683352389	0.425143434	22.1605536
3_C	Male	Satellite	2.51959596	0.038722085	0.576139275	0.189124191	22.1605536
1_R	Female	Faeder	2.51959596	0.255714359	0.66382776	0.451365007	22.1605536
2_S	Female	Faeder	2.51959596	0.135312699	0.644820305	0.345857959	22.1605536
3_C	Female	Faeder	2.51959596	0.03041322	0.469119886	0.142911772	22.1605536
1_R	Male	Faeder	2.51959596	0.323010956	0.72346342	0.527606005	22.1605536
2_S	Male	Faeder	2.51959596	0.177670555	0.705034207	0.417850665	22.1605536
3_C	Male	Faeder	2.51959596	0.040823467	0.539112458	0.184580059	22.1605536
1_R	Female	Independent	2.584242424	0.234846418	0.600628317	0.405408275	22.25154279
2_S	Female	Independent	2.584242424	0.124538729	0.570857393	0.304677977	22.25154279
3_C	Female	Independent	2.584242424	0.023747237	0.436667486	0.121410893	22.25154279
1_R	Male	Independent	2.584242424	0.3016792	0.666739153	0.480687888	22.25154279
2_S	Male	Independent	2.584242424	0.168419863	0.640258225	0.372986412	22.25154279
3_C	Male	Independent	2.584242424	0.033613925	0.510113616	0.15796564	22.25154279
1_R	Female	Satellite	2.584242424	0.259613121	0.669597152	0.459438991	22.25154279
2_S	Female	Satellite	2.584242424	0.157254901	0.619051441	0.353259853	22.25154279
3_C	Female	Satellite	2.584242424	0.027618627	0.502542326	0.146945994	22.25154279
1_R	Male	Satellite	2.584242424	0.325275753	0.734373038	0.535712113	22.25154279
2_S	Male	Satellite	2.584242424	0.203768266	0.686171329	0.425790415	22.25154279
3_C	Male	Satellite	2.584242424	0.038532956	0.579506532	0.189530419	22.25154279
1_R	Female	Faeder	2.584242424	0.253538798	0.666387537	0.452020515	22.25154279
2_S	Female	Faeder	2.584242424	0.134970619	0.64755027	0.346457002	22.25154279
3_C	Female	Faeder	2.584242424	0.030141711	0.470379414	0.143236272	22.25154279
1_R	Male	Faeder	2.584242424	0.321379132	0.725881764	0.528265624	22.25154279
2_S	Male	Faeder	2.584242424	0.176532301	0.70651606	0.418494628	22.25154279
3_C	Male	Faeder	2.584242424	0.040608866	0.542938727	0.184978753	22.25154279
1_R	Female	Independent	2.648888889	0.233093649	0.604174069	0.406046437	22.34253197
2_S	Female	Independent	2.648888889	0.123744351	0.574604801	0.305238976	22.34253197
3_C	Female	Independent	2.648888889	0.023570665	0.4403999	0.121693504	22.34253197
1_R	Male	Independent	2.648888889	0.299047973	0.670840126	0.481348619	22.34253197
2_S	Male	Independent	2.648888889	0.166837335	0.643602457	0.373605606	22.34253197
3_C	Male	Independent	2.648888889	0.03338953	0.512233372	0.158318008	22.34253197
1_R	Female	Satellite	2.648888889	0.257372973	0.673580253	0.460096391	22.34253197
2_S	Female	Satellite	2.648888889	0.155739638	0.621886685	0.353864781	22.34253197
3_C	Female	Satellite	2.648888889	0.027482257	0.505094966	0.14727808	22.34253197
1_R	Male	Satellite	2.648888889	0.32302622	0.737803806	0.536370359	22.34253197
2_S	Male	Satellite	2.648888889	0.202435989	0.688771176	0.426437651	22.34253197
3_C	Male	Satellite	2.648888889	0.038407877	0.581620436	0.189937315	22.34253197
1_R	Female	Faeder	2.648888889	0.251291227	0.67015911	0.45267619	22.34253197
2_S	Female	Faeder	2.648888889	0.134122524	0.649617726	0.347056532	22.34253197
3_C	Female	Faeder	2.648888889	0.029846996	0.473629819	0.143561385	22.34253197
1_R	Male	Faeder	2.648888889	0.319819822	0.72846848	0.528925144	22.34253197
2_S	Male	Faeder	2.648888889	0.176213509	0.710615055	0.419138869	22.34253197
3_C	Male	Faeder	2.648888889	0.040567437	0.54608425	0.185378112	22.34253197
1_R	Female	Independent	2.713535354	0.23153244	0.607762313	0.406684916	22.43352116
2_S	Female	Independent	2.713535354	0.122976118	0.578027832	0.305800555	22.43352116
3_C	Female	Independent	2.713535354	0.023474113	0.444025115	0.121976682	22.43352116
1_R	Male	Independent	2.713535354	0.296982162	0.674674617	0.482009415	22.43352116
2_S	Male	Independent	2.713535354	0.165779073	0.646669109	0.374225215	22.43352116
3_C	Male	Independent	2.713535354	0.033023766	0.515262005	0.158671014	22.43352116
1_R	Female	Satellite	2.713535354	0.255723922	0.676818225	0.460753931	22.43352116
2_S	Female	Satellite	2.713535354	0.154548692	0.62458279	0.354470177	22.43352116
3_C	Female	Satellite	2.713535354	0.02738018	0.509538272	0.147610787	22.43352116
1_R	Male	Satellite	2.713535354	0.321003816	0.740769157	0.537028479	22.43352116
2_S	Male	Satellite	2.713535354	0.201182322	0.691723545	0.427085139	22.43352116
3_C	Male	Satellite	2.713535354	0.038285752	0.584524129	0.19034488	22.43352116
1_R	Female	Faeder	2.713535354	0.249520609	0.673280133	0.453332029	22.43352116
2_S	Female	Faeder	2.713535354	0.133242183	0.652737691	0.347656547	22.43352116
3_C	Female	Faeder	2.713535354	0.029654964	0.476147293	0.143887113	22.43352116
1_R	Male	Faeder	2.713535354	0.318263612	0.730947104	0.529584564	22.43352116
2_S	Male	Faeder	2.713535354	0.175864223	0.714111488	0.419783385	22.43352116
3_C	Male	Faeder	2.713535354	0.040413429	0.549103668	0.185778137	22.43352116
1_R	Female	Independent	2.778181818	0.229327277	0.61177417	0.407323711	22.52451035
2_S	Female	Independent	2.778181818	0.122135104	0.581079201	0.30636271	22.52451035
3_C	Female	Independent	2.778181818	0.02332253	0.445469826	0.122260427	22.52451035
1_R	Male	Independent	2.778181818	0.294667912	0.678710059	0.482670274	22.52451035
2_S	Male	Independent	2.778181818	0.164509063	0.650172209	0.374845236	22.52451035
3_C	Male	Independent	2.778181818	0.03292983	0.518015844	0.159024659	22.52451035
1_R	Female	Satellite	2.778181818	0.253890799	0.679782181	0.461411607	22.52451035
2_S	Female	Satellite	2.778181818	0.153135172	0.627519541	0.35507604	22.52451035
3_C	Female	Satellite	2.778181818	0.027419756	0.512775772	0.147944116	22.52451035
1_R	Male	Satellite	2.778181818	0.318475869	0.74394358	0.53768647	22.52451035
2_S	Male	Satellite	2.778181818	0.200152878	0.694291316	0.427732876	22.52451035
3_C	Male	Satellite	2.778181818	0.038137635	0.588034132	0.190753113	22.52451035
1_R	Female	Faeder	2.778181818	0.247825685	0.675400122	0.45398803	22.52451035
2_S	Female	Faeder	2.778181818	0.132431351	0.655853742	0.348257047	22.52451035
3_C	Female	Faeder	2.778181818	0.029526264	0.47950625	0.144213455	22.52451035
1_R	Male	Faeder	2.778181818	0.316722608	0.733494766	0.53024388	22.52451035
2_S	Male	Faeder	2.778181818	0.174593499	0.716744074	0.420428175	22.52451035
3_C	Male	Faeder	2.778181818	0.040130284	0.550620596	0.186178828	22.52451035
1_R	Female	Independent	2.842828283	0.227383501	0.616354908	0.40796282	22.61549954
2_S	Female	Independent	2.842828283	0.121793436	0.584404428	0.306925443	22.61549954
3_C	Female	Independent	2.842828283	0.023296196	0.447788384	0.12254474	22.61549954
1_R	Male	Independent	2.842828283	0.292568768	0.682709017	0.483331194	22.61549954
2_S	Male	Independent	2.842828283	0.163732586	0.653711183	0.375465668	22.61549954
3_C	Male	Independent	2.842828283	0.032578331	0.520639447	0.159378942	22.61549954
1_R	Female	Satellite	2.842828283	0.252022805	0.683162444	0.462069417	22.61549954
2_S	Female	Satellite	2.842828283	0.152086709	0.630320163	0.355682368	22.61549954
3_C	Female	Satellite	2.842828283	0.027222056	0.51536899	0.148278066	22.61549954
1_R	Male	Satellite	2.842828283	0.315934834	0.746611667	0.53834433	22.61549954
2_S	Male	Satellite	2.842828283	0.198948083	0.697396203	0.428380862	22.61549954
3_C	Male	Satellite	2.842828283	0.037928283	0.59087036	0.191162015	22.61549954
1_R	Female	Faeder	2.842828283	0.246181017	0.678848677	0.454644191	22.61549954
2_S	Female	Faeder	2.842828283	0.131612591	0.65828981	0.348858029	22.61549954
3_C	Female	Faeder	2.842828283	0.029289106	0.482585829	0.144540413	22.61549954
1_R	Male	Faeder	2.842828283	0.315177392	0.736002957	0.530903091	22.61549954
2_S	Male	Faeder	2.842828283	0.174116369	0.718638402	0.421073237	22.61549954
3_C	Male	Faeder	2.842828283	0.040029125	0.553892085	0.186580185	22.61549954
1_R	Female	Independent	2.907474747	0.225612299	0.620131574	0.40860224	22.70648872
2_S	Female	Independent	2.907474747	0.120706235	0.587048682	0.30748875	22.70648872
3_C	Female	Independent	2.907474747	0.023135852	0.450446796	0.122829622	22.70648872
1_R	Male	Independent	2.907474747	0.29088247	0.686554638	0.483992172	22.70648872
2_S	Male	Independent	2.907474747	0.162135727	0.656978407	0.376086509	22.70648872
3_C	Male	Independent	2.907474747	0.032358162	0.525312125	0.159733865	22.70648872
1_R	Female	Satellite	2.907474747	0.250525169	0.686523823	0.46272736	22.70648872
2_S	Female	Satellite	2.907474747	0.150919975	0.633273147	0.356289159	22.70648872
3_C	Female	Satellite	2.907474747	0.026998332	0.518606829	0.148612638	22.70648872
1_R	Male	Satellite	2.907474747	0.314110867	0.749334468	0.539002056	22.70648872
2_S	Male	Satellite	2.907474747	0.197217476	0.700348891	0.429029093	22.70648872
3_C	Male	Satellite	2.907474747	0.037696742	0.593649684	0.191571585	22.70648872
1_R	Female	Faeder	2.907474747	0.243884107	0.682917981	0.455300509	22.70648872
2_S	Female	Faeder	2.907474747	0.131221266	0.661783889	0.349459492	22.70648872
3_C	Female	Faeder	2.907474747	0.029090003	0.485914865	0.144867986	22.70648872
1_R	Male	Faeder	2.907474747	0.31363399	0.73858178	0.531562193	22.70648872
2_S	Male	Faeder	2.907474747	0.173274138	0.721248132	0.421718569	22.70648872
3_C	Male	Faeder	2.907474747	0.039839473	0.557910793	0.186982209	22.70648872
1_R	Female	Independent	2.972121212	0.223071442	0.623548293	0.409241969	22.79747791
2_S	Female	Independent	2.972121212	0.120684956	0.590142533	0.308052632	22.79747791
3_C	Female	Independent	2.972121212	0.022970144	0.453506422	0.123115073	22.79747791
1_R	Male	Independent	2.972121212	0.288758615	0.690634945	0.484653206	22.79747791
2_S	Male	Independent	2.972121212	0.161334383	0.660384772	0.376707758	22.79747791
3_C	Male	Independent	2.972121212	0.032298922	0.528068659	0.160089427	22.79747791
1_R	Female	Satellite	2.972121212	0.248667148	0.690255179	0.463385432	22.79747791
2_S	Female	Satellite	2.972121212	0.149709276	0.636317208	0.356896411	22.79747791
3_C	Female	Satellite	2.972121212	0.02680317	0.521429193	0.148947833	22.79747791
1_R	Male	Satellite	2.972121212	0.311736122	0.751495312	0.539659646	22.79747791
2_S	Male	Satellite	2.972121212	0.195787391	0.703356328	0.429677568	22.79747791
3_C	Male	Satellite	2.972121212	0.037321113	0.596788278	0.191981826	22.79747791
1_R	Female	Faeder	2.972121212	0.241678835	0.686400099	0.455956983	22.79747791
2_S	Female	Faeder	2.972121212	0.130607042	0.665256268	0.350061435	22.79747791
3_C	Female	Faeder	2.972121212	0.02890995	0.489496583	0.145196176	22.79747791
1_R	Male	Faeder	2.972121212	0.311601278	0.741670451	0.532221186	22.79747791
2_S	Male	Faeder	2.972121212	0.172578771	0.72359801	0.422364168	22.79747791
3_C	Male	Faeder	2.972121212	0.039638476	0.561096179	0.187384899	22.79747791
1_R	Female	Independent	3.036767677	0.221245415	0.627581974	0.409882006	22.8884671
2_S	Female	Independent	3.036767677	0.119771722	0.593051811	0.308617088	22.8884671
3_C	Female	Independent	3.036767677	0.02285102	0.457139883	0.123401094	22.8884671
1_R	Male	Independent	3.036767677	0.286848001	0.694658808	0.485314294	22.8884671
2_S	Male	Independent	3.036767677	0.160306439	0.664088165	0.377329412	22.8884671
3_C	Male	Independent	3.036767677	0.031873692	0.531201935	0.16044563	22.8884671
1_R	Female	Satellite	3.036767677	0.246226195	0.69385302	0.464043632	22.8884671
2_S	Female	Satellite	3.036767677	0.149198945	0.638863945	0.357504124	22.8884671
3_C	Female	Satellite	3.036767677	0.02652223	0.524176362	0.149283652	22.8884671
1_R	Male	Satellite	3.036767677	0.309108799	0.755034622	0.540317098	22.8884671
2_S	Male	Satellite	3.036767677	0.194182036	0.706045662	0.430326284	22.8884671
3_C	Male	Satellite	3.036767677	0.037015041	0.598740815	0.192392735	22.8884671
1_R	Female	Faeder	3.036767677	0.239334839	0.689426744	0.456613609	22.8884671
2_S	Female	Faeder	3.036767677	0.129674633	0.66809241	0.350663855	22.8884671
3_C	Female	Faeder	3.036767677	0.028693969	0.49221337	0.145524982	22.8884671
1_R	Male	Faeder	3.036767677	0.309383055	0.743819999	0.532880066	22.8884671
2_S	Male	Faeder	3.036767677	0.171593348	0.726041182	0.423010032	22.8884671
3_C	Male	Faeder	3.036767677	0.039338726	0.564060412	0.187788256	22.8884671
1_R	Female	Independent	3.101414141	0.219000744	0.631823752	0.410522348	22.97945629
2_S	Female	Independent	3.101414141	0.118921255	0.596074715	0.309182115	22.97945629
3_C	Female	Independent	3.101414141	0.022716349	0.461136543	0.123687686	22.97945629
1_R	Male	Independent	3.101414141	0.284008002	0.698537355	0.485975433	22.97945629
2_S	Male	Independent	3.101414141	0.159142807	0.666560823	0.37795147	22.97945629
3_C	Male	Independent	3.101414141	0.031767907	0.534509407	0.160802474	22.97945629
1_R	Female	Satellite	3.101414141	0.244480547	0.696871394	0.464701957	22.97945629
2_S	Female	Satellite	3.101414141	0.147614058	0.641883613	0.358112296	22.97945629
3_C	Female	Satellite	3.101414141	0.026475688	0.526583826	0.149620095	22.97945629
1_R	Male	Satellite	3.101414141	0.306940487	0.757966875	0.54097441	22.97945629
2_S	Male	Satellite	3.101414141	0.192876564	0.708664436	0.43097524	22.97945629
3_C	Male	Satellite	3.101414141	0.036888956	0.601131852	0.192804314	22.97945629
1_R	Female	Faeder	3.101414141	0.238104064	0.692637687	0.457270387	22.97945629
2_S	Female	Faeder	3.101414141	0.128629499	0.670863862	0.351266752	22.97945629
3_C	Female	Faeder	3.101414141	0.028471735	0.495257359	0.145854406	22.97945629
1_R	Male	Faeder	3.101414141	0.307682396	0.746688909	0.533538832	22.97945629
2_S	Male	Faeder	3.101414141	0.17083732	0.7283906	0.42365616	22.97945629
3_C	Male	Faeder	3.101414141	0.038899827	0.567208262	0.188192281	22.97945629
1_R	Female	Independent	3.166060606	0.217185944	0.635788881	0.411162994	23.07044548
2_S	Female	Independent	3.166060606	0.11851086	0.599009445	0.309747713	23.07044548
3_C	Female	Independent	3.166060606	0.022505544	0.46326905	0.12397485	23.07044548
1_R	Male	Independent	3.166060606	0.281389894	0.702610388	0.486636621	23.07044548
2_S	Male	Independent	3.166060606	0.157654675	0.669056542	0.37857393	23.07044548
3_C	Male	Independent	3.166060606	0.031376132	0.538205176	0.161159959	23.07044548
1_R	Female	Satellite	3.166060606	0.242635264	0.700544374	0.465360405	23.07044548
2_S	Female	Satellite	3.166060606	0.146016537	0.645680982	0.358720924	23.07044548
3_C	Female	Satellite	3.166060606	0.026221117	0.530418179	0.149957162	23.07044548
1_R	Male	Satellite	3.166060606	0.305184156	0.761121444	0.54163158	23.07044548
2_S	Male	Satellite	3.166060606	0.191514987	0.711542	0.431624433	23.07044548
3_C	Male	Satellite	3.166060606	0.036594622	0.604286681	0.193216563	23.07044548
1_R	Female	Faeder	3.166060606	0.236207878	0.695595705	0.457927313	23.07044548
2_S	Female	Faeder	3.166060606	0.127772038	0.673663708	0.351870124	23.07044548
3_C	Female	Faeder	3.166060606	0.028279768	0.498742521	0.146184449	23.07044548
1_R	Male	Faeder	3.166060606	0.305251028	0.749406994	0.534197481	23.07044548
2_S	Male	Faeder	3.166060606	0.169804966	0.731341128	0.424302548	23.07044548
3_C	Male	Faeder	3.166060606	0.038644748	0.569727018	0.188596973	23.07044548
1_R	Female	Independent	3.230707071	0.21578388	0.640501158	0.411803941	23.16143466
2_S	Female	Independent	3.230707071	0.117237635	0.60284926	0.310313882	23.16143466
3_C	Female	Independent	3.230707071	0.022420709	0.466123655	0.124262585	23.16143466
1_R	Male	Independent	3.230707071	0.278787261	0.706733658	0.487297857	23.16143466
2_S	Male	Independent	3.230707071	0.157364858	0.671953853	0.37919679	23.16143466
3_C	Male	Independent	3.230707071	0.031150189	0.542415041	0.161518086	23.16143466
1_R	Female	Satellite	3.230707071	0.240491018	0.704590112	0.466018974	23.16143466
2_S	Female	Satellite	3.230707071	0.144810303	0.650014894	0.359330008	23.16143466
3_C	Female	Satellite	3.230707071	0.02608629	0.534625159	0.150294855	23.16143466
1_R	Male	Satellite	3.230707071	0.302556493	0.764462668	0.542288604	23.16143466
2_S	Male	Satellite	3.230707071	0.190489419	0.714331018	0.432273861	23.16143466
3_C	Male	Satellite	3.230707071	0.036301687	0.607408635	0.193629483	23.16143466
1_R	Female	Faeder	3.230707071	0.234813028	0.698598014	0.458584386	23.16143466
2_S	Female	Faeder	3.230707071	0.127238592	0.676012165	0.352473969	23.16143466
3_C	Female	Faeder	3.230707071	0.028054457	0.50102853	0.14651511	23.16143466
1_R	Male	Faeder	3.230707071	0.302896112	0.752412745	0.53485601	23.16143466
2_S	Male	Faeder	3.230707071	0.168696101	0.734772705	0.424949196	23.16143466
3_C	Male	Faeder	3.230707071	0.038305587	0.573215113	0.189002332	23.16143466
1_R	Female	Independent	3.295353535	0.214398937	0.64472226	0.412445187	23.25242385
2_S	Female	Independent	3.295353535	0.116080237	0.605229956	0.310880619	23.25242385
3_C	Female	Independent	3.295353535	0.022387772	0.469425777	0.124550893	23.25242385
1_R	Male	Independent	3.295353535	0.276278275	0.710244013	0.487959136	23.25242385
2_S	Male	Independent	3.295353535	0.156911959	0.674878905	0.379820049	23.25242385
3_C	Male	Independent	3.295353535	0.030883872	0.546108207	0.161876855	23.25242385
1_R	Female	Satellite	3.295353535	0.238101554	0.708018558	0.466677661	23.25242385
2_S	Female	Satellite	3.295353535	0.143531425	0.652553066	0.359939545	23.25242385
3_C	Female	Satellite	3.295353535	0.025819104	0.538093766	0.150633173	23.25242385
1_R	Male	Satellite	3.295353535	0.301009555	0.767365016	0.542945482	23.25242385
2_S	Male	Satellite	3.295353535	0.189250593	0.716466531	0.432923521	23.25242385
3_C	Male	Satellite	3.295353535	0.036053702	0.610034342	0.194043072	23.25242385
1_R	Female	Faeder	3.295353535	0.232674527	0.702097345	0.459241602	23.25242385
2_S	Female	Faeder	3.295353535	0.126671583	0.679029837	0.353078286	23.25242385
3_C	Female	Faeder	3.295353535	0.027882756	0.505030159	0.14684639	23.25242385
1_R	Male	Faeder	3.295353535	0.301006067	0.755351967	0.535514418	23.25242385
2_S	Male	Faeder	3.295353535	0.168090209	0.737167844	0.425596101	23.25242385
3_C	Male	Faeder	3.295353535	0.038042283	0.575998606	0.189408359	23.25242385
1_R	Female	Independent	3.36	0.212617836	0.648774861	0.413086731	23.34341304
2_S	Female	Independent	3.36	0.115285169	0.60870032	0.311447923	23.34341304
3_C	Female	Independent	3.36	0.022088397	0.473008755	0.124839775	23.34341304
1_R	Male	Independent	3.36	0.274060817	0.713554808	0.488620458	23.34341304
2_S	Male	Independent	3.36	0.155817622	0.67850685	0.380443704	23.34341304
3_C	Male	Independent	3.36	0.030752012	0.549510357	0.162236266	23.34341304
1_R	Female	Satellite	3.36	0.235785434	0.711661294	0.467336465	23.34341304
2_S	Female	Satellite	3.36	0.142563206	0.655895115	0.360549535	23.34341304
3_C	Female	Satellite	3.36	0.025588639	0.541434904	0.150972117	23.34341304
1_R	Male	Satellite	3.36	0.298789892	0.770516944	0.54360221	23.34341304
2_S	Male	Satellite	3.36	0.187516508	0.719371627	0.433573413	23.34341304
3_C	Male	Satellite	3.36	0.035790944	0.612485097	0.194457331	23.34341304
1_R	Female	Faeder	3.36	0.230547509	0.705530048	0.45989896	23.34341304
2_S	Female	Faeder	3.36	0.12633973	0.681650421	0.353683073	23.34341304
3_C	Female	Faeder	3.36	0.027747604	0.508672564	0.14717829	23.34341304
1_R	Male	Faeder	3.36	0.298871808	0.75883819	0.536172702	23.34341304
2_S	Male	Faeder	3.36	0.167245791	0.739495751	0.42624326	23.34341304
3_C	Male	Faeder	3.36	0.037841272	0.579967434	0.189815055	23.34341304
