# Supplementary material for: Intralocus conflicts associated with a supergene
Source: Nat Commun. 2022 Mar 16;13:1384. doi: 10.1038/s41467-022-29033-w (PMC8927407; doi:10.1038/s41467-022-29033-w)
Supplement: Supplementary file 4 — Source Data [file 41467_2022_29033_MOESM4_ESM.zip › Source Data/Supplementary_Fig4_raw.csv]

	EggID	morph_mother	Sex	Morph	egg_mass	Cohort	Hatch_Status	SurvEmbryo	SurvChick	Fate
1	17-019	R	Female	Satellite	17.93	17	Unhatched	10	NA	K
2	17-020	S	Female	Satellite	19.55	17	Hatched	22	28	Alive
3	17-021	R	Male	Satellite	19.8	17	Hatched	22	28	Alive
4	17-023	S	Female	Satellite	18.7	17	Unhatched	6	NA	D
5	17-025	R	Male	Satellite	17.59	17	Unhatched	14	NA	K
6	17-027	S	Male	Independent	19.66	17	Unhatched	8	NA	K
7	17-029	R	Male	Independent	20.41	17	Unhatched	6	NA	D
8	17-032	S	Male	Independent	14.1	17	Unhatched	10	NA	K
9	17-033	S	Female	Satellite	19.06	17	Unhatched	14	NA	K
10	17-036	F	Male	Faeder	18.96	17	Unhatched	8	NA	K
11	17-037	R with S males	Male	Independent	19.51	17	Unhatched	6	NA	D
12	17-039	R	Male	Independent	19.69	17	Hatched	22	3	D
13	17-041	R	Female	Independent	14.67	17	Unhatched	22	NA	D
14	17-045	S	Male	Satellite	18.21	17	Unhatched	7	NA	D
15	17-046	S	Female	Independent	20.23	17	Unhatched	21	NA	D
16	17-047	R	Female	Independent	20.08	17	Hatched	22	5	D
17	17-048	R with F males	Male	Faeder	17.12	17	Hatched	22	8	D
18	17-049	R	Male	Independent	17.72	17	Hatched	22	2	D
19	17-050	R	Female	Satellite	17.76	17	Unhatched	5	NA	D
20	17-051	F	Female	Faeder	19.08	17	Unhatched	14	NA	K
21	17-053	R with S males	Male	Faeder	17.18	17	Hatched	22	28	D
22	17-056	R with F males	Female	Independent	19	17	Unhatched	8	NA	K
23	17-058	R with S males	Female	Independent	18.61	17	Unhatched	8	NA	K
24	17-060	R	Male	Independent	19.72	17	Hatched	22	3	D
25	17-062	R with F males	Male	Faeder	18.24	17	Hatched	22	2	D
26	17-064	F	Female	Independent	20.32	17	Unhatched	7	NA	D
27	17-070	S	Female	Satellite	19.14	17	Unhatched	14	NA	K
28	17-071	R with S males	Female	Satellite	18.02	17	Unhatched	6	NA	D
29	17-076	R	Female	Independent	19.71	17	Unhatched	6	NA	D
30	17-078	R	Male	Independent	18.06	17	Unhatched	6	NA	D
31	17-079	R with S males	Male	Satellite	17.84	17	Unhatched	7	NA	D
32	17-081	R	Female	Satellite	18.69	17	Hatched	22	3	D
33	17-083	S	Female	Satellite	18.97	17	Unhatched	6	NA	D
34	17-084	S	Female	Independent	18.53	17	Unhatched	3	NA	D
35	17-085	R with S males	Female	Satellite	18.02	17	Hatched	22	28	Alive
36	17-088	R	Male	Independent	19.43	17	Unhatched	8	NA	D
37	17-089	R	Female	Independent	21.61	17	Hatched	22	15	D
38	17-090	S	Female	Satellite	18.67	17	Unhatched	3	NA	D
39	17-091	R with S males	Male	Satellite	18.74	17	Hatched	22	28	Alive
40	17-093	R	Male	Independent	17.43	17	Unhatched	6	NA	D
41	17-095	R	Female	Independent	18.34	17	Unhatched	9	NA	D
42	17-096	R with S males	Female	Independent	19.23	17	Unhatched	8	NA	D
43	17-098	R	Female	Independent	18.29	17	Hatched	22	28	Alive
44	17-099	R with F males	Female	Faeder	19.69	17	Hatched	22	28	Alive
45	17-100	R	Female	Independent	15.16	17	Unhatched	3	NA	D
46	17-101	F	Female	Satellite	19.07	17	Hatched	22	28	D
47	17-103	R	Female	Independent	19.24	17	Unhatched	22	NA	D
48	17-105	R with F males	Male	Independent	18.96	17	Unhatched	14	NA	K
49	17-106	R with S males	Male	Satellite	17.79	17	Unhatched	6	NA	D
50	17-108	R	Female	Independent	17.09	17	Unhatched	6	NA	D
51	17-114	S	Female	Satellite	20.28	17	Unhatched	14	NA	K
52	17-116	R with S males	Male	Satellite	19.35	17	Unhatched	8	NA	K
53	17-118	S	Female	Independent	20.74	17	Unhatched	8	NA	K
54	17-119	R with S males	Female	Satellite	19.54	17	Unhatched	8	NA	D
55	17-125	R	Female	Faeder	19.41	17	Unhatched	19	NA	D
56	17-127	F	Male	Satellite	17.11	17	Unhatched	8	NA	K
57	17-128	S	Male	Independent	20.44	17	Unhatched	8	NA	K
58	17-131	R with S males	Female	Satellite	17.99	17	Hatched	22	1	D
59	17-132	R	Female	Independent	19.27	17	Hatched	22	28	Alive
60	17-133	R	Female	Independent	17.91	17	Hatched	22	28	D
61	17-135	R? or S	Male	Independent	21.18	17	Unhatched	21	NA	D
62	17-137	S	Male	Independent	21.53	17	Hatched	22	28	Alive
63	17-143	R with F males	Male	Independent	18.63	17	Hatched	22	28	Alive
64	17-145	R	Male	Independent	19.38	17	Hatched	22	28	D
65	17-152	R with S males	Male	Independent	17.54	17	Unhatched	19	NA	D
66	17-155	R	Female	Independent	18.92	17	Hatched	22	28	Alive
67	17-160	R	Female	Satellite	19.57	17	Hatched	22	28	Alive
68	17-162	R	Male	Independent	20.43	17	Unhatched	4	NA	D
69	17-163	R with S males	Male	Satellite	18.78	17	Unhatched	14	NA	K
70	17-168	S	Male	Independent	20.09	17	Unhatched	9	NA	D
71	17-173	R	Male	Independent	20.86	17	Unhatched	7	NA	D
72	17-178	R	Male	Satellite	19.76	17	Hatched	22	28	D
73	17-186	R	Male	Independent	18.61	17	Unhatched	7	NA	D
74	17-190	R	Female	Satellite	21.37	17	Unhatched	15	NA	D
75	17-200	R with S males	Female	Satellite	19.35	17	Hatched	22	28	Alive
76	17-201	R	Female	Independent	19.82	17	Hatched	22	1	D
77	17-202	R	Female	Satellite	19.31	17	Hatched	22	28	Alive
78	17-210	R	Male	Independent	18.34	17	Unhatched	6	NA	D
79	17-214	R with S males	Female	Satellite	21.4	17	Hatched	22	28	Alive
80	17-215	R with S males	Male	Satellite	19.9	17	Unhatched	4	NA	D
81	17-217	R	Male	Independent	20.7	17	Unhatched	8	NA	D
82	17-219	S	Female	Satellite	20.4	17	Unhatched	21	NA	D
83	17-223	R	Male	Faeder	20.2	17	Hatched	22	28	Alive
84	17-224	R with S males	Female	Satellite	19.4	17	Unhatched	6	NA	D
85	17-231	R with F males	Female	Independent	19.7	17	Hatched	22	28	Alive
86	17-238	R	Male	Independent	20.6	17	Hatched	22	28	Alive
87	17-239	R	Male	Independent	18.4	17	Unhatched	22	NA	D
88	17-241	R	Female	Independent	19.8	17	Unhatched	4	NA	D
89	17-242	R with F males	Female	Independent	19.2	17	Unhatched	12	NA	D
90	17-245	R with S males	Male	Independent	18.6	17	Hatched	22	28	Alive
91	17-259	S	Male	Satellite	19.9	17	Hatched	22	28	D
92	17-260	S	Female	Independent	18.7	17	Hatched	22	28	Alive
93	17-261	R with F males	Male	Independent	18.6	17	Hatched	23	0	D
94	17-262	R with F males	Female	Independent	19	17	Unhatched	18	NA	D
95	17-264	S	Male	Independent	19.2	17	Hatched	22	33	D
96	17-269	S	Female	Satellite	17	17	Hatched	22	28	Alive
97	17-272	R	Female	Independent	20.1	17	Unhatched	14	NA	K
98	17-278	R	Male	Independent	23.2	17	Unhatched	14	NA	K
99	17-280	R	Female	Independent	16.8	17	Unhatched	14	NA	K
100	17-281	R	Female	Independent	18.4	17	Hatched	22	28	Alive
101	17-283	R	Male	Satellite	18.4	17	Hatched	22	28	Alive
102	17-284	R	Male	Independent	16.8	17	Hatched	22	20	D
103	17-287	R	Female	Independent	18.6	17	Unhatched	23	NA	D
104	17-288	R	Female	Independent	19.3	17	Unhatched	19	NA	D
105	17-297	R	Male	Satellite	19.9	17	Hatched	22	28	Alive
106	17-301	R	Male	Independent	18.2	17	Hatched	22	28	Alive
107	17-302	R	Female	Satellite	18.4	17	Unhatched	5	NA	D
108	17-307	F	Male	Independent	19.8	17	Hatched	22	28	Alive
109	17-309	R	Male	Satellite	20.2	17	Hatched	22	28	Alive
110	17-310	R	Female	Independent	17.6	17	Unhatched	20	NA	D
111	17-313	R	Male	Satellite	18.5	17	Unhatched	6	NA	D
112	17-315	F	Female	Faeder	16.2	17	Unhatched	21	NA	D
113	17-317	R	Female	Independent	16.2	17	Unhatched	20	NA	D
114	18-014	R	Female	Faeder	19.1	2018	Hatched	22	28	U
115	18-015	R	Male	Independent	19.9	2018	Hatched	22	28	U
116	18-018	R	Male	Independent	18.72	2018	Hatched	22	28	U
117	18-022	S	Male	Satellite	18.71	2018	Unhatched	10	NA	D
118	18-026	S	Female	Independent	18.41	2018	Unhatched	14	NA	K
119	18-027	R	Male	Independent	16.46	2018	Unhatched	14	NA	K
120	18-028	R	Female	Faeder	20.14	2018	Hatched	22	28	U
121	18-030	R	Male	Independent	19.39	2018	Hatched	22	20	D
122	18-032	R	Male	Independent	19.21	2018	Hatched	22	16	D
123	18-033	R	Female	Independent	19.8	2018	Unhatched	18.5	NA	D
124	18-038	R	Male	Independent	17.5	2018	Hatched	22	9	D
125	18-039	R	Male	Satellite	18.01	2018	Hatched	22	28	D
126	18-040	R	Female	Independent	16.89	2018	Unhatched	6.5	NA	D
127	18-040	R	Female	Independent	16.89	2018	Unhatched	6.5	NA	D
128	18-044	R	Female	Independent	16.12	2018	Unhatched	14	NA	K
129	18-045	R	Male	Independent	18.62	2018	Hatched	22	28	U
130	18-046	R	Male	Satellite	19.07	2018	Unhatched	14	NA	K
131	18-047	R	Female	Independent	18.51	2018	Unhatched	8	NA	D
132	18-049	R	Female	Independent	16.75	2018	Hatched	22	28	U
133	18-050	R	Male	Independent	18.33	2018	Unhatched	6	NA	D
134	18-051	R	Female	Independent	17.66	2018	Hatched	22	28	U
135	18-056	R	Male	Satellite	18.35	2018	Unhatched	8	NA	D
136	18-057	R	Male	Faeder	17.61	2018	Unhatched	5	NA	D
137	18-061	R	Male	Satellite	17.19	2018	Hatched	22	28	U
138	18-063	R	Female	Satellite	18.88	2018	Hatched	22	28	U
139	18-064	R	Male	Faeder	18.18	2018	Unhatched	14	NA	K
140	18-066	R	Male	Independent	18.69	2018	Hatched	22	28	U
141	18-069	R	Female	Independent	19.65	2018	Unhatched	14	NA	K
142	18-073	R	Female	Satellite	18.1	2018	Unhatched	18	NA	D
143	18-075	R	Male	Faeder	18.06	2018	Unhatched	6	NA	D
144	18-076	R	Female	Independent	19.08	2018	Unhatched	6	NA	D
145	18-078	R	Female	Satellite	18.06	2018	Unhatched	7	NA	D
146	18-079	R	Female	Independent	18.87	2018	Unhatched	16	NA	D
147	18-085	R	Male	Satellite	19.68	2018	Hatched	22	28	U
148	18-088	R	Male	Independent	17.68	2018	Unhatched	17	NA	D
149	18-089	R	Female	Independent	19.42	2018	Hatched	22	28	U
150	18-094	R	Female	Faeder	18.92	2018	Unhatched	17	NA	D
151	18-096	R	Female	Independent	18.42	2018	Unhatched	4.5	NA	D
152	18-098	R	Female	Satellite	17.8	2018	Unhatched	14	NA	K
153	18-101	R	Male	Satellite	18.97	2018	Hatched	22	28	U
154	18-102	R	Female	Independent	18.15	2018	Unhatched	14	NA	K
155	18-106	R	Male	Faeder	18.9	2018	Hatched	22	21	D
156	18-107	R	Male	Independent	19.65	2018	Hatched	22	28	U
157	18-117	R	Male	Independent	18.67	2018	Hatched	22	5	D
158	18-118	R	Female	Independent	17.19	2018	Unhatched	19	NA	D
159	18-119	R	Male	Independent	18.92	2018	Hatched	22	28	U
160	18-120	R	Female	Faeder	20.71	2018	Unhatched	6	NA	D
161	18-121	R	Male	Satellite	20.99	2018	Unhatched	5	NA	D
162	18-122	S	Female	Satellite	18.6	2018	Unhatched	6	NA	D
163	18-124	R	Female	Faeder	20.61	2018	Unhatched	6	NA	D
164	18-134	R	Female	Independent	19.11	2018	Unhatched	4.5	NA	D
165	18-135	R	Female	Independent	17.34	2018	Hatched	22	28	U
166	18-136	R	Male	Satellite	18.23	2018	Unhatched	18.5	NA	D
167	18-142	R	Female	Independent	17.44	2018	Hatched	22	6	D
168	18-144	R	Male	Independent	18.62	2018	Unhatched	5	NA	D
169	18-150	R	Male	Faeder	19.15	2018	Hatched	22	28	U
170	18-151	R	Female	Independent	20.78	2018	Unhatched	5	NA	D
171	18-157	R	Male	Independent	17.17	2018	Hatched	22	1	D
172	18-159	R	Male	Independent	19.24	2018	Unhatched	5	NA	D
173	18-160	S	Male	Satellite	19.43	2018	Unhatched	4	NA	D
174	18-163	R	Female	Faeder	19.77	2018	Unhatched	5.5	NA	D
175	18-164	R	Male	Independent	20.14	2018	Unhatched	14	NA	K
176	18-167	R	Male	Independent	17.88	2018	Hatched	22	2	D
177	18-168	R	Female	Independent	17.54	2018	Unhatched	6.5	NA	D
178	18-169	S	Male	Satellite	17.43	2018	Unhatched	14	NA	K
179	18-171	R	Male	Faeder	18.38	2018	Unhatched	14	NA	K
180	18-172	R	Male	Satellite	16.75	2018	Unhatched	4	NA	D
181	18-176	R	Female	Independent	18.22	2018	Hatched	22	28	U
182	18-178	R	Male	Faeder	20.01	2018	Unhatched	14	NA	K
183	18-179	R	Female	Independent	17.89	2018	Unhatched	9	NA	D
184	18-180	R	Male	Independent	19.83	2018	Unhatched	21	NA	D
185	18-182	R	Female	Independent	20.07	2018	Hatched	22	1	D
186	18-183	R	Female	Independent	18.61	2018	Unhatched	3	NA	D
187	18-185	R	Male	Independent	19.92	2018	Hatched	22	28	U
188	18-187	R	Male	Independent	17.87	2018	Hatched	22	1	D
189	18-189	R	Male	Independent	18.32	2018	Unhatched	21	NA	D
190	18-190	R	Male	Faeder	17.99	2018	Unhatched	14	NA	K
191	18-192	S	Female	Satellite	16.03	2018	Unhatched	14	NA	K
192	18-193	S	Female	Independent	18.93	2018	Hatched	22	28	U
193	18-196	R	Male	Faeder	19.78	2018	Hatched	22	28	U
194	18-200	S	Male	Satellite	19.46	2018	Hatched	22	28	U
195	18-201	R	Male	Satellite	18.14	2018	Hatched	22	3	D
196	18-203	R	Female	Satellite	18.52	2018	Unhatched	14	NA	K
197	18-204	R	Female	Faeder	19.73	2018	Unhatched	14	NA	K
198	18-207	R	Female	Independent	19.54	2018	Hatched	22	8	D
199	18-209	R	Male	Independent	19.58	2018	Unhatched	21	NA	D
200	18-210	R	Female	Independent	19.5	2018	Unhatched	14	NA	K
201	18-212	R	Female	Satellite	17.26	2018	Hatched	22	0	D
202	18-213	R	Male	Satellite	20.08	2018	Unhatched	2.5	NA	D
203	18-214	S	Male	Satellite	18.5	2018	Unhatched	6	NA	D
204	18-215	R	Female	Satellite	18.76	2018	Unhatched	21	NA	D
205	18-216	R	Female	Satellite	18.95	2018	Unhatched	2	NA	D
206	18-219	R	Female	Independent	19	2018	Unhatched	5.5	NA	D
207	18-224	R	Female	Satellite	18.5	2018	Unhatched	22	NA	D
208	18-227	Faeder	Female	Independent	19.41	2018	Unhatched	3	NA	D
209	18-228	unknown	Male	Independent	15.53	2018	Unhatched	5	NA	D
210	18-229	unknown	Female	Faeder	14.34	2018	Unhatched	6	NA	D
211	19-005	R	Male	Independent	19.31	2019	Unhatched	6	NA	D
212	19-007	R	Female	Faeder	20.21	2019	Unhatched	6	NA	D
213	19-008	R	Male	Faeder	22.01	2019	Unhatched	5	NA	D
214	19-009	R	Male	Independent	19.05	2019	Hatched	23	28	D
215	19-011	R	Male	Independent	21.24	2019	Unhatched	6	NA	D
216	19-012	R	Female	Faeder	21.1	2019	Unhatched	20	NA	D
217	19-014	R	Male	Faeder	19.67	2019	Unhatched	6	NA	D
218	19-016	R	Male	Independent	22.26	2019	Hatched	23	28	U
219	19-017	S	Male	Independent	20.82	2019	Hatched	23	28	U
220	19-018	R	Male	Faeder	19.65	2019	Hatched	23	22	D
221	19-019	C	Male	Faeder	17.47	2019	Unhatched	20	NA	D
222	19-020	S	Female	Satellite	19.56	2019	Unhatched	6	NA	D
223	19-021	R	Female	Independent	19.78	2019	Hatched	23	18	D
224	19-023	R	Female	Faeder	17.52	2019	Hatched	23	28	U
225	19-024	R	Male	Faeder	19.61	2019	Unhatched	7	NA	D
226	19-025	R	Male	Independent	17.3	2019	Unhatched	22	NA	D
227	19-026	C	Female	Faeder	19.02	2019	Unhatched	5	NA	D
228	19-027	C	Female	Independent	18.08	2019	Unhatched	6	NA	D
229	19-028	R	Female	Satellite	19.2	2019	Hatched	23	14	D
230	19-029	R	Female	Satellite	17.67	2019	Unhatched	18	NA	D
231	19-030	R	Female	Satellite	16.81	2019	Unhatched	15	NA	D
232	19-031	S	Female	Satellite	18.98	2019	Hatched	23	28	U
233	19-033	C	Female	Independent	18.02	2019	Unhatched	7	NA	D
234	19-034	R	Male	Satellite	17.71	2019	Unhatched	7.5	NA	D
235	19-035	R	Male	Satellite	18.99	2019	Hatched	23	2	D
236	19-036	R	Female	Faeder	17.15	2019	Unhatched	14	NA	K
237	19-037	R	Male	Faeder	17.31	2019	Unhatched	14	NA	K
238	19-038	R	Male	Satellite	18.71	2019	Hatched	23	28	U
239	19-040	C	Female	Independent	17.34	2019	Unhatched	5	NA	D
240	19-043	R	Female	Independent	17.64	2019	Unhatched	5	NA	D
241	19-044	R	Male	Faeder	21.95	2019	Unhatched	6.5	NA	D
242	19-045	R	Male	Satellite	18.85	2019	Unhatched	6	NA	D
243	19-046	R	Male	Satellite	16.46	2019	Unhatched	9	NA	D
244	19-048	S	Male	Satellite	16.72	2019	Unhatched	18	NA	D
245	19-049	R	Male	Faeder	19.97	2019	Hatched	23	0	D
246	19-051	S	Female	Independent	17.31	2019	Unhatched	3	NA	D
247	19-052	R	Male	Faeder	19.24	2019	Hatched	23	8	D
248	19-054	R	Female	Satellite	20.2	2019	Unhatched	14	NA	K
249	19-055	R	Female	Satellite	18.78	2019	Hatched	23	28	U
250	19-056	R	Female	Independent	22.28	2019	Unhatched	7	NA	D
251	19-059	S	Male	Satellite	19.13	2019	Unhatched	14	NA	K
252	19-060	S	Male	Independent	20.34	2019	Unhatched	14	NA	K
253	19-062	R	Male	Independent	18.01	2019	Unhatched	4	NA	D
254	19-063	R	Female	Independent	20.4	2019	Hatched	23	1	D
255	19-064	R	Male	Satellite	21.83	2019	Unhatched	6.5	NA	D
256	19-066	R	Female	Independent	20.59	2019	Hatched	23	28	U
257	19-068	S	Female	Satellite	19.4	2019	Unhatched	7	NA	D
258	19-069	S	Male	Satellite	21.25	2019	Hatched	23	0	D
259	19-070	R	Female	Faeder	20.58	2019	Unhatched	14	NA	K
260	19-072	R	Female	Independent	17.63	2019	Hatched	23	28	U
261	19-073	R	Male	Independent	17.37	2019	Hatched	23	0	D
262	19-074	R	Female	Satellite	17.55	2019	Hatched	23	6	D
263	19-075	S	Female	Satellite	17.95	2019	Unhatched	14	NA	K
264	19-077	C	Female	Independent	16.66	2019	Unhatched	5.5	NA	D
265	19-078	R	Male	Independent	17.54	2019	Hatched	23	28	U
266	19-080	R	Female	Faeder	19.22	2019	Unhatched	14	NA	K
267	19-081	R	Male	Satellite	20.13	2019	Unhatched	7	NA	D
268	19-082	R	Male	Independent	16.84	2019	Unhatched	6	NA	D
269	19-083	S	Female	Independent	19.88	2019	Unhatched	5.5	NA	D
270	19-084	C	Female	Faeder	18.86	2019	Unhatched	8	NA	D
271	19-086	R	Female	Faeder	18.14	2019	Unhatched	14	NA	K
272	19-087	S	Female	Satellite	15.53	2019	Hatched	23	28	U
273	19-088	R	Male	Independent	18.68	2019	Unhatched	14	NA	K
274	19-089	R	Male	Independent	15.69	2019	Unhatched	6.5	NA	D
275	19-090	C	Female	Faeder	16.5	2019	Unhatched	6	NA	D
276	19-091	R	Female	Independent	17.79	2019	Unhatched	14	NA	K
277	19-092	R	Male	Independent	16.43	2019	Unhatched	14	NA	K
278	19-095	R	Female	Faeder	18.59	2019	Hatched	23	28	U
279	19-096	R	Female	Independent	20.18	2019	Unhatched	6.5	NA	D
280	19-097	R	Male	Independent	19.3	2019	Unhatched	12.5	NA	D
281	19-098	R	Male	Satellite	20	2019	Hatched	23	28	U
282	19-100	S	Male	Independent	18.11	2019	Hatched	23	28	U
283	19-101	S	Female	Independent	20.68	2019	Hatched	23	28	U
284	19-102	R	Male	Satellite	16.23	2019	Unhatched	18	NA	D
285	19-103	R	Female	Faeder	19.09	2019	Unhatched	20.5	NA	D
286	19-105	C	Male	Faeder	16.37	2019	Hatched	23	0	D
287	19-106	C	Female	Independent	18.88	2019	Unhatched	6	NA	D
288	19-107	R	Male	Satellite	17.55	2019	Unhatched	14	NA	K
289	19-108	R	Male	Faeder	19.7	2019	Unhatched	6	NA	D
290	19-109	R	Female	Independent	17.63	2019	Unhatched	7	NA	D
291	19-110	R	Female	Independent	16.83	2019	Unhatched	6	NA	D
292	19-111	R	Male	Satellite	16.98	2019	Unhatched	14	NA	K
293	19-112	R	Female	Independent	16.7	2019	Unhatched	14	NA	K
294	19-114	R	Male	Faeder	19.3	2019	Hatched	23	6	D
295	19-115	C	Male	Faeder	17.24	2019	Unhatched	5	NA	D
296	19-117	R	Male	Independent	18.71	2019	Unhatched	6	NA	D
297	19-118	C	Male	Independent	17.01	2019	Unhatched	6	NA	D
298	19-120	R	Female	Faeder	18.11	2019	Unhatched	20	NA	D
299	19-121	R	Female	Satellite	16.08	2019	Hatched	23	4	D
300	19-122	S	Male	Independent	17.86	2019	Hatched	23	1	D
301	19-123	S	Female	Independent	17.11	2019	Unhatched	4.5	NA	D
302	19-124	C	Male	Faeder	15.51	2019	Unhatched	5	NA	D
303	19-126	R	Male	Independent	20.87	2019	Hatched	23	28	U
304	19-129	R	Female	Faeder	18.15	2019	Hatched	23	28	U
305	19-130	R	Female	Satellite	18.57	2019	Unhatched	6	NA	D
306	19-131	C	Male	Faeder	17.16	2019	Hatched	23	28	U
307	19-132	R	Female	Satellite	17.54	2019	Hatched	23	28	U
308	19-133	R	Female	Faeder	18.81	2019	Unhatched	10	NA	D
309	19-134	R	Male	Independent	19.3	2019	Unhatched	6	NA	D
310	19-135	C	Male	Faeder	15.76	2019	Hatched	23	12	D
311	19-136	S	Male	Satellite	18.01	2019	Hatched	23	28	U
312	19-138	R	Male	Satellite	18.32	2019	Unhatched	24	NA	D
313	19-140	R	Female	Faeder	18.11	2019	Unhatched	2.5	NA	D
314	19-142	R	Female	Independent	19.37	2019	Hatched	23	1	D
315	19-143	R	Male	Independent	17.29	2019	Unhatched	21.5	NA	D
316	19-144	R	Female	Satellite	19.17	2019	Unhatched	18	NA	D
317	19-145	S	Female	Independent	17.65	2019	Unhatched	6	NA	D
318	19-146	S	Male	Independent	16.42	2019	Unhatched	14	NA	K
319	19-148	R	Male	Faeder	20.93	2019	Unhatched	3.5	NA	D
320	19-150	R	Female	Faeder	18.84	2019	Unhatched	14	NA	K
321	19-152	R	Male	Independent	20.38	2019	Unhatched	4	NA	D
322	19-153	R	Male	Independent	17.49	2019	Unhatched	19	NA	D
323	19-154	R	Female	Satellite	16.22	2019	Hatched	23	11	D
324	19-156	S	Female	Satellite	19.96	2019	Hatched	23	1	D
325	19-157	R	Female	Independent	21.13	2019	Unhatched	14	NA	K
326	19-158	R	Female	Independent	16.79	2019	Unhatched	5	NA	D
327	19-159	C	Male	Satellite	17.19	2019	Unhatched	6.5	NA	D
328	19-163	S	Male	Independent	17.01	2019	Unhatched	7	NA	D
329	19-166	S	Male	Satellite	19.2	2019	Unhatched	3	NA	D
330	19-168	R	Male	Independent	17.04	2019	Hatched	23	0	D
331	19-169	R	Male	Independent	17.91	2019	Hatched	23	1	D
332	19-170	R	Female	Independent	21.02	2019	Unhatched	6	NA	D
333	19-172	R	Female	Independent	17.73	2019	Hatched	23	28	U
334	19-174	S	Male	Independent	18.57	2019	Unhatched	22	NA	D
335	19-176	R	Male	Satellite	20.38	2019	Hatched	23	1	D
336	19-177	R	Female	Satellite	16.62	2019	Hatched	23	11	D
337	19-179	R	Female	Independent	16.27	2019	Hatched	23	28	U
338	19-180	R	Female	Independent	19.48	2019	Hatched	23	28	U
339	19-185	R	Female	Independent	17.67	2019	Hatched	23	4	D
340	19-186	R	Female	Satellite	18.12	2019	Unhatched	6	NA	D
341	19-187	R	Female	Satellite	17.76	2019	Hatched	23	28	U
342	19-188	R	Male	Satellite	17.82	2019	Hatched	23	28	U
343	19-189	S	Male	Independent	18.09	2019	Unhatched	18	NA	D
344	19-192	S	Male	Independent	16.51	2019	Hatched	23	16	D
345	19-194	R	Female	Independent	18.39	2019	Hatched	23	28	U
346	19-200	R	Male	Faeder	17.83	2019	Unhatched	14	NA	K
347	19-201	R	Male	Satellite	18.08	2019	Unhatched	14	NA	K
348	19-202	R	Female	Independent	18.05	2019	Unhatched	14	NA	K
349	19-203	R	Male	Independent	16.66	2019	Unhatched	7	NA	D
350	19-204	R	Male	Independent	17.12	2019	Unhatched	9	NA	D
351	19-206	R	Male	Independent	19.48	2019	Unhatched	14	NA	K
352	19-208	S	Male	Faeder	16.96	2019	Unhatched	7	NA	D
353	19-209	R	Male	Independent	17.58	2019	Unhatched	6	NA	D
354	19-210	R	Male	Independent	17.86	2019	Unhatched	7	NA	D
355	19-211	R	Female	Faeder	16.38	2019	Unhatched	5	NA	D
356	19-212	R	Female	Faeder	17.62	2019	Unhatched	19	NA	D
357	19-213	R	Male	Independent	17.01	2019	Hatched	23	2	D
358	19-214	S	Male	Independent	19.04	2019	Unhatched	13	NA	D
359	19-216	R	Male	Independent	16.99	2019	Unhatched	7	NA	D
360	19-217	S	Female	Satellite	18.14	2019	Unhatched	14	NA	K
361	19-219	R	Female	Independent	19.1	2019	Hatched	23	28	U
362	19-220	R	Female	Satellite	17.99	2019	Unhatched	6	NA	D
363	19-223	R	Female	Satellite	19.23	2019	Hatched	23	28	U
364	19-224	R	Male	Independent	17.65	2019	Unhatched	14	NA	K
365	19-225	R	Male	Independent	18.64	2019	Unhatched	14	NA	K
366	19-226	R	Male	Faeder	18.97	2019	Hatched	23	28	U
367	19-227	S	Male	Satellite	18.04	2019	Unhatched	18	NA	D
368	19-229	R	Female	Satellite	18.71	2019	Hatched	23	1	D
369	19-236	R	Female	Satellite	19.23	2019	Unhatched	7	NA	D
370	19-238	R	Female	Independent	20.3	2019	Unhatched	4	NA	D
371	19-239	R	Male	Independent	17.17	2019	Unhatched	3.5	NA	D
372	19-246	C	Male	Faeder	16.06	2019	Unhatched	6	NA	D
373	19-250	R	Male	Satellite	20.21	2019	Unhatched	8	NA	D
374	19-251	C	Male	Independent	16.39	2019	Unhatched	14	NA	K
375	19-253	R	Male	Independent	18.48	2019	Unhatched	7	NA	D
376	19-255	R	Male	Satellite	16.55	2019	Unhatched	9	NA	D
377	19-256	R	Female	Satellite	17.29	2019	Hatched	23	28	U
378	19-257	S	Female	Satellite	17.29	2019	Unhatched	7	NA	D
379	19-259	R	Male	Independent	20.77	2019	Unhatched	7	NA	D
380	19-261	R	Male	Independent	17.17	2019	Hatched	23	1	D
381	19-262	R	Male	Independent	18.83	2019	Hatched	23	28	U
382	19-264	S	Male	Satellite	20.6	2019	Unhatched	20.5	NA	D
383	19-266	R	Female	Faeder	18.14	2019	Unhatched	21	NA	D
384	19-268	S	Female	Satellite	19.88	2019	Hatched	23	28	U
385	19-272	S	Male	Satellite	16.15	2019	Hatched	23	9	D
386	19-274	R	Male	Independent	19.07	2019	Hatched	23	28	U
387	19-276	R	Male	Independent	18.16	2019	Unhatched	19	NA	D
388	19-277	R	Female	Faeder	18.84	2019	Hatched	23	28	U
389	19-282	R	Male	Independent	16.72	2019	Unhatched	20.5	NA	D
390	19-283	R	Male	Faeder	18.28	2019	Hatched	23	28	U
391	19-284	S	Male	Satellite	17.23	2019	Unhatched	6.5	NA	D
392	19-286	R	Male	Faeder	16.71	2019	Hatched	23	28	U
393	19-287	R	Female	Independent	17.12	2019	Hatched	23	28	U
394	19-288	S	Female	Independent	17.79	2019	Unhatched	9	NA	D
395	19-289	R	Male	Faeder	18.41	2019	Hatched	23	1	D
396	19-290	R	Female	Satellite	16.98	2019	Hatched	23	2	D
397	19-291	R	Male	Independent	18.36	2019	Hatched	23	28	U
398	19-292	R	Male	Independent	18.75	2019	Hatched	23	28	U
399	19-293	R	Male	Satellite	17.71	2019	Unhatched	3.5	NA	D
400	19-295	R	Male	Independent	21.28	2019	Unhatched	6.5	NA	D
401	19-296	S	Male	Independent	19.2	2019	Unhatched	19.5	NA	D
402	19-297	R	Male	Faeder	18.91	2019	Hatched	23	0	D
403	19-298	R	Male	Independent	18.87	2019	Unhatched	8	NA	D
404	19-300	S	Male	Independent	20.74	2019	Unhatched	23	NA	D
405	19-301	R	Female	Independent	19.4	2019	Unhatched	23	NA	D
406	19-302	R	Male	Independent	20.45	2019	Unhatched	8.5	NA	D
407	19-303	R	Male	Independent	17.34	2019	Hatched	23	23	D
408	19-305	R	Male	Independent	17.98	2019	Unhatched	21.5	NA	D
409	19-306	R	Female	Satellite	15.44	2019	Unhatched	4.5	NA	D
410	19-308	S	Female	Satellite	17.67	2019	Unhatched	20	NA	D
411	19-311	S	Male	Satellite	19	2019	Unhatched	6	NA	D
412	19-312	R	Female	Independent	19.64	2019	Unhatched	19	NA	D
413	19-313	R	Female	Independent	18.91	2019	Unhatched	14	NA	K
414	19-314	R	Female	Independent	17.31	2019	Unhatched	14	NA	K
415	19-315	R	Female	Faeder	22.36	2019	Unhatched	14	NA	K
416	19-316	R	Male	Independent	18.48	2019	Hatched	23	3	D
417	19-317	R	Male	Satellite	19.26	2019	Unhatched	6	NA	D
418	19-318	R	Male	Independent	16.42	2019	Unhatched	21	NA	D
419	19-321	C	Male	Faeder	15.98	2019	Unhatched	6	NA	D
420	19-322	C	Male	Independent	15.69	2019	Unhatched	8	NA	D
421	19-330	R	Female	Faeder	16.86	2019	Unhatched	4.5	NA	D
422	19-331	R	Male	Independent	19.84	2019	Unhatched	23	NA	D
423	19-333	R	Male	Faeder	18.94	2019	Hatched	23	2	D
424	19-334	R	Male	Faeder	17.63	2019	Unhatched	22	NA	D
425	19-335	R	Female	Satellite	18.07	2019	Unhatched	6	NA	D
426	19-336	R	Male	Independent	19.58	2019	Unhatched	6.5	NA	D
427	19-337	R	Male	Satellite	18.37	2019	Hatched	23	28	U
428	19-343	R	Male	Independent	17.55	2019	Hatched	23	8	D
429	19-345	C	Female	Faeder	16.25	2019	Unhatched	5	NA	D
430	19-347	R	Female	Independent	23.33	2019	Hatched	23	28	U
431	19-348	R	Female	Independent	17.6	2019	Hatched	23	28	U
432	19-350	R	Female	Satellite	19.78	2019	Hatched	23	28	U
433	19-356	R	Female	Faeder	19.05	2019	Unhatched	3.5	NA	D
434	19-357	S	Female	Independent	20.29	2019	Unhatched	4.5	NA	D
435	19-360	R	Female	Independent	18.06	2019	Unhatched	4	NA	D
436	19-361	R	Male	Independent	18.12	2019	Hatched	23	7	D
437	19-367	R	Male	Independent	21.02	2019	Unhatched	6	NA	D
438	19-368	R	Male	Faeder	19.92	2019	Unhatched	20.5	NA	D
439	19-369	R	Female	Independent	18.79	2019	Unhatched	21.9	NA	D
440	19-370	R	Female	Independent	18.96	2019	Unhatched	7	NA	D
441	19-371	C	Female	Independent	17.75	2019	Unhatched	5	NA	D
442	19-372	R	Female	Independent	17.95	2019	Unhatched	21.8	NA	D
443	19-373	R	Male	Independent	18.39	2019	Hatched	23	28	U
444	19-374	R	Female	Independent	16.71	2019	Hatched	23	28	U
445	19-375	R	Male	Faeder	17.9	2019	Hatched	23	28	U
446	19-376	R	Male	Faeder	21.1	2019	Unhatched	21	NA	D
447	19-377	R	Male	Satellite	18.19	2019	Hatched	23	28	U
448	19-378	R	Female	Independent	18.52	2019	Unhatched	7	NA	D
449	19-379	R	Female	Independent	19.47	2019	Hatched	23	28	U
450	19-380	C	Male	Independent	17.1	2019	Unhatched	3.5	NA	D
451	19-381	R	Male	Independent	18.33	2019	Unhatched	5	NA	D
452	19-382	R	Male	Independent	18.04	2019	Unhatched	14	NA	K
453	19-385	R	Female	Faeder	20.7	2019	Unhatched	3.5	NA	D
454	19-386	R	Male	Faeder	20.44	2019	Unhatched	14	NA	K
455	19-387	R	Male	Independent	19.91	2019	Unhatched	14	NA	K
456	19-388	R	Male	Independent	18.76	2019	Unhatched	9	NA	D
457	19-389	R	Male	Independent	16.3	2019	Unhatched	14	NA	K
458	19-391	R	Female	Independent	19.24	2019	Unhatched	7	NA	D
459	19-395	R	Female	Faeder	19	2019	Unhatched	21	NA	D
460	19-396	R	Female	Faeder	18.74	2019	Unhatched	14	NA	K
461	19-397	R	Male	Independent	19.56	2019	Unhatched	5	NA	D
462	19-398	R	Male	Faeder	20.71	2019	Unhatched	5	NA	D
463	19-399	R	Female	Independent	19.19	2019	Unhatched	6	NA	D
464	19-400	R	Female	Independent	19.2	2019	Unhatched	14	NA	K
465	19-402	S	Female	Satellite	19.57	2019	Unhatched	14	NA	K
466	19-405	R	Male	Independent	19.6	2019	Hatched	23	28	U
467	19-406	R	Male	Faeder	19.85	2019	Hatched	23	28	U
468	19-407	R	Female	Faeder	19.95	2019	Unhatched	16.5	NA	D
469	19-410	R	Male	Faeder	17.92	2019	Unhatched	7	NA	D
470	19-411	R	Female	Faeder	21.74	2019	Unhatched	4	NA	D
471	19-412	R	Male	Independent	20.42	2019	Unhatched	21	NA	D
472	19-413	R	Male	Independent	16.16	2019	Unhatched	6	NA	D
473	19-415	R	Male	Independent	18.4	2019	Unhatched	7	NA	D
474	19-417	R	Male	Faeder	18.73	2019	Unhatched	21	NA	D
475	19-419	R	Male	Satellite	17.4	2019	Unhatched	6	NA	D
476	19-421	R	Female	Independent	19.07	2019	Unhatched	18	NA	D
